# Supplementary material for: Multifactorial bioengineering in the tendon context to maintain tenocyte phenotype and to direct dermal fibroblasts towards tenogenic lineage
Source: Bioact Mater. 2025 Dec 3;56:743–55. doi: 10.1016/j.bioactmat.2025.11.008 (PMC12747210; doi:10.1016/j.bioactmat.2025.11.008)
Supplement: Multimedia component 1 [file mmc1.xlsx]

## Sheet: Full_dataset
	gene_name	protein_id	description	found.in.files	found.in.file_rep1_merged_results_20201217_1002_proteins.txt	found.in.file_rep2_merged_results_20201217_1002_proteins.txt	found.in.file_rep3_merged_results_20201217_1002_proteins.txt	found.in.conditions	found.in.reps	max.qupm	average.top3	signal_sum_hDFs_PLLA_MMC_rep1	signal_sum_hDFs_PLLA_MMC_rep2	signal_sum_hDFs_PLLA_MMC_rep3	signal_sum_hDFs_PLLA_MMC_TGFB2_rep1	signal_sum_hDFs_PLLA_MMC_TGFB2_rep2	signal_sum_hDFs_PLLA_MMC_TGFB2_rep3	signal_sum_hDFs_PLLA_rep1	signal_sum_hDFs_PLLA_rep2	signal_sum_hDFs_PLLA_rep3	signal_sum_hDFs_PLLA_TGFB2_rep1	signal_sum_hDFs_PLLA_TGFB2_rep2	signal_sum_hDFs_PLLA_TGFB2_rep3	signal_sum_hDFs_TCP_rep1	signal_sum_hDFs_TCP_rep2	signal_sum_hDFs_TCP_rep3	signal_sum_hTCs_PLLA_MMC_rep1	signal_sum_hTCs_PLLA_MMC_rep2	signal_sum_hTCs_PLLA_MMC_rep3	signal_sum_hTCs_PLLA_MMC_TGFB2_rep1	signal_sum_hTCs_PLLA_MMC_TGFB2_rep2	signal_sum_hTCs_PLLA_MMC_TGFB2_rep3	signal_sum_hTCs_PLLA_rep1	signal_sum_hTCs_PLLA_rep2	signal_sum_hTCs_PLLA_rep3	signal_sum_hTCs_PLLA_TGFB2_rep1	signal_sum_hTCs_PLLA_TGFB2_rep2	signal_sum_hTCs_PLLA_TGFB2_rep3	signal_sum_hTCs_TCP_rep1	signal_sum_hTCs_TCP_rep2	signal_sum_hTCs_TCP_rep3	signal_sum_TT_rep1	signal_sum_TT_rep2	signal_sum_TT_rep3	TT_rep1.ctrl.ratio	hTCs_TCP_rep1.ctrl.ratio	hDFs_TCP_rep1.ctrl.ratio	hTCs_PLLA_rep1.ctrl.ratio	hDFs_PLLA_rep1.ctrl.ratio
1	RPL13A	P40429	60S ribosomal protein L13a OS=Homo sapiens GN=RPL13A PE=1 SV=2	3	1	1	1	11	3	13	8.62037	212100000	240021000	184723000	157477000	137173000	127076000	261007000	252683000	153085000	249265000	287803000	147671000	334148000	250861000	217756000	134709000	108409000	66584600	118286000	144828000	76000700	278912000	277589000	138974000	280572000	276196000	246635000	401062000	330340000	228890000	97576200	58423200	42167500	0.608175	1	0.952215	0.896124	0.835
2	RFC1	P35251|P35251-2	Replication factor C subunit 1 OS=Homo sapiens GN=RFC1 PE=1 SV=4|Isoform 2 of Replication factor C subunit 1 OS=Homo sapiens GN=RFC1	2	1	1	NA	11	2	2	6.46844	8991150	21004300	NA	1518600	2584330	NA	12124700	21701600	NA	10150200	18833400	NA	10914300	16693800	NA	4317970	8262750	NA	4374810	12470400	NA	10596500	19352500	NA	11547200	20774000	NA	13549300	21639800	NA	6751030	9536300	NA	1.24552	1	0.920634	1.00776	1.14815
3	LARS	Q9P2J5	Leucine--tRNA ligase, cytoplasmic OS=Homo sapiens GN=LARS PE=1 SV=2	3	1	1	1	11	3	30	8.10563	190906000	238382000	420492000	39479500	45894500	68483600	227981000	255013000	360542000	250757000	321465000	428432000	290923000	238273000	475590000	151256000	139777000	209981000	139029000	203972000	248835000	297112000	346561000	322089000	319180000	406571000	748284000	414662000	399245000	620725000	100120000	76770600	125471000	0.603564	1	0.801847	0.92329	0.705424
4	HCCS	P53701	Cytochrome c-type heme lyase OS=Homo sapiens GN=HCCS PE=1 SV=1	3	1	1	1	11	3	7	7.2094	40040000	55706200	62394500	8097700	11102800	11660600	46566500	64241500	66096000	37224100	66168400	58424500	57526500	64087500	74120700	21291200	26413900	24873600	23127000	37426200	31199800	41798500	60782400	80565700	44635400	65475800	81351600	51564300	72181900	70566200	27073100	26109800	23570600	1.31246	1	1.27505	1.04454	1.1587
5	MCM6	Q14566	DNA replication licensing factor MCM6 OS=Homo sapiens GN=MCM6 PE=1 SV=1	3	1	1	1	11	3	16	7.45996	97311100	196327000	187842000	24775300	27507600	24306000	216031000	204299000	114339000	104472000	109843000	62865900	220799000	145292000	121881000	53913500	44458100	40081200	51335200	60950700	47724500	121271000	105726000	168610000	112188000	122237000	158693000	224152000	141819000	127361000	65380600	41001300	36092100	0.729126	1	1.1258	0.697151	1.23657
6	PRPF3	O43395	U4/U6 small nuclear ribonucleoprotein Prp3 OS=Homo sapiens GN=PRPF3 PE=1 SV=2	3	1	1	1	11	3	17	7.26214	123235000	109305000	139728000	20388600	17352600	20706900	155160000	121201000	132184000	115081000	111184000	93070500	150957000	94625100	125047000	56059200	47110600	43518700	55253000	65786000	54838500	121056000	103550000	181872000	134124000	106317000	158816000	172516000	110847000	144777000	52400300	32028500	39665000	0.759278	1	1.00007	0.90421	1.15397
7	TMEM200A	Q86VY9	Transmembrane protein 200A OS=Homo sapiens GN=TMEM200A PE=1 SV=1	2	1	NA	1	11	2	3	6.2705	9839760	NA	8113280	3757880	NA	4287910	10089000	NA	9492000	9551510	NA	12825100	14696200	NA	10772100	5636610	NA	3599660	5281140	NA	4644530	11604100	NA	11988900	13751500	NA	9849920	19941300	NA	12861400	10836500	NA	8366950	1.35841	1	0.842286	0.749843	0.649143
8	RBM8A	Q9Y5S9	RNA-binding protein 8A OS=Homo sapiens GN=RBM8A PE=1 SV=1	3	1	1	1	11	3	6	7.42063	67741100	67160900	67065600	22695500	22028900	11274300	84617800	63538800	55734800	74318000	63212100	44030600	96940400	57936700	69315700	37181200	26735700	24900900	45274000	39906300	31217200	74244300	61786300	63714500	85624700	67893100	89599300	102434000	70122400	75660200	22149300	23279300	16725000	0.540521	1	1.0816	0.933966	1.0599
9	STAT2	P52630|P52630-4	Signal transducer and activator of transcription 2 OS=Homo sapiens GN=STAT2 PE=1 SV=1|Isoform 2 of Signal transducer and activator of transcription 2 OS=Homo sapiens GN=STAT2	3	1	1	1	11	3	17	7.68155	128526000	141751000	122557000	29781800	38609500	26654000	157337000	172441000	119105000	115166000	176630000	119392000	269465000	230661000	235388000	48401800	59241700	44440100	44775100	75222600	48339200	91273800	129418000	67557300	97275000	128403000	131946000	195040000	243518000	209563000	40264700	45023100	21607500	0.516056	1	1.57902	0.603024	1.03503
10	PPP1R13L	Q8WUF5	RelA-associated inhibitor OS=Homo sapiens GN=PPP1R13L PE=1 SV=4	3	1	1	1	11	3	12	6.94991	18549300	48419100	53130300	15428800	22394200	23583100	23975000	52074200	69134500	57773800	125120000	129912000	15693300	33691300	45609600	18022100	34077700	27445700	50642100	102309000	94965700	30125900	67026800	63858200	90143500	209049000	277723000	28016500	65799900	57588000	27066600	27189000	23353100	2.415	1	0.640189	1.3856	1.09797
11	NEU1	Q99519	Sialidase-1 OS=Homo sapiens GN=NEU1 PE=1 SV=1	3	1	1	1	11	3	8	7.00643	29540200	49304500	26454800	13383900	18136400	7956440	38963400	58163300	27961300	48822700	73120100	28600900	43939700	50148200	33278300	20675700	27038900	12798300	19178800	28386100	12352100	39914800	64582900	29533100	37164700	51454200	31693600	53372600	74790000	31675400	25276600	18509400	8235110	1.18385	1	0.940907	0.963669	0.936665
12	TPBG	Q13641	Trophoblast glycoprotein OS=Homo sapiens GN=TPBG PE=1 SV=1	3	1	1	1	11	3	4	7.16622	20759600	24408900	22564600	5299550	7592600	6482650	24053900	27948100	30570300	22916200	30966400	25704100	30797200	29309500	34589400	13735700	20549300	13855900	13307200	26126900	14508500	29680800	39360100	37239800	27842500	34373200	30546000	39173700	39508500	31521800	17158300	31899900	21499100	1.0949	1	0.898513	0.976322	0.787838
13	YTHDF2	A0A087WXZ3|Q9Y5A9	YTH domain-containing family protein 2 OS=Homo sapiens GN=YTHDF2 PE=1 SV=1|YTH domain-containing family protein 2 OS=Homo sapiens GN=YTHDF2 PE=1 SV=2	3	1	1	1	11	3	7	6.79107	39672300	45350300	47292200	5196460	7660170	6479230	41951300	42839200	35068700	41745000	47701600	31838600	45392700	25184900	37349200	19153100	17685300	17162400	21998700	28267300	17596400	38596600	45486300	39764600	47810600	55914100	61149300	52856600	33702400	47474700	15056500	29312900	10910400	0.712068	1	0.98151	0.94094	1.01834
14	DHODH	Q02127	Dihydroorotate dehydrogenase (quinone), mitochondrial OS=Homo sapiens GN=DHODH PE=1 SV=3	3	1	1	1	11	3	6	6.76225	49132900	32922400	48412700	7027750	4685320	6293690	61268300	34166800	53045200	44264200	30882500	36790500	67683900	31168200	58931600	24266300	15063200	18817000	24625400	17337300	19765500	62453900	46805200	80293600	48134100	33979300	57817300	60832000	38580500	55553000	36133700	10859500	24686900	1.48483	1	1.27163	1.32294	1.29226
15	ASF1A	Q9Y294	Histone chaperone ASF1A OS=Homo sapiens GN=ASF1A PE=1 SV=1	3	1	1	1	11	3	5	6.83522	7789550	41812100	46200200	1716050	11008000	12508800	11311900	53861800	40454100	10492600	60430600	47221600	12430100	43570600	49416600	4527000	21743000	18157000	4507170	32659900	28607800	9715630	51718700	41492000	10907400	57068700	68930600	15413000	57929000	41188500	5525790	12988400	14263600	0.896197	1	0.921712	0.812262	0.94166
16	DRG1	Q9Y295	Developmentally-regulated GTP-binding protein 1 OS=Homo sapiens GN=DRG1 PE=1 SV=1	3	1	1	1	11	3	7	7.49689	40627000	69824200	44816300	9150420	11396000	6185110	47763300	68642900	35159000	44032400	72556200	33452900	55164000	65468000	42066200	21331500	26041400	14181400	19637400	35533400	18320900	46351100	71422800	31986500	42835400	68666000	55897100	60177100	85239700	47308100	16629900	17238700	12552900	0.690804	1	1.04769	0.992524	1.01838
17	STK25	O00506	Serine/threonine-protein kinase 25 OS=Homo sapiens GN=STK25 PE=1 SV=1	3	1	1	1	11	3	8	7.08628	65268700	61197600	48239100	14444400	13706600	13519100	73256600	67115000	41372800	62817500	71114400	41186600	88632000	60096800	49119300	26829600	24088400	18127000	23770900	28962900	17847900	59552700	57763200	35145700	54743200	50822000	48032000	78770100	64858200	51392700	25943000	16669200	10725400	0.823295	1	1.28599	0.974209	1.19325
18	KPNA3	O00505	Importin subunit alpha-4 OS=Homo sapiens GN=KPNA3 PE=1 SV=2	3	1	1	1	11	3	3	7.14022	17391800	27889800	15331200	2200900	10834800	1722450	20464300	28895500	14020200	17260400	27790500	13578900	25272400	25646500	18925700	9227970	14239500	6953510	8548100	15580700	7137990	19371800	30390500	14253200	15266600	26886200	19862500	23190600	30970000	17942800	10396500	7808630	5499970	1.12065	1	1.2455	1.07639	1.13222
19	GSPT2	Q8IYD1	Eukaryotic peptide chain release factor GTP-binding subunit ERF3B OS=Homo sapiens GN=GSPT2 PE=1 SV=2	3	1	1	1	11	3	4	6.82183	18188000	48808300	20446200	3079600	5873160	4283470	19495200	47651400	17537900	19245400	51477800	16746100	24809400	45336900	22842400	12320500	28521700	10063100	9150530	29651100	10199800	23270900	59340300	15574300	19042900	48680900	28087700	34842400	73323500	29985900	8454380	18197000	5704150	0.606555	1	0.813797	0.860632	0.717902
20	NDUFA12	Q9UI09	NADH dehydrogenase [ubiquinone] 1 alpha subcomplex subunit 12 OS=Homo sapiens GN=NDUFA12 PE=1 SV=1	3	1	1	1	11	3	8	7.59226	54568300	69840000	70342700	10113900	11706000	10536500	62313200	81437400	82666900	44236500	75765500	57918300	75265200	77181500	101174000	25267200	37585700	27405200	22313300	40340200	31181100	57431900	85378500	110284000	57137900	76575500	81403600	80469600	99460300	98530500	57283500	29226400	36841400	1.77948	1	1.06898	0.919673	0.99356
21	KDM1A	O60341|O60341-2	Lysine-specific histone demethylase 1A OS=Homo sapiens GN=KDM1A PE=1 SV=2|Isoform 2 of Lysine-specific histone demethylase 1A OS=Homo sapiens GN=KDM1A	3	1	1	1	11	3	8	6.87209	46234800	55109800	47148200	6817550	7284260	5600790	65995500	65393700	42537400	58777100	69303200	38676500	76431900	57040000	48620600	26323300	21303900	18554200	24417900	31017300	20530400	55145500	56628300	53770000	61470600	59125400	60446200	76744900	68968800	50637300	24208300	22606700	22363800	0.788517	1	1.13824	0.925919	1.10334
22	DYNC1LI1	Q9Y6G9	Cytoplasmic dynein 1 light intermediate chain 1 OS=Homo sapiens GN=DYNC1LI1 PE=1 SV=3	3	1	1	1	11	3	17	7.5294	96200700	134062000	151608000	14923600	19078300	17697100	105469000	142760000	108581000	84763500	128354000	104629000	104638000	118611000	142326000	49959400	58502900	60256500	40251400	59862900	53066700	94888200	126866000	100234000	83122000	114779000	145550000	124777000	146920000	159969000	39661200	37098600	46203400	0.794562	1	0.958435	0.979918	1.08452
23	IMPA1	P29218|P29218-3	Inositol monophosphatase 1 OS=Homo sapiens GN=IMPA1 PE=1 SV=1|Isoform 3 of Inositol monophosphatase 1 OS=Homo sapiens GN=IMPA1	3	1	1	1	11	3	10	7.39621	107501000	82939600	103116000	17639400	13183500	14695400	118419000	81093900	89728100	96539200	89843400	102817000	140180000	70235100	121662000	62744600	40433100	46486400	55528400	53562300	49074900	117334000	88319900	64432700	129619000	87212800	135217000	206641000	109830000	142917000	91244800	37163400	48240000	1.10379	1	0.775314	0.731677	0.735276
24	EIF2S3	P41091	Eukaryotic translation initiation factor 2 subunit 3 OS=Homo sapiens GN=EIF2S3 PE=1 SV=3	3	1	1	1	11	3	17	8.13563	185439000	187984000	212568000	38762100	47064600	49054500	209064000	189846000	174467000	221034000	221475000	186544000	274290000	180582000	236643000	125069000	91272000	85441200	111808000	119638000	92185900	232157000	203797000	159344000	259754000	226964000	292584000	343494000	247248000	252684000	90840000	67480900	57296200	0.661081	1	0.912638	0.870913	0.780919
25	TIMM17B	O60830	Mitochondrial import inner membrane translocase subunit Tim17-B OS=Homo sapiens GN=TIMM17B PE=1 SV=1	3	1	1	1	11	3	4	6.55422	23965600	28282400	29089400	5116540	6330290	7055850	26061600	28054400	27151800	17512600	23883600	18375500	30738300	26356200	30959300	9558110	9705660	8790940	9204340	13306500	10635400	17920800	22608200	36046300	20020700	23677600	25544300	31397200	26859000	27969900	8624500	22431300	12715800	0.686656	1	1.11891	0.735493	1.06502
26	DKC1	O60832	H/ACA ribonucleoprotein complex subunit 4 OS=Homo sapiens GN=DKC1 PE=1 SV=3	3	1	1	1	11	3	15	7.69978	125228000	133030000	163233000	26415800	22026100	24166700	137314000	136292000	150042000	149085000	149141000	128570000	162815000	128657000	159583000	61332300	59437600	60642000	79259900	97258000	85652200	153815000	160497000	204994000	174599000	171598000	239922000	175139000	186252000	195498000	82640900	63409000	52558100	1.17953	1	1.06248	1.13169	1.00595
27	ZFYVE1	G3V5N8|Q9HBF4|Q9HBF4-3	Zinc finger FYVE domain-containing protein 1 OS=Homo sapiens GN=ZFYVE1 PE=1 SV=1|Zinc finger FYVE domain-containing protein 1 OS=Homo sapiens GN=ZFYVE1 PE=1 SV=1|Isoform 3 of Zinc finger FYVE domain-containing protein 1 OS=Homo sapiens GN=ZFYVE1	3	1	1	1	11	3	10	6.75312	26227200	50755800	41691900	7022100	10184800	11676400	31857600	57013800	41687000	27366100	57658000	37825200	36682300	55541300	53244000	13922600	25493300	17868400	12862600	30120500	19280900	29830800	54159600	37693100	26432900	52630400	50108100	35637600	63645100	50135300	20456800	21424900	13375500	1.43491	1	1.1764	1.07862	1.14697
28	SLC1A4	P43007	Neutral amino acid transporter A OS=Homo sapiens GN=SLC1A4 PE=1 SV=1	3	1	1	1	11	3	5	6.89622	5959930	21654800	32272400	1871070	5850840	3563870	7215620	17736000	15931700	17695000	38534800	27358900	6966420	12699300	14750100	8331210	8902700	9232930	21275700	25780000	25504900	25436600	27166300	41441900	53615500	51665100	73079900	18428700	19432600	28051900	36588500	22253100	30859200	4.96302	1	0.432039	1.77859	0.502371
29	SLC1A1	P43005	Excitatory amino acid transporter 3 OS=Homo sapiens GN=SLC1A1 PE=1 SV=2	2	1	1	NA	11	2	4	6.46712	6794630	9554760	NA	1559850	7195910	NA	8515650	11376300	NA	7871570	11698300	NA	8586350	9803970	NA	8971740	11134000	NA	5272570	8103010	NA	20582900	26312800	NA	11130000	12792600	NA	24947100	20361200	NA	11453500	8561800	NA	1.14766	1	0.393366	1.06316	0.437969
30	CTTN	Q14247	Src substrate cortactin OS=Homo sapiens GN=CTTN PE=1 SV=2	3	1	1	1	11	3	29	8.57886	473140000	541433000	630171000	179713000	151169000	124366000	552367000	595831000	595505000	473619000	576548000	604192000	231039000	225110000	351486000	267834000	287244000	284823000	182112000	234224000	219857000	482096000	571613000	480613000	359488000	445608000	546024000	295834000	421338000	339435000	139702000	99463200	79260500	1.18046	1	0.892576	2.0999	2.39566
31	RPS11	P62280	40S ribosomal protein S11 OS=Homo sapiens GN=RPS11 PE=1 SV=3	3	1	1	1	11	3	10	8.66093	98380600	152475000	194338000	94328400	46329900	53161500	129963000	156111000	188366000	122975000	187990000	174715000	161877000	155406000	259065000	65474000	67851000	76350400	52619200	93618300	83960500	133787000	192340000	168980000	135209000	202207000	297692000	201172000	219934000	270190000	55692400	41938000	48201600	0.69203	1	0.919656	0.856956	0.828892
32	FAHD2A	Q96GK7	Fumarylacetoacetate hydrolase domain-containing protein 2A OS=Homo sapiens GN=FAHD2A PE=1 SV=1	3	1	1	1	11	3	6	7.41434	47625300	31369500	32168400	6703290	4571460	3680490	50268200	28313900	22409300	42342700	28419200	20839000	60574300	26918600	31376800	29344100	18680900	14725700	29604100	23651300	16709000	54189800	32734700	28836300	51643700	36489000	40544600	85490700	43491900	35888600	28141500	8227570	8763760	0.822858	1	0.809799	0.816791	0.754432
33	AP3B1	O00203	AP-3 complex subunit beta-1 OS=Homo sapiens GN=AP3B1 PE=1 SV=3	3	1	1	1	11	3	25	7.92997	283340000	260254000	250609000	49348000	36459600	32398300	351432000	302777000	244309000	338015000	333010000	257543000	456583000	283081000	348107000	187681000	144179000	126902000	148151000	162227000	118985000	420735000	356920000	218553000	374516000	313356000	336038000	617031000	440006000	399778000	120976000	80042300	72394500	0.490104	1	0.845708	0.878646	0.730769
34	MCUR1	Q96AQ8	Mitochondrial calcium uniporter regulator 1 OS=Homo sapiens GN=MCUR1 PE=1 SV=1	3	1	1	1	11	3	5	6.7847	15396400	39045500	34449400	2768180	6640720	8509040	17214700	39506100	36170800	15873700	39405900	28821300	20890100	35854000	40625400	7878980	17163300	15463300	10205300	24873100	19692100	15585300	34856800	48534800	19717300	42826700	46373600	17740600	37135800	41205900	24889200	22239700	17595800	3.50703	1	1.3458	1.13203	1.24502
35	SLC27A4	Q6P1M0	Long-chain fatty acid transport protein 4 OS=Homo sapiens GN=SLC27A4 PE=1 SV=1	3	1	1	1	11	3	14	7.35087	83433100	133918000	141542000	21527900	27270200	23616800	94233500	134511000	158424000	82803100	138223000	120005000	103252000	121403000	172466000	39807000	62366200	52841400	37150400	72276600	54944700	81795000	133034000	202481000	81283000	130405000	142227000	96662600	151802000	162348000	41284000	43175800	38681400	1.06763	1	1.22081	1.09039	1.25081
36	COL4A3BP	Q9Y5P4|Q9Y5P4-2|Q9Y5P4-3	Collagen type IV alpha-3-binding protein OS=Homo sapiens GN=COL4A3BP PE=1 SV=1|Isoform 2 of Collagen type IV alpha-3-binding protein OS=Homo sapiens GN=COL4A3BP|Isoform 3 of Collagen type IV alpha-3-binding protein OS=Homo sapiens GN=COL4A3BP	3	1	1	1	11	3	14	7.38541	144736000	160391000	180884000	20715800	28437600	24839400	148641000	170478000	164026000	98430000	148314000	170896000	219433000	213551000	252082000	43365500	56083400	61679300	42118000	81931100	64487400	89039200	119200000	85051200	78742900	113012000	150983000	134004000	178895000	220674000	45214700	50430500	50481600	0.843448	1	1.87151	0.856201	1.4232
37	MICAL1	Q8TDZ2|Q8TDZ2-4	Protein-methionine sulfoxide oxidase MICAL1 OS=Homo sapiens GN=MICAL1 PE=1 SV=2|Isoform 4 of Protein-methionine sulfoxide oxidase MICAL1 OS=Homo sapiens GN=MICAL1	3	1	1	1	11	3	20	7.68641	123622000	163389000	256951000	19289800	26240800	37221200	129208000	171436000	151274000	92625200	142244000	165727000	164016000	149864000	221024000	44282800	54477000	66747500	32459500	55212200	55954300	92002600	120967000	107548000	56012000	96917300	199560000	99001900	140783000	172767000	25460500	37621400	49053400	0.642865	1	1.89344	1.19748	1.67452
38	TMEM33	P57088	Transmembrane protein 33 OS=Homo sapiens GN=TMEM33 PE=1 SV=2	3	1	1	1	11	3	6	7.66067	30228900	49304800	81166800	7995270	9872890	14648900	33702100	48941700	81762300	28361100	54044400	58891400	46141700	48880900	115854000	13897300	20027900	27898600	14108000	27543500	32220100	30577900	48934700	120709000	38186100	54977700	94603700	48111400	57142700	106407000	16184400	15671800	21007700	0.840901	1	1.09611	0.818977	0.898783
39	XPOT	O43592	Exportin-T OS=Homo sapiens GN=XPOT PE=1 SV=2	3	1	1	1	11	3	11	7.61988	63200300	85791900	109299000	16594300	18215500	31217100	74881500	76392800	88573500	84868400	94750800	103174000	92613300	70149300	119298000	34965400	35893000	43668700	52818700	69810800	68470400	79269800	90970300	64876700	96559700	133352000	185213000	85061700	97169700	111280000	26433100	27381200	50861800	0.776802	1	1.24436	1.20084	1.1295
40	DECR1	Q16698|Q16698-2	2,4-dienoyl-CoA reductase, mitochondrial OS=Homo sapiens GN=DECR1 PE=1 SV=1|Isoform 2 of 2,4-dienoyl-CoA reductase, mitochondrial OS=Homo sapiens GN=DECR1	3	1	1	1	11	3	10	8.10904	150983000	132513000	140689000	14958200	14975000	14648500	175039000	148202000	146546000	106835000	121600000	92373600	213809000	148469000	184109000	99669600	70737400	60102200	60662700	60130400	50829100	207181000	169206000	271543000	140398000	108969000	121431000	326251000	204415000	229019000	88640800	45110400	52442100	0.67917	1	0.749	0.818296	0.688381
41	MRPL57	Q9BQC6	Ribosomal protein 63, mitochondrial OS=Homo sapiens GN=MRPL57 PE=1 SV=1	3	1	1	1	11	3	3	7.3392	30097800	35789100	30372700	4098950	4112350	3168220	34801400	39550200	25363700	26929800	32330000	18472300	43094700	34444300	35161100	18928300	16297500	12828600	16711900	20395600	13519200	35134200	38630600	48434500	36333700	35002700	29981100	51369100	41808700	36292800	8256730	6649770	6851310	0.401793	1	0.958804	0.881334	0.869242
42	ATP8B2	P98198|P98198-3	Phospholipid-transporting ATPase ID OS=Homo sapiens GN=ATP8B2 PE=1 SV=2|Isoform 3 of Phospholipid-transporting ATPase ID OS=Homo sapiens GN=ATP8B2	3	1	1	1	11	3	6	6.80261	45692800	18511300	37194800	5354540	4184850	8089970	52124900	24897100	61023800	30125200	21782500	38591700	66460400	25367000	70850300	24043800	12476800	20402600	16831900	10873700	18145500	61528300	34147400	76988700	38232000	21145600	37966400	47769800	39120600	54289400	21188000	10599300	18763400	1.10875	1	1.59007	1.65972	1.40003
43	CDC16	Q13042|Q13042-2|Q13042-3	Cell division cycle protein 16 homolog OS=Homo sapiens GN=CDC16 PE=1 SV=2|Isoform 2 of Cell division cycle protein 16 homolog OS=Homo sapiens GN=CDC16|Isoform 3 of Cell division cycle protein 16 homolog OS=Homo sapiens GN=CDC16	3	1	1	1	11	3	9	7.15694	34921900	60248400	58186600	6218870	8591290	8015360	41383500	63529500	48507700	34406600	61123000	42034300	53007800	57622100	67458100	18219100	24746300	21685600	18578200	32731000	22816500	42055300	64960900	55983100	36495800	59606700	69414200	52870000	71616400	69745400	15893400	21421300	15751700	0.751457	1	1.14588	1.025	1.0043
44	EDF1	O60869|O60869-2|O60869-3	Endothelial differentiation-related factor 1 OS=Homo sapiens GN=EDF1 PE=1 SV=1|Isoform 2 of Endothelial differentiation-related factor 1 OS=Homo sapiens GN=EDF1|Isoform 3 of Endothelial differentiation-related factor 1 OS=Homo sapiens GN=EDF1	3	1	1	1	11	3	9	7.99839	81549300	164851000	153973000	24399500	32059200	20625900	100032000	151459000	107085000	102969000	155649000	122010000	59627100	93462700	69399700	59838400	86467200	70732200	61256200	102183000	78337300	105937000	162102000	79853500	108704000	170869000	202474000	115976000	168231000	121577000	17907000	32056700	18221000	0.385968	1	0.587602	1.17704	1.10667
45	CFAP61	Q8NHU2|Q8NHU2-4	Cilia- and flagella-associated protein 61 OS=Homo sapiens GN=CFAP61 PE=2 SV=3|Isoform 4 of Cilia- and flagella-associated protein 61 OS=Homo sapiens GN=CFAP61	2	1	NA	1	11	2	2	7.42483	19169800	NA	39578500	2254650	NA	4516110	25611700	NA	30282100	18466700	NA	25244600	33930000	NA	47535600	11331100	NA	13019900	8329760	NA	11712700	27033400	NA	25118700	21572500	NA	43261700	40316500	NA	50695700	7076570	NA	8909280	0.438769	1	0.961853	0.864033	0.815082
46	RRS1	Q15050	Ribosome biogenesis regulatory protein homolog OS=Homo sapiens GN=RRS1 PE=1 SV=2	3	1	1	1	11	3	9	7.22888	72502900	74825500	74184100	11488900	11110200	10665500	78821900	62013700	58092800	80031300	71604700	55486700	50735100	37910900	51825200	43937100	34886900	29475100	41413500	51192100	35771800	90209100	86125500	81174500	97526700	94213800	98071700	114087000	98679200	80020700	27555300	12859300	33159300	0.603761	1	0.508253	1.01889	0.886455
47	STAT1	P42224	Signal transducer and activator of transcription 1-alpha/beta OS=Homo sapiens GN=STAT1 PE=1 SV=2	3	1	1	1	11	3	34	8.30328	332966000	320180000	561404000	76544900	73709200	79599500	358747000	385874000	544958000	267310000	417586000	669236000	568738000	424630000	989950000	193765000	187720000	302313000	133661000	183901000	233915000	354019000	411843000	270163000	258622000	303538000	550577000	575754000	504969000	767248000	90985500	79483600	86171500	0.395031	1	1.12897	0.792322	0.799461
48	STAT6	P42226	Signal transducer and activator of transcription 6 OS=Homo sapiens GN=STAT6 PE=1 SV=1	3	1	1	1	11	3	17	7.7674	180766000	188543000	212337000	33277100	34882100	28743700	223877000	201285000	141388000	113006000	120866000	110174000	286651000	194204000	211095000	111285000	91877500	94766900	49697200	62936400	57126200	218230000	204191000	128430000	97292100	102950000	191917000	318970000	271435000	270123000	75794400	56550400	55547300	0.593996	1	1.0271	0.881611	0.900545
49	NDUFV2	E7EPT4|P19404	NADH dehydrogenase [ubiquinone] flavoprotein 2, mitochondrial OS=Homo sapiens GN=NDUFV2 PE=1 SV=1|NADH dehydrogenase [ubiquinone] flavoprotein 2, mitochondrial OS=Homo sapiens GN=NDUFV2 PE=1 SV=2	3	1	1	1	11	3	6	7.24262	9590570	37148500	27755700	1194070	11664100	9866810	11628400	43457800	31008700	7040300	41262800	22900200	14136600	47232200	43593900	5063210	22694400	12748700	3813190	20879700	12713600	9443250	49038200	44556600	9467230	40044100	31655800	14455500	58599000	41982300	5999340	21360900	10304800	1.03745	1	1.11769	0.841784	1.03213
50	GCC1	Q96CN9	GRIP and coiled-coil domain-containing protein 1 OS=Homo sapiens GN=GCC1 PE=1 SV=1	3	1	1	1	11	3	13	6.87298	35736900	65976400	81945500	8724660	19466900	18721600	38894600	71594900	82453000	36501500	85955000	72325700	46704600	65587900	93107500	18212800	31984900	33499900	22399500	44229700	41688500	40291500	76585400	94342700	46244100	78617400	110826000	44568100	80600900	82530000	18274400	26816100	47644400	1.02498	1	1.19769	1.16493	1.11972
51	PPIA	P62937|P62937-2	Peptidyl-prolyl cis-trans isomerase A OS=Homo sapiens GN=PPIA PE=1 SV=2|Isoform 2 of Peptidyl-prolyl cis-trans isomerase A OS=Homo sapiens GN=PPIA	3	1	1	1	11	3	13	9.31215	838977000	428178000	683032000	163224000	130818000	186178000	967911000	454148000	398842000	740811000	403147000	433775000	1258910000	459900000	622206000	470511000	227977000	254834000	331700000	189504000	233999000	703720000	420393000	228915000	589178000	343030000	667583000	1016230000	483600000	566397000	242445000	193079000	197351000	0.596373	1	1.41583	0.892319	1.22205
52	CPQ	Q9Y646	Carboxypeptidase Q OS=Homo sapiens GN=CPQ PE=1 SV=1	3	1	1	1	11	3	6	6.9475	31820400	41967200	21500200	9892240	11167700	5165230	35889100	44147800	18981900	35812200	58792300	19608700	46147000	42828700	21118800	17980800	21761900	9368080	15600300	24830100	10540400	36643000	47144500	21113100	28878200	40029400	28126900	41826600	48065100	24396600	26266700	29687400	17158100	1.56982	1	1.26095	1.12889	1.10092
53	TRNT1	Q96Q11|Q96Q11-2	CCA tRNA nucleotidyltransferase 1, mitochondrial OS=Homo sapiens GN=TRNT1 PE=1 SV=2|Isoform 2 of CCA tRNA nucleotidyltransferase 1, mitochondrial OS=Homo sapiens GN=TRNT1	3	1	1	1	11	3	10	7.21687	64404900	91783400	96280300	8466790	14281300	11100900	74464300	101255000	80919100	69753400	115740000	88222600	94183800	97365600	110368000	40786500	43593400	39050100	38261100	54278000	44550000	83432800	97424100	86088700	95031300	106679000	141756000	123098000	119251000	118391000	34983000	31594600	25982900	0.710399	1	0.874446	0.87337	0.776145
54	SKIV2L	Q15477	Helicase SKI2W OS=Homo sapiens GN=SKIV2L PE=1 SV=3	3	1	1	1	11	3	22	7.3946	121796000	162275000	202568000	29645700	36094400	44739100	143958000	196349000	201975000	137463000	218563000	227121000	185650000	192285000	299555000	71104700	99946300	108322000	71488600	119051000	109225000	145149000	235905000	177260000	159481000	220310000	305893000	197283000	288596000	303356000	84645200	87811900	109181000	1.07253	1	1.07551	0.948062	0.93625
55	PDIA4	P13667	Protein disulfide-isomerase A4 OS=Homo sapiens GN=PDIA4 PE=1 SV=2	3	1	1	1	11	3	37	8.75157	392630000	440299000	435848000	142015000	102182000	108432000	626553000	649089000	660778000	610138000	791959000	541363000	873209000	671727000	857259000	334332000	342729000	294849000	269007000	345571000	279471000	766264000	838727000	1196180000	721492000	701548000	927669000	946013000	970313000	767868000	226536000	191644000	171103000	0.5986	1	1.05494	1.04374	0.84978
56	PYROXD2	Q8N2H3	Pyridine nucleotide-disulfide oxidoreductase domain-containing protein 2 OS=Homo sapiens GN=PYROXD2 PE=1 SV=2	3	1	1	1	11	3	7	6.76019	39884600	17094400	62989900	7903570	2955440	14197000	44994700	20962800	81808000	26184300	16647000	48388700	53321500	20609800	99164300	10487500	4792630	14731200	12776200	9366020	19588600	21291500	9954420	80376900	25589700	8657790	40742900	37654400	9509940	58336700	21858200	7251960	18721600	1.45109	1	1.61843	0.728623	1.53317
57	SLC25A46	Q96AG3|Q96AG3-3	Solute carrier family 25 member 46 OS=Homo sapiens GN=SLC25A46 PE=1 SV=1|Isoform 3 of Solute carrier family 25 member 46 OS=Homo sapiens GN=SLC25A46	3	1	1	1	11	3	6	7.21589	32689900	45038000	37925200	6724070	5633180	4614870	38596600	53205100	41910400	27200100	44847100	25846400	45407000	45899800	47335400	14902100	18388300	10832700	12112500	19855600	11190700	35157400	49051600	57039100	29417800	37518600	27259000	35100500	47834000	42797100	65587300	16282400	10486100	4.67092	1	1.47849	1.29067	1.41085
58	RALB	P11234|P11234-2|P11234-3	Ras-related protein Ral-B OS=Homo sapiens GN=RALB PE=1 SV=1|Isoform 2 of Ras-related protein Ral-B OS=Homo sapiens GN=RALB|Isoform 3 of Ras-related protein Ral-B OS=Homo sapiens GN=RALB	3	1	1	1	11	3	4	7.73344	55877500	46949400	29031200	9619460	7173350	5691910	68760100	52933100	33307000	44615700	41054600	23215500	73284100	46765000	38300100	31428500	20630000	11221700	23973600	20341400	11012200	68637200	55475000	45617700	54632300	41943100	32422900	84705100	55029900	39558100	39610700	14419300	15390400	1.16896	1	0.988799	1.04415	1.04153
59	ASCC3	Q8N3C0	Activating signal cointegrator 1 complex subunit 3 OS=Homo sapiens GN=ASCC3 PE=1 SV=3	3	1	1	1	11	3	31	7.40547	175923000	281686000	321931000	44121700	59265000	65843600	216083000	318611000	300599000	194551000	326123000	315387000	253436000	279798000	408591000	105304000	154148000	146944000	98394500	193613000	152129000	218826000	332003000	279522000	218819000	320222000	422227000	282113000	385959000	393934000	101133000	77366000	76707400	0.89612	1	1.02672	0.999512	0.98275
60	FGD4	B7Z493|E9PJX4|F8VWL3|F8W1R0|Q96M96	FYVE, RhoGEF and PH domain-containing protein 4 OS=Homo sapiens GN=FGD4 PE=1 SV=1|FYVE, RhoGEF and PH domain-containing protein 4 OS=Homo sapiens GN=FGD4 PE=1 SV=1|FYVE, RhoGEF and PH domain-containing protein 4 OS=Homo sapiens GN=FGD4 PE=1 SV=1|FYVE, RhoGEF and PH domain-containing protein 4 OS=Homo sapiens GN=FGD4 PE=1 SV=1|FYVE, RhoGEF and PH domain-containing protein 4 OS=Homo sapiens GN=FGD4…	3	1	1	1	11	3	5	6.46727	16389300	27145900	31195900	3101760	3654300	3096590	13771400	32883400	38413000	6775070	15682300	15289900	16183700	24065900	40132800	4774380	9297150	8239150	6994860	9286140	8225500	10559200	22074400	35306200	7488980	11879700	15355300	12281900	20438700	23712600	8631970	14697800	16315100	1.75687	1	1.50598	1.10784	1.43866
61	STAG1	Q8WVM7|Q8WVM7-2	Cohesin subunit SA-1 OS=Homo sapiens GN=STAG1 PE=1 SV=3|Isoform 2 of Cohesin subunit SA-1 OS=Homo sapiens GN=STAG1	3	1	1	1	11	3	11	6.97883	51751200	53885700	66650500	13411100	11987800	14131000	64234800	61186700	62377600	45071300	52791400	41927200	72175600	62357400	70848300	21281400	19167700	21659200	22249000	26188200	24816300	51775600	52331500	87417700	55120200	52337000	73229400	68526400	67011500	80405200	46553600	35412800	34132900	1.69821	1	1.20376	0.973598	1.2027
62	OSTC	Q9NRP0	Oligosaccharyltransferase complex subunit OSTC OS=Homo sapiens GN=OSTC PE=1 SV=1	3	1	1	1	11	3	2	7.65195	10670700	23775600	23644600	4180000	6138790	4460430	13689200	27516500	24357600	15185800	31388900	22312400	17223400	26223500	28736600	6311770	13202100	10966700	6213870	14677400	10285300	15608700	28497200	28661300	17160400	26522700	24966300	14865300	32115100	28209400	5815130	16353700	14220400	0.977872	1	1.3242	1.35302	1.18154
63	STK38	Q15208	Serine/threonine-protein kinase 38 OS=Homo sapiens GN=STK38 PE=1 SV=1	3	1	1	1	11	3	8	7.24256	49701500	71635800	101902000	7072280	11501000	13785100	55707900	78599000	88163000	40944600	66774500	82614300	64453300	73575000	127955000	21075400	29021900	36270900	18133100	31906100	33980400	44677000	67236000	54246000	36471100	58742300	93311600	49057600	74613400	102092000	24301600	26410500	39498500	1.2383	1	1.50157	1.17352	1.45699
64	CPSF2	Q9P2I0	Cleavage and polyadenylation specificity factor subunit 2 OS=Homo sapiens GN=CPSF2 PE=1 SV=2	3	1	1	1	11	3	9	6.93953	52139300	52993700	64410700	10126100	11416300	14541300	65075600	57835000	64132500	49255100	56516800	49703400	69241700	48729900	70237800	29528000	23360600	23985500	25442100	30753900	26905000	64559200	58938100	99356100	58306800	53625900	82358000	83720200	61957200	74243800	27856900	19073300	35965700	0.831762	1	0.945247	0.993665	0.997318
65	ITGB1	P05556	Integrin beta-1 OS=Homo sapiens GN=ITGB1 PE=1 SV=2	3	1	1	1	11	3	15	8.5661	184591000	266024000	238674000	96253600	169503000	128431000	328830000	362546000	444628000	324298000	460600000	440305000	388876000	332583000	513694000	198096000	246170000	192821000	137392000	214605000	152627000	390435000	531546000	564561000	449329000	450122000	314149000	568511000	672212000	431776000	178212000	177687000	112147000	0.7836	1	0.781772	0.884957	0.742127
66	CFAP36	B5MCA1|Q96G28|Q96G28-2	Cilia- and flagella-associated protein 36 OS=Homo sapiens GN=CFAP36 PE=1 SV=1|Cilia- and flagella-associated protein 36 OS=Homo sapiens GN=CFAP36 PE=1 SV=2|Isoform 2 of Cilia- and flagella-associated protein 36 OS=Homo sapiens GN=CFAP36	2	1	1	NA	11	2	4	6.67846	16109800	30631600	NA	1510740	3657780	NA	19466100	34219000	NA	15385800	30783000	NA	9085170	18581400	NA	16610200	26415500	NA	13267300	23496700	NA	23403500	37372100	NA	18592400	35765600	NA	26337300	39853800	NA	6554580	9417560	NA	0.622114	1	0.394248	1.14504	0.948317
67	OGDH	Q02218	2-oxoglutarate dehydrogenase, mitochondrial OS=Homo sapiens GN=OGDH PE=1 SV=3	3	1	1	1	11	3	24	8.00211	187384000	275463000	262097000	30654300	36339200	41749800	250656000	328379000	285161000	111725000	209933000	167351000	295627000	303808000	322554000	93270500	107766000	91464700	59508800	106764000	86653000	184868000	260874000	458492000	156059000	174281000	211531000	335815000	280051000	328318000	151462000	95125500	122700000	1.12746	1	1.00612	0.709372	0.957687
68	NUDCD3	Q8IVD9	NudC domain-containing protein 3 OS=Homo sapiens GN=NUDCD3 PE=1 SV=3	3	1	1	1	11	3	11	7.28503	42269000	99085700	72574800	15799100	24399000	7645590	56981700	107211000	52976100	43485400	93763400	48611900	46570300	80962700	69638100	29421900	55005900	32486000	20818200	47320600	24682100	59882100	114990000	47883000	39236300	85365100	86494600	93135500	127794000	104039000	24553700	29998900	19586500	0.659019	1	0.571481	0.828503	0.784993
69	GLUL	P15104	Glutamine synthetase OS=Homo sapiens GN=GLUL PE=1 SV=4	3	1	1	1	11	3	6	6.90618	21984600	25290400	35605100	8551050	7470980	6962910	21602800	33920100	29242800	15855700	34162100	20657000	21585300	24120200	56370000	20494000	20181400	28593900	12761900	19695200	21091700	36735900	43989200	29644400	23058600	35076300	64396700	43321900	49713900	57456200	12565100	15473200	18583600	0.725028	1	0.569454	1.09269	0.639806
70	AGO1	Q9UL18	Protein argonaute-1 OS=Homo sapiens GN=AGO1 PE=1 SV=3	3	1	1	1	11	3	7	6.89882	39623100	43859300	40667700	7688190	8339630	4163420	44635500	49924700	43393200	44511400	54774800	38497200	51886700	44327000	52868500	21845000	23474800	18751700	23818500	30374000	19620800	48242000	59022000	45583300	53208800	53745600	55634900	63119700	61432000	64267900	34847900	34701900	23128200	1.38009	1	0.939505	0.984856	0.907322
71	PYGL	P06737|P06737-2	Glycogen phosphorylase, liver form OS=Homo sapiens GN=PYGL PE=1 SV=4|Isoform 2 of Glycogen phosphorylase, liver form OS=Homo sapiens GN=PYGL	3	1	1	1	11	3	27	7.90917	324478000	277844000	288411000	34714900	32287200	35971300	360574000	335446000	286647000	199108000	264831000	259864000	637744000	426854000	549167000	132162000	163100000	145279000	98743100	145732000	114386000	312309000	412916000	215372000	264175000	217607000	378185000	499136000	508560000	601487000	155587000	160886000	160390000	0.779203	1	1.46028	0.806265	0.926875
72	GPKOW	Q92917	G patch domain and KOW motifs-containing protein OS=Homo sapiens GN=GPKOW PE=1 SV=2	3	1	1	1	11	3	6	6.68786	21649300	43192300	44802200	4274780	9057770	6392490	28661900	47527300	37929900	23650700	46001900	30008200	20960700	34388000	39499400	10821500	14905600	14286500	11621000	23486700	17548800	24081000	39389400	39458800	25885700	44964500	53288300	25961300	42854300	41063000	15106100	17158900	14196900	1.45453	1	0.922757	1.19525	1.41653
73	DHX15	O43143	Pre-mRNA-splicing factor ATP-dependent RNA helicase DHX15 OS=Homo sapiens GN=DHX15 PE=1 SV=2	3	1	1	1	11	3	17	7.95509	142278000	158427000	202410000	34806300	33680500	38994600	174767000	168921000	170817000	139491000	146821000	130370000	197721000	143174000	191735000	71958000	61321400	71296900	65767700	85359100	80243900	167424000	163580000	214249000	150392000	144879000	223863000	217945000	185160000	223157000	56295400	44586700	58354200	0.645688	1	1.03684	0.989881	1.02886
74	UBR1	Q8IWV7	E3 ubiquitin-protein ligase UBR1 OS=Homo sapiens GN=UBR1 PE=1 SV=1	3	1	1	1	11	3	8	7.08258	39419800	50098300	65576400	9505250	8730990	8344490	54859300	60202500	59701500	50482100	67887200	63449000	61477600	48109400	73964400	25579100	25879700	29352900	23374900	33002000	34027200	58132800	64650900	53982500	51673300	59362700	89759900	72361200	70336600	80281000	33133300	20179400	21229600	1.1446	1	0.970999	1.03521	0.972725
75	STK24	B4DR80|Q9Y6E0-2	Serine/threonine-protein kinase 24 OS=Homo sapiens GN=STK24 PE=1 SV=1|Isoform A of Serine/threonine-protein kinase 24 OS=Homo sapiens GN=STK24	3	1	1	1	11	3	8	7.04043	42104500	78349600	121028000	7326730	13643700	21298600	47468200	66029500	97325600	35807000	58470300	86435400	53518300	56116100	130234000	17940500	30588500	32908600	21805300	39831300	46405300	38548400	58844900	67877800	43468400	65576000	142016000	52033000	62782300	101820000	23078900	20687000	45665100	1.10875	1	1.17552	0.95464	1.1705
76	CBLB	Q13191	E3 ubiquitin-protein ligase CBL-B OS=Homo sapiens GN=CBLB PE=1 SV=2	3	1	1	1	11	3	4	6.13122	9774160	16817000	7079690	4142560	4013460	6015980	9305590	20352900	8878770	10406500	18767100	10883800	10296600	15113700	8956530	4888690	9139200	3524470	7335320	15683700	5542930	8525480	23761100	7598560	15058300	19107800	17340500	10276500	18072500	8694830	5754170	15810000	6470590	1.3997	1	1.14513	1.06902	1.16183
77	MRPS27	G5EA06|Q92552|Q92552-2	28S ribosomal protein S27, mitochondrial OS=Homo sapiens GN=MRPS27 PE=1 SV=1|28S ribosomal protein S27, mitochondrial OS=Homo sapiens GN=MRPS27 PE=1 SV=3|Isoform 2 of 28S ribosomal protein S27, mitochondrial OS=Homo sapiens GN=MRPS27	3	1	1	1	11	3	8	7.32453	55043900	85595200	79682000	9833620	13342600	9231170	61604200	89591800	75072500	39236400	68548400	48702500	76204300	85684100	93191100	25673200	36064700	27018600	22138200	39610400	29663400	57639100	89177500	117325000	55151300	73265300	78846400	87006400	99007600	101651000	24816000	21380200	20756400	0.712979	1	1.001	0.853647	0.908458
78	RUVBL1	Q9Y265	RuvB-like 1 OS=Homo sapiens GN=RUVBL1 PE=1 SV=1	3	1	1	1	11	3	14	7.931	127099000	148020000	273608000	24204400	25788600	29064500	158976000	162065000	210148000	138775000	160111000	206772000	196181000	150043000	279722000	76845500	74827800	120210000	62360500	81726700	109914000	177759000	196917000	239089000	126135000	152758000	320026000	213581000	210000000	316462000	75150300	60065700	69953500	0.879558	1	1.04979	1.07246	0.955025
79	COPA	P53621|P53621-2	Coatomer subunit alpha OS=Homo sapiens GN=COPA PE=1 SV=2|Isoform 2 of Coatomer subunit alpha OS=Homo sapiens GN=COPA	3	1	1	1	11	3	44	8.40211	423666000	579344000	603850000	131106000	150058000	134983000	540240000	672972000	585706000	560581000	812219000	676757000	749506000	725882000	963268000	262050000	302894000	265686000	249533000	409718000	293885000	594011000	743623000	392132000	607667000	761514000	977943000	730786000	859755000	795688000	207197000	246769000	154961000	0.708744	1	1.17218	1.04741	0.948511
80	KIF7	Q2M1P5	Kinesin-like protein KIF7 OS=Homo sapiens GN=KIF7 PE=1 SV=2	3	1	1	1	11	3	6	7.39922	42251600	77534800	89994700	5383800	19771800	21799100	45747800	83045000	64823900	42172800	70248700	66717200	60015700	80131800	86439800	21650600	31783600	30897500	22132600	33617900	32516600	49436500	73829500	56795000	48152800	59206300	91657700	53216900	78931800	83967300	26440100	14918900	50113600	1.24197	1	1.28891	1.19704	1.10298
81	CLTB	P09497-2	Isoform Non-brain of Clathrin light chain B OS=Homo sapiens GN=CLTB	3	1	1	1	11	3	4	6.8649	40565500	31295400	41556700	4523640	4165980	6040300	34897000	35398000	39275800	23641700	33791700	34195800	48562000	42581300	76005500	19831900	18411300	19546600	15330600	18489400	16892300	29309400	36299400	42285000	22362500	24390500	38085400	40909800	41451300	48634800	20839000	26070500	20366500	1.27334	1	1.35668	0.923192	1.09448
82	SSH1	Q8WYL5	Protein phosphatase Slingshot homolog 1 OS=Homo sapiens GN=SSH1 PE=1 SV=2	3	1	1	1	11	3	7	6.49995	5866640	19343800	37556200	1729800	6007950	12421900	6568810	19062800	30064300	7253910	23522900	37441800	5916680	14180400	32130000	5408570	10563400	20442600	4027380	14435200	24246400	9015180	22792900	32013100	8342790	22128900	46202700	9809380	23513700	36868100	4065480	6770200	14109200	1.03602	1	0.689357	1.18425	0.859193
83	ACBD3	Q9H3P7	Golgi resident protein GCP60 OS=Homo sapiens GN=ACBD3 PE=1 SV=4	3	1	1	1	11	3	15	7.67534	104514000	108489000	99026400	28137200	24337200	19095700	124850000	133944000	110810000	130098000	166004000	112308000	158291000	129328000	151720000	62108100	61920600	44596500	67079400	83452300	51203700	146503000	160079000	114319000	168721000	162460000	159131000	157598000	161332000	129587000	62319000	50911300	36150400	0.988476	1	1.14792	1.19787	1.01644
84	RPRD1A	A0A0C4DGQ6|Q96P16	Regulation of nuclear pre-mRNA domain-containing protein 1A OS=Homo sapiens GN=RPRD1A PE=1 SV=1|Regulation of nuclear pre-mRNA domain-containing protein 1A OS=Homo sapiens GN=RPRD1A PE=1 SV=1	3	1	1	1	11	3	4	6.51019	3172390	5796740	18244500	1205090	1333210	3759620	4059790	6033210	15740100	3867770	7452510	15285100	3984140	5215750	18818100	1655360	2876100	8772680	1859740	4101680	10190000	5640810	8818890	19998400	4430940	6722480	20318300	5078330	6992190	22550400	1911570	3234690	9680840	0.940948	1	0.896647	1.43131	1.02572
85	TRO	G5E9N2|Q12816|Q12816-2	Trophinin OS=Homo sapiens GN=TRO PE=1 SV=1|Trophinin OS=Homo sapiens GN=TRO PE=1 SV=3|Isoform 2 of Trophinin OS=Homo sapiens GN=TRO	3	1	1	1	11	3	2	6.33997	4026340	4618350	5956960	2549450	2176570	3006680	4935550	5511620	7956620	7760470	7824620	12430800	7016500	4791430	9938820	2752040	2980230	3174830	3190730	3896690	4524050	6726000	7606330	9306790	8410220	6738010	13552400	7891190	7478480	8581400	2426840	2264190	1734050	0.768768	1	1.01622	1.09831	0.802488
86	MRPL19	P49406	39S ribosomal protein L19, mitochondrial OS=Homo sapiens GN=MRPL19 PE=1 SV=2	3	1	1	1	11	3	4	7.25945	40912200	37176500	37585200	6005320	5659630	5254780	49251100	40380300	35068100	33680100	33996700	22025600	53031600	37882300	40798500	21763600	17122900	12818000	16822400	19191800	14016600	49810000	42626500	58739200	46512300	35289700	37565400	72253500	47376700	45186500	15396200	13598000	9364500	0.532661	1	0.838849	0.888321	0.874587
87	ECHS1	P30084	Enoyl-CoA hydratase, mitochondrial OS=Homo sapiens GN=ECHS1 PE=1 SV=4	3	1	1	1	11	3	10	8.42294	149627000	220965000	192158000	19294900	25733200	23380000	171846000	259344000	216758000	104204000	203312000	129509000	213492000	252741000	256616000	58283000	102907000	80472800	47414600	107279000	69590900	129396000	264198000	316784000	130211000	184026000	171212000	222438000	293411000	253915000	62538700	72803000	98319500	0.702807	1	1.09693	0.749591	0.991234
88	PEBP1	P30086	Phosphatidylethanolamine-binding protein 1 OS=Homo sapiens GN=PEBP1 PE=1 SV=3	3	1	1	1	11	3	11	8.62949	192416000	209040000	206650000	142438000	162546000	130220000	210912000	222579000	139690000	164601000	191907000	158151000	247686000	209806000	187449000	116307000	112234000	97203300	70185100	104528000	71134800	198451000	213843000	79511600	135190000	159143000	164645000	276845000	258854000	198766000	188830000	102135000	86041600	1.70502	1	1.02252	0.923696	0.977486
89	MYH9	P35579	Myosin-9 OS=Homo sapiens GN=MYH9 PE=1 SV=4	3	1	1	1	11	3	106	9.03039	1255530000	1577240000	1711550000	899372000	714665000	808848000	1803680000	2167940000	2148400000	2764990000	4322530000	4336030000	2344950000	2069510000	3112900000	768567000	803222000	741286000	937395000	1461070000	1154260000	1603190000	2026710000	1390880000	2613080000	3147300000	3272840000	2538410000	2419390000	2828120000	800556000	741199000	694574000	0.788363	1	1.0558	0.813833	0.911682
90	TUBB	P07437	Tubulin beta chain OS=Homo sapiens GN=TUBB PE=1 SV=2	3	1	1	1	11	3	4	8.03023	83902400	90125300	279836000	153792000	99928400	113652000	100659000	92627400	176511000	88478100	99366400	197037000	113251000	81174800	220200000	47992200	37067900	103588000	34919900	46699200	96445600	92287600	82958100	98373500	78375900	85536800	302363000	113130000	94696300	273980000	47374800	26246300	72419000	1.04681	1	1.14412	1.05118	1.14162
91	CDK13	Q14004|Q14004-2	Cyclin-dependent kinase 13 OS=Homo sapiens GN=CDK13 PE=1 SV=2|Isoform 2 of Cyclin-dependent kinase 13 OS=Homo sapiens GN=CDK13	3	1	1	1	11	3	5	6.29981	9048990	34295800	18479400	2195320	6370930	2900530	12742100	39228500	17369800	12649500	43967800	15874200	11314100	23483300	17592900	3997300	14297000	8356140	4621940	21691500	11092500	10309800	34894400	23523300	12660900	43064700	25296700	12826900	38693700	19013200	4756310	10603800	8591110	0.926926	1	1.00811	1.03572	1.27457
92	PIGK	Q92643	GPI-anchor transamidase OS=Homo sapiens GN=PIGK PE=1 SV=2	3	1	1	1	11	3	7	7.03367	25135300	27933600	42875000	6456030	5393970	8181850	26221100	33040800	50688300	23481200	30512700	39063500	27610500	28774700	56715400	20130200	23722100	25702600	20845100	26291000	23672400	36689900	46748500	90185600	29696300	33451100	60717400	36621000	46806300	65019600	17125100	14329100	15751100	1.16896	1	0.861692	1.29101	0.918685
93	USP19	O94966-5|O94966-6|O94966-7	Isoform 5 of Ubiquitin carboxyl-terminal hydrolase 19 OS=Homo sapiens GN=USP19|Isoform 6 of Ubiquitin carboxyl-terminal hydrolase 19 OS=Homo sapiens GN=USP19|Isoform 7 of Ubiquitin carboxyl-terminal hydrolase 19 OS=Homo sapiens GN=USP19	3	1	1	1	11	3	9	6.43062	32712000	32668000	41179500	8157720	6090320	6081240	36410200	34249100	32967900	30180300	33523900	29315400	42281100	26972900	37828100	17886100	14699000	15356200	15302200	18123000	17192000	36004200	35533500	31819300	33004900	31673500	44433900	50054500	38888900	42010400	20608200	14731800	12662000	1.02918	1	0.965408	0.926877	0.93331
94	PC	P11498	Pyruvate carboxylase, mitochondrial OS=Homo sapiens GN=PC PE=1 SV=2	3	1	1	1	11	3	23	7.26193	68861200	86504500	119871000	21144700	18947500	27509400	89978400	109185000	150612000	55177700	83932900	102331000	94183300	86167900	169945000	56903700	59322200	74581300	27415200	40196600	42600200	121333000	137916000	289337000	59807300	67560600	100750000	168838000	164580000	238639000	52939900	38276300	48524800	0.783807	1	0.637546	0.926021	0.683776
95	ADCK4	Q96D53|Q96D53-2	AarF domain-containing protein kinase 4 OS=Homo sapiens GN=ADCK4 PE=1 SV=2|Isoform 2 of AarF domain-containing protein kinase 4 OS=Homo sapiens GN=ADCK4	2	1	NA	1	11	2	3	6.70064	17092100	NA	18435200	3894320	NA	4887790	19029800	NA	16146800	11282600	NA	12200300	22522700	NA	20120700	8093410	NA	7706200	6547600	NA	7718180	16732400	NA	29596100	15231200	NA	18607600	26428800	NA	22901200	23033800	NA	12396900	2.17864	1	0.973982	0.815818	0.923852
96	GPNMB	Q14956	Transmembrane glycoprotein NMB OS=Homo sapiens GN=GPNMB PE=1 SV=2	3	1	1	1	11	3	7	7.47186	60437600	41898900	52029100	42135600	34112400	19158500	61583000	52936300	70254800	37850500	35601200	41805800	89718200	74961700	114681000	23337200	20386000	19567200	20774100	22457700	17240200	38166700	39749000	58398800	40700800	32728300	29748300	67073300	58633900	84940500	63392100	17782400	15230400	2.36255	1	1.52876	0.733242	1.17803
97	NMD3	C9JA08|Q96D46	60S ribosomal export protein NMD3 OS=Homo sapiens GN=NMD3 PE=1 SV=1|60S ribosomal export protein NMD3 OS=Homo sapiens GN=NMD3 PE=1 SV=1	3	1	1	1	11	3	8	7.15867	66553000	102745000	85283900	11897700	21792200	12140400	74378600	91934100	63720000	79781000	106899000	85616000	86139300	84850500	86636900	38606200	46464300	32542900	35714900	62469100	38268000	78347200	99597000	43896200	79044800	102156000	106011000	95283800	117027000	85101300	36363200	30571100	21390100	0.95398	1	1.03321	1.05954	1.00155
98	CSPG4	Q6UVK1	Chondroitin sulfate proteoglycan 4 OS=Homo sapiens GN=CSPG4 PE=1 SV=2	3	1	1	1	11	3	52	7.89132	301520000	355667000	307631000	65491000	87129800	63072000	455690000	485573000	272033000	192406000	324991000	185878000	462682000	302349000	286815000	157364000	155886000	117452000	151215000	197410000	129796000	507220000	554462000	1199730000	496565000	467026000	392474000	572592000	430962000	333698000	240505000	271528000	171993000	1.04997	1	0.923518	1.14147	1.0211
99	MECP2	A0A087WXF0|P51608|P51608-2	Methyl-CpG-binding protein 2 OS=Homo sapiens GN=MECP2 PE=1 SV=1|Methyl-CpG-binding protein 2 OS=Homo sapiens GN=MECP2 PE=1 SV=1|Isoform B of Methyl-CpG-binding protein 2 OS=Homo sapiens GN=MECP2	3	1	1	1	11	3	14	7.21017	69386500	56228300	97098100	12777100	10853300	16437700	77186900	63272500	104367000	63942000	63428800	88866700	67766700	51916600	88724400	39354500	31736300	44907400	36692400	36743600	51872300	81022600	68198400	145422000	83339800	61339700	121116000	111027000	81182400	138470000	68756200	55469700	111740000	1.54803	1	0.697582	0.940351	0.891992
100	TMEM65	Q6PI78	Transmembrane protein 65 OS=Homo sapiens GN=TMEM65 PE=1 SV=2	3	1	1	1	11	3	3	7.01318	23416700	37660200	41113600	3728870	4730800	3908050	31760700	44892500	41123000	17534700	33800300	22114600	38855900	48268600	49677900	19798400	20058500	21573900	11169100	17879800	12883800	40670000	44921800	49463600	30501400	29235900	25985200	50493200	59602500	73371000	20650000	14895100	14086000	1.02231	1	0.879492	1.0379	0.807055
101	ZW10	O43264	Centromere/kinetochore protein zw10 homolog OS=Homo sapiens GN=ZW10 PE=1 SV=3	3	1	1	1	11	3	12	7.33444	61984000	94798900	88837500	13047700	15935000	13779300	74425500	109840000	89207200	62766400	111703000	78219300	88247500	95459400	109773000	35951300	46221900	38269200	32765000	58577700	39387300	82751200	122498000	119960000	76871000	106508000	115256000	109367000	134333000	106682000	37498500	32564600	34479000	0.857085	1	0.922197	0.97499	0.873135
102	TTLL12	Q14166	Tubulin--tyrosine ligase-like protein 12 OS=Homo sapiens GN=TTLL12 PE=1 SV=2	3	1	1	1	11	3	8	7.48237	72749500	83642400	83445400	11320600	18396300	12853600	72046500	79888400	43952300	54880400	70330500	51610500	85315300	70153000	62973300	28058200	28281700	23976400	24683500	32642800	24141500	54494600	58876200	31870100	38882100	57982500	65094500	67702500	69812700	67168300	24296400	33813400	18450000	0.897085	1	1.44022	1.0372	1.36538
103	MLEC	Q14165	Malectin OS=Homo sapiens GN=MLEC PE=1 SV=1	3	1	1	1	11	3	9	7.69134	56129800	94534800	94842800	23521300	13725600	13327300	74045100	110140000	132838000	71600400	121311000	113047000	91758100	107699000	149971000	38703400	58613900	58579500	29236500	53297200	45741800	92814100	139752000	191247000	79019500	107590000	119477000	110323000	179984000	164395000	32461200	35297800	26362200	0.735521	1	0.950574	1.08408	0.861144
104	ITGAV	P06756|P06756-3	Integrin alpha-V OS=Homo sapiens GN=ITGAV PE=1 SV=2|Isoform 3 of Integrin alpha-V OS=Homo sapiens GN=ITGAV	3	1	1	1	11	3	31	8.29325	248731000	269138000	218188000	47847500	52777000	42953100	356439000	383362000	390517000	364790000	545852000	347573000	550256000	518241000	555194000	167697000	180967000	120111000	155021000	213239000	127167000	330349000	405180000	358575000	486720000	431364000	319511000	447096000	537364000	549663000	127399000	163282000	110282000	0.712298	1	1.4066	0.952104	1.02289
105	DHPS	P49366	Deoxyhypusine synthase OS=Homo sapiens GN=DHPS PE=1 SV=1	2	1	1	NA	11	2	5	6.24499	3501520	18304200	NA	970146	4683720	NA	3525170	17533300	NA	4004850	19026000	NA	4309860	14713600	NA	2177080	9429510	NA	2214240	11008600	NA	4530490	19660900	NA	3622540	18510900	NA	5445790	18168500	NA	2393280	8902840	NA	1.09857	1	0.904503	1.072	0.830548
106	CCT3	P49368	T-complex protein 1 subunit gamma OS=Homo sapiens GN=CCT3 PE=1 SV=4	3	1	1	1	11	3	28	8.63659	431377000	414991000	505742000	111403000	114167000	137002000	486330000	423512000	382652000	458716000	474700000	423636000	608471000	426650000	577780000	287650000	208564000	217044000	217352000	235755000	206521000	500674000	457517000	354031000	441860000	434356000	605159000	771259000	550244000	587314000	211589000	130761000	144022000	0.685787	1	0.90167	0.836502	0.809052
107	CTSA	P10619|P10619-2|X6R5C5|X6R8A1	Lysosomal protective protein OS=Homo sapiens GN=CTSA PE=1 SV=2|Isoform 2 of Lysosomal protective protein OS=Homo sapiens GN=CTSA|Carboxypeptidase OS=Homo sapiens GN=CTSA PE=1 SV=1|Carboxypeptidase OS=Homo sapiens GN=CTSA PE=1 SV=1	3	1	1	1	11	3	6	7.85964	57469600	77702700	175679000	70332000	69987700	78889900	72993000	86786100	186385000	71720700	95819200	171735000	84819100	72147200	214544000	37210000	44115400	95219400	26676900	41718000	78140200	85656300	114275000	227767000	63129300	74354400	163634000	99911700	115646000	184470000	17215600	53098200	20365500	0.430727	1	0.970253	1.10473	0.937369
108	ELN	E7EN65|E7ENM0|P15502-1|P15502-2|P15502-4|P15502-5	Elastin OS=Homo sapiens GN=ELN PE=1 SV=1|Elastin OS=Homo sapiens GN=ELN PE=1 SV=1|Isoform 1 of Elastin OS=Homo sapiens GN=ELN|Isoform 2 of Elastin OS=Homo sapiens GN=ELN|Isoform 4 of Elastin OS=Homo sapiens GN=ELN|Isoform 5 of Elastin OS=Homo sapiens GN=ELN	2	1	1	NA	11	2	2	6.81426	3786060	9285350	NA	3664690	3468270	NA	6649310	8586530	NA	74543300	58020100	NA	5612520	7977950	NA	1315740	5626650	NA	5432300	9702800	NA	4498060	9754870	NA	36987900	13280400	NA	3545560	9713760	NA	6282750	9962170	NA	4.42957	1	1.80918	1.63475	2.40623
109	SDF4	Q9BRK5	45 kDa calcium-binding protein OS=Homo sapiens GN=SDF4 PE=1 SV=1	3	1	1	1	11	3	12	7.87972	101679000	109884000	69223400	24412600	25651000	17360300	128311000	160844000	106191000	107653000	156390000	83792200	150396000	145972000	119556000	75892400	91226600	41564800	64701500	85260900	45347700	159085000	191713000	164777000	147842000	124329000	94142000	143058000	172007000	86145900	46168900	69826200	36745300	0.80674	1	1.20152	1.43294	1.15079
110	SZRD1	Q7Z422|Q7Z422-2|Q7Z422-3|Q7Z422-4|Q7Z422-5	SUZ domain-containing protein 1 OS=Homo sapiens GN=SZRD1 PE=1 SV=1|Isoform 2 of SUZ domain-containing protein 1 OS=Homo sapiens GN=SZRD1|Isoform 3 of SUZ domain-containing protein 1 OS=Homo sapiens GN=SZRD1|Isoform 4 of SUZ domain-containing protein 1 OS=Homo sapiens GN=SZRD1|Isoform 5 of SUZ domain-containing protein 1 OS=Homo sapiens GN=SZRD1	3	1	1	1	11	3	5	6.98126	17600400	33609300	27926300	2805540	6068100	5082300	18934800	32386100	21754600	18631300	33657600	26340400	7911490	16395300	16113400	16605000	27334300	17799000	15405100	26217000	18845600	20189100	32282600	18725700	17562300	35236700	32689900	20125800	31349100	20271500	5883380	12662100	8352630	0.730752	1	0.449276	1.29264	1.20713
111	STAT3	P40763|P40763-2|P40763-3	Signal transducer and activator of transcription 3 OS=Homo sapiens GN=STAT3 PE=1 SV=2|Isoform Del-701 of Signal transducer and activator of transcription 3 OS=Homo sapiens GN=STAT3|Isoform 3 of Signal transducer and activator of transcription 3 OS=Homo sapiens GN=STAT3	3	1	1	1	11	3	14	7.50996	127985000	60531100	90494900	17644000	20142800	18673200	158195000	76722200	94499600	150470000	93722800	106083000	234294000	83853300	150596000	61720100	31916200	42246200	60527000	44673400	48504700	137880000	80888400	61722300	137668000	75006800	138806000	174831000	93791200	118609000	88825800	35565000	48355100	1.27004	1	1.53162	1.01624	1.16097
112	NOP58	Q9Y2X3	Nucleolar protein 58 OS=Homo sapiens GN=NOP58 PE=1 SV=1	3	1	1	1	11	3	14	7.86599	109026000	129530000	161689000	16882700	19096900	20287000	120318000	125967000	145726000	117451000	142075000	120746000	140533000	111492000	160621000	57618300	54196900	56031200	59970100	83872900	71061000	129358000	144689000	187491000	135511000	153271000	212264000	165188000	161801000	189397000	67329500	38179600	37038700	1.01888	1	0.972316	1.00908	0.93454
113	TELO2	Q9Y4R8	Telomere length regulation protein TEL2 homolog OS=Homo sapiens GN=TELO2 PE=1 SV=2	3	1	1	1	11	3	6	6.6746	13520900	26126600	65279600	5114510	4708030	11922200	18484300	27209300	49062800	14822700	23686300	44324400	21380800	21986600	58986200	9105120	11546000	24061600	8367290	14241900	25135200	18520300	27336900	49848500	16148100	24135500	72908100	24724100	32882600	66297700	22738100	12090600	28416500	2.29895	1	0.988351	0.96525	0.959242
114	LNPEP	Q9UIQ6	Leucyl-cystinyl aminopeptidase OS=Homo sapiens GN=LNPEP PE=1 SV=3	3	1	1	1	11	3	18	7.42689	138149000	152546000	182415000	24433300	29229600	28078800	158966000	172267000	202972000	123107000	182236000	176165000	200188000	174067000	265107000	59278200	67357800	67081200	59021400	92848800	79432100	132560000	155627000	219731000	149655000	154198000	205983000	153204000	171879000	239859000	97264200	82328800	86539400	1.58701	1	1.4934	1.11495	1.33131
115	URB1	O60287	Nucleolar pre-ribosomal-associated protein 1 OS=Homo sapiens GN=URB1 PE=1 SV=4	3	1	1	1	11	3	5	6.40482	11698800	6320330	46107200	2756070	2389950	6933560	13256000	6512340	42352300	12887100	7179650	33364300	15661900	6646660	46319900	5320680	4257280	17985400	6531310	4359290	20337300	12776500	8914160	52501900	16234400	6828000	57734000	15278300	9834870	53336100	18257900	3085240	17212300	2.98725	1	1.17159	1.07758	1.11323
116	MUT	P22033	Methylmalonyl-CoA mutase, mitochondrial OS=Homo sapiens GN=MUT PE=1 SV=4	3	1	1	1	11	3	17	7.51156	128247000	121596000	176086000	16198600	19145000	21476600	137458000	133135000	188967000	73690700	108954000	117652000	169763000	135437000	238035000	68487000	67493200	80790800	49061400	64144900	61267700	159794000	175895000	318942000	103937000	109616000	149996000	184449000	199926000	249159000	49609800	38999200	49569700	0.672338	1	1.0519	1.11634	0.95618
117	PRKACB	P22694	cAMP-dependent protein kinase catalytic subunit beta OS=Homo sapiens GN=PRKACB PE=1 SV=2	3	1	1	1	11	3	6	7.03818	63114100	19775800	75485500	7443480	2289500	7432060	67732900	19262700	60097600	61048600	21209900	61039200	91746600	22755500	84779000	31734100	8355210	27875100	24950800	8872670	25587500	69000600	20055900	48899200	57213200	17195800	69947300	91602900	25275800	92719000	21262100	11663600	18715900	0.580221	1	1.14469	0.970635	0.948716
118	BRK1	Q8WUW1|Q8WUW1-2	Protein BRICK1 OS=Homo sapiens GN=BRK1 PE=1 SV=1|Isoform 2 of Protein BRICK1 OS=Homo sapiens GN=BRK1	3	1	1	1	11	3	4	6.8617	7238790	8892010	30960000	3524990	3665270	5724930	7596980	9001410	26046300	6648160	8208930	29971200	10054900	7554600	47140500	5910770	5826310	17198900	4316100	5447440	16014800	7762560	9937290	24542400	7271610	9012560	40468400	12497600	11965100	49508200	5201710	5764810	14679200	1.04044	1	0.919515	0.80037	0.779938
119	GIGYF2	Q6Y7W6|Q6Y7W6-4|Q6Y7W6-5	PERQ amino acid-rich with GYF domain-containing protein 2 OS=Homo sapiens GN=GIGYF2 PE=1 SV=1|Isoform 3 of PERQ amino acid-rich with GYF domain-containing protein 2 OS=Homo sapiens GN=GIGYF2|Isoform 4 of PERQ amino acid-rich with GYF domain-containing protein 2 OS=Homo sapiens GN=GIGYF2	3	1	1	1	11	3	19	7.20352	89203300	154930000	221142000	18665100	23710200	30022600	95827700	155303000	180263000	83286300	148075000	145056000	65164300	94233700	141609000	55148800	79601100	96420000	44074700	83211000	84328700	107610000	167350000	180529000	86859800	137582000	214400000	88418300	141296000	165685000	40129600	50133900	49971200	1.13454	1	0.842317	1.56828	1.39058
120	COMMD10	Q9Y6G5	COMM domain-containing protein 10 OS=Homo sapiens GN=COMMD10 PE=1 SV=1	3	1	1	1	11	3	5	7.36668	42766500	53394400	62099800	6672470	7967960	8829860	45267700	52826100	47233200	36141900	46206600	46043500	61306000	58485600	72685500	19040000	23853100	25295800	17056700	24703500	25579000	33687500	45950500	36227100	33126600	42903600	58192500	51358600	62936100	76543800	66442300	37447400	65330900	3.23391	1	1.36426	0.845216	1.13089
121	ANAPC1	Q9H1A4	Anaphase-promoting complex subunit 1 OS=Homo sapiens GN=ANAPC1 PE=1 SV=1	3	1	1	1	11	3	7	6.91537	37527200	32861800	42234300	8944310	7817170	9016750	46658200	34851700	37894500	41419300	33629000	35525100	59023000	35655900	49322100	21517300	15200400	19455300	20666400	19574000	20067500	50313800	38756900	46854500	46681100	36028000	58115200	61611300	43150600	53605900	26589300	24569700	16904300	1.07881	1	1.09489	1.0523	0.971658
122	MRPL42	J3KPP0|Q9Y6G3	39S ribosomal protein L42, mitochondrial OS=Homo sapiens GN=MRPL42 PE=1 SV=1|39S ribosomal protein L42, mitochondrial OS=Homo sapiens GN=MRPL42 PE=1 SV=1	3	1	1	1	11	3	3	6.81846	12264500	21882700	25784200	3898910	7501940	4170240	12731700	21343600	28288000	8842060	20145800	18570900	14672300	20428400	29984700	10964200	14780500	13680800	7585190	14949600	15188900	12304900	22032800	38377100	12438900	21496600	28101500	24241000	26262900	31330300	4423720	5474630	5399210	0.456177	1	0.69176	0.654093	0.673879
123	OTUD7B	Q6GQQ9|Q6GQQ9-2	OTU domain-containing protein 7B OS=Homo sapiens GN=OTUD7B PE=1 SV=1|Isoform 2 of OTU domain-containing protein 7B OS=Homo sapiens GN=OTUD7B	3	1	1	1	11	3	6	6.3454	10326200	29133000	19746500	2817810	4567450	2421160	11490300	29847100	15894000	10474000	32233800	19326200	12336400	23598400	14821200	7422280	14941300	8452780	6121370	18793100	8145810	12620100	35380900	15685900	11665200	33180500	29910800	17185200	35700500	17894100	8390170	12257100	5063200	1.22043	1	0.82043	0.946282	0.857872
124	C12orf29	Q8N999	Uncharacterized protein C12orf29 OS=Homo sapiens GN=C12orf29 PE=1 SV=2	2	1	NA	1	11	2	3	6.84181	19163800	NA	17234500	3901410	NA	3151280	19163300	NA	9749870	14102300	NA	9818660	23813400	NA	12908600	10539700	NA	6340660	9653420	NA	6797590	17654500	NA	10511300	15733900	NA	18080800	23656300	NA	15036800	7781740	NA	5573090	0.822292	1	1.15049	0.961658	1.03937
125	TCEB2	B8ZZU8|Q15370|Q15370-2	Transcription elongation factor B (SIII), polypeptide 2 (18kDa, elongin B), isoform CRA_b OS=Homo sapiens GN=TCEB2 PE=1 SV=1|Transcription elongation factor B polypeptide 2 OS=Homo sapiens GN=TCEB2 PE=1 SV=1|Isoform 2 of Transcription elongation factor B polypeptide 2 OS=Homo sapiens GN=TCEB2	3	1	1	1	11	3	6	7.50791	61725900	82065000	38029300	6653280	8297500	4161030	82113300	100385000	29509700	62432600	95522700	33488800	101944000	89020000	54617100	44334400	50061900	17915500	31787600	52772800	16648800	81043700	115228000	25950300	64783100	96393100	45365200	133928000	143188000	51174900	23691000	19023400	12644400	0.44219	1	0.869958	0.779759	0.786661
126	UGP2	Q16851|Q16851-2	UTP--glucose-1-phosphate uridylyltransferase OS=Homo sapiens GN=UGP2 PE=1 SV=5|Isoform 2 of UTP--glucose-1-phosphate uridylyltransferase OS=Homo sapiens GN=UGP2	3	1	1	1	11	3	24	8.33674	326791000	345414000	336692000	89262500	82172900	75267600	355467000	354797000	285820000	381692000	470014000	363970000	533547000	400819000	483783000	141426000	143098000	112975000	132196000	172628000	124900000	284976000	303671000	178508000	309164000	347184000	450531000	347330000	387287000	325874000	269463000	128739000	144977000	1.93934	1	1.75565	1.05725	1.31311
127	CNOT1	A5YKK6	CCR4-NOT transcription complex subunit 1 OS=Homo sapiens GN=CNOT1 PE=1 SV=2	3	1	1	1	11	3	39	7.30451	144759000	223291000	302553000	31971800	44823800	53160300	173461000	263130000	287594000	155688000	261549000	255880000	203602000	242701000	351009000	74565100	99415300	121910000	74434200	133542000	137345000	171372000	255439000	278415000	166753000	249387000	393647000	206449000	292653000	365527000	72910600	71726600	111311000	0.882824	1	1.12714	1.06964	1.07804
128	MOCOS	Q96EN8	Molybdenum cofactor sulfurase OS=Homo sapiens GN=MOCOS PE=1 SV=2	3	1	1	1	11	3	4	6.34601	23129300	19648100	21556300	6252040	3307160	2732170	22735600	16444800	13921300	26122500	23543200	16040000	29451900	19207600	16187200	10166300	8572940	6738550	16845800	19241900	12269700	27926500	16821200	13657600	27148500	30699900	56428100	18094800	19486400	16334500	21929300	9876490	5318380	3.02948	1	1.86023	1.98873	1.61212
129	AACS	Q86V21	Acetoacetyl-CoA synthetase OS=Homo sapiens GN=AACS PE=1 SV=1	3	1	1	1	11	3	9	7.03701	59218300	68658600	85381500	20521700	21320600	15893900	77856200	88896700	59576300	99150400	101750000	84995800	116965000	101377000	100511000	22143600	22333700	21856400	31710400	41405200	40581700	44023700	48799400	47697700	80090900	66441700	160616000	62036200	54397200	75822300	20645500	17132000	17950300	0.831911	1	2.15486	0.914437	1.61025
130	NDUFV3	P56181|P56181-2	NADH dehydrogenase [ubiquinone] flavoprotein 3, mitochondrial OS=Homo sapiens GN=NDUFV3 PE=1 SV=2|Isoform 2 of NADH dehydrogenase [ubiquinone] flavoprotein 3, mitochondrial OS=Homo sapiens GN=NDUFV3	3	1	1	1	11	3	19	7.63382	142582000	135222000	165334000	17468100	20037600	23957600	146392000	144028000	168722000	110935000	121664000	127703000	179047000	120593000	194193000	88117500	70535600	78772500	72674100	68363100	75303500	165619000	152117000	309098000	150815000	121392000	169573000	229121000	167530000	235118000	57506200	46698900	50481600	0.627402	1	0.89312	0.931446	0.819782
131	RCOR3	Q9P2K3|Q9P2K3-3|Q9P2K3-4	REST corepressor 3 OS=Homo sapiens GN=RCOR3 PE=1 SV=2|Isoform 3 of REST corepressor 3 OS=Homo sapiens GN=RCOR3|Isoform 4 of REST corepressor 3 OS=Homo sapiens GN=RCOR3	3	1	1	1	11	3	5	6.26311	16835500	15249600	18959800	2087400	4295070	5780410	18468300	18520800	21404600	18058600	22230300	20134700	20016300	15243800	23503500	8906460	6329200	6858530	9541400	9749280	9911550	15823400	15135200	24930600	18779800	18184200	26885400	19508700	19777700	22272100	12598400	7090590	7165350	1.6143	1	1.17264	1.04516	1.21463
132	PDGFRL	Q15198	Platelet-derived growth factor receptor-like protein OS=Homo sapiens GN=PDGFRL PE=1 SV=1	3	1	1	1	11	3	3	6.58873	40060500	21220500	11512200	4148380	5009100	1355990	19664000	20632700	8565940	12732200	16781800	7193210	24082400	20246000	12025400	10868800	12801100	7126970	5942360	8942460	5199230	17463100	23223300	9126480	12716300	14167500	10720300	22352700	26426300	15549400	27421800	27392200	39471500	3.06664	1	1.23134	1.00671	1.12872
133	SUMO2	P61956	Small ubiquitin-related modifier 2 OS=Homo sapiens GN=SUMO2 PE=1 SV=3	2	1	1	NA	11	2	3	7.628	61493800	30222700	NA	9381640	4107640	NA	69515900	36677500	NA	56275300	32078500	NA	57111400	21162700	NA	31274000	14618900	NA	26767000	10942800	NA	60322100	27336500	NA	48368800	22040200	NA	62083200	22623300	NA	10687900	7781770	NA	0.430343	1	1.05137	1.25203	1.43667
134	UTP3	Q9NQZ2	Something about silencing protein 10 OS=Homo sapiens GN=UTP3 PE=1 SV=1	3	1	1	1	11	3	6	6.91765	34818900	55218900	48956300	7080900	9502930	7024870	39744900	54944000	43268900	37655100	54775500	33759300	32108500	36887700	41705300	16636900	21748300	17161300	20869100	38376300	22571400	36557900	55562400	58662100	46411800	67602000	65607900	43139500	55978300	47332300	8403000	12577500	13006200	0.486918	1	0.850654	1.09199	1.18209
135	INPP5K	Q9BT40|Q9BT40-2	Inositol polyphosphate 5-phosphatase K OS=Homo sapiens GN=INPP5K PE=1 SV=3|Isoform 2 of Inositol polyphosphate 5-phosphatase K OS=Homo sapiens GN=INPP5K	3	1	1	1	11	3	3	6.81429	21560900	14063800	16686800	6894450	2780530	2483040	23864400	15639000	16656400	22798300	17062400	15015200	31478600	15610900	20735300	10668800	6902340	7123820	10403100	8487350	7298660	23221200	16432800	23585500	27318100	15147000	21507300	32179000	16671700	17279800	13176100	6851250	12120200	1.02355	1	1.11802	0.929875	0.951533
136	FADS3	E9PS00|Q9Y5Q0	Fatty acid desaturase 3 OS=Homo sapiens GN=FADS3 PE=1 SV=1|Fatty acid desaturase 3 OS=Homo sapiens GN=FADS3 PE=2 SV=1	3	1	1	1	11	3	3	6.99301	8162870	6200150	13689500	3380660	2414020	4151530	10656000	7977580	18480300	9650040	10016700	14795400	12455600	5918020	19721500	4640430	3014200	4555480	5616650	6213680	8095500	10460000	6999910	19961200	12641700	12448100	32337000	10427900	6643940	14572400	6676370	1842630	3585590	1.60044	1	1.36514	1.29255	1.31112
137	GTF3C3	Q9Y5Q9	General transcription factor 3C polypeptide 3 OS=Homo sapiens GN=GTF3C3 PE=1 SV=1	3	1	1	1	11	3	5	6.68862	15091100	25840100	22121600	3017920	4964050	4606040	17971600	28359200	19656700	15058600	26364300	16664500	19601700	23801600	21306800	8084640	11055900	12384900	8597520	16324900	11434000	17525900	25520600	28255300	14522400	28215400	27484500	16345700	27781400	22006100	9160730	10834000	8977680	1.40095	1	1.37056	1.38162	1.41068
138	FKBP1A	P62942	Peptidyl-prolyl cis-trans isomerase FKBP1A OS=Homo sapiens GN=FKBP1A PE=1 SV=2	3	1	1	1	11	3	3	7.55545	18095300	13502700	14057200	8206410	8251830	7945770	20990400	11814000	12338600	19642200	12259500	13410800	23881500	13022000	16471200	16718900	7774330	6756850	10745000	6658600	5431620	21827800	13706100	6348280	19703500	11197400	16967100	36407400	16187800	13183600	11753800	4048900	3249120	0.807021	1	0.749687	0.772561	0.739736
139	WDR11	Q9BZH6	WD repeat-containing protein 11 OS=Homo sapiens GN=WDR11 PE=1 SV=1	3	1	1	1	11	3	11	7.04658	65742400	105351000	89340600	15030400	21536500	16139200	75807900	114437000	84255700	69252000	118374000	82248800	87586800	99090200	96548300	39125700	58807900	46205800	37719000	75025000	45734400	85800700	142563000	89786600	82695700	126949000	121731000	109591000	165419000	118481000	41783300	52026200	35446300	0.953069	1	0.913422	1.00885	0.887535
140	TMEM223	A0PJW6	Transmembrane protein 223 OS=Homo sapiens GN=TMEM223 PE=1 SV=1	2	1	1	NA	11	2	3	6.63005	10646100	18267500	NA	2770980	3733160	NA	13241700	21009900	NA	10075600	20716300	NA	14203600	17719300	NA	6980590	10464300	NA	6136900	11760400	NA	13752400	26157500	NA	13993000	22215100	NA	16972900	24248600	NA	13839700	12692100	NA	2.0383	1	0.956423	1.04408	1.001
141	PALLD	Q8WX93|Q8WX93-3	Palladin OS=Homo sapiens GN=PALLD PE=1 SV=3|Isoform 3 of Palladin OS=Homo sapiens GN=PALLD	3	1	1	1	11	3	29	8.12778	79021700	88285300	109826000	86120500	79310700	87846300	99419500	109537000	158245000	409360000	699010000	560872000	115290000	95891700	171159000	50966100	56576200	63933300	140286000	212944000	173100000	116107000	136839000	114601000	412858000	464140000	526996000	137911000	140754000	177741000	105213000	82536700	82624600	1.90707	1	0.955434	1.08486	0.92495
142	ASPH	Q12797	Aspartyl/asparaginyl beta-hydroxylase OS=Homo sapiens GN=ASPH PE=1 SV=3	3	1	1	1	11	3	22	8.36084	174103000	253020000	284361000	33599100	41193700	34835400	254304000	349463000	359049000	160533000	274084000	226928000	358193000	372092000	498044000	119125000	141121000	131140000	65696100	105579000	91339700	242266000	339232000	379472000	162454000	197628000	262292000	367828000	464232000	448649000	101708000	95397500	89111200	0.691205	1	1.11296	0.848711	0.887062
143	TWF1	Q12792	Twinfilin-1 OS=Homo sapiens GN=TWF1 PE=1 SV=3	3	1	1	1	11	3	12	8.10205	147154000	153402000	132837000	32894800	24825400	22506100	175019000	164714000	120265000	153344000	156839000	117197000	206456000	152525000	150213000	79211100	65438900	51822700	74535600	77441700	51302700	162253000	157588000	98112300	165116000	150779000	152698000	234557000	191573000	160323000	52860000	39735400	28879700	0.563346	1	1.00597	0.891367	0.957376
144	PSMC5	P62195	26S protease regulatory subunit 8 OS=Homo sapiens GN=PSMC5 PE=1 SV=1	3	1	1	1	11	3	20	8.17928	186987000	246644000	281881000	40684700	36516800	62497700	208565000	255974000	252378000	200412000	291424000	276872000	274808000	253616000	356155000	122732000	133446000	123857000	94369100	152905000	128479000	235299000	304786000	259589000	213811000	277600000	372366000	353935000	344001000	355596000	92395600	82166100	69619900	0.652566	1	0.887388	0.856661	0.756073
145	TPMT	P51580	Thiopurine S-methyltransferase OS=Homo sapiens GN=TPMT PE=1 SV=1	3	1	1	1	11	3	6	7.4018	20240800	34367800	68484500	6987500	9359790	11258600	26787900	40411000	54846600	18706200	38559100	50651600	29078500	35651400	77757700	30135000	30925000	58369900	14734900	21345200	32731100	57880200	67872100	38541700	28482500	35846000	77564300	95455400	73840500	87917600	9746310	14809000	13433900	0.255233	1	0.34816	0.781343	0.360067
146	UBE2N	P61088	Ubiquitin-conjugating enzyme E2 N OS=Homo sapiens GN=UBE2N PE=1 SV=1	3	1	1	1	11	3	7	8.01302	85846500	54231400	114627000	34212300	37457500	42908400	93325500	51914100	88406500	84070600	56016600	99226000	106230000	43948300	129620000	45812300	22800300	47234100	37498300	24570100	48841600	77888900	48104800	67236500	71365200	51514900	144777000	98741600	61041100	128057000	47834400	16326500	32742800	1.21098	1	1.22957	1.01645	1.21268
147	UBE2M	P61081	NEDD8-conjugating enzyme Ubc12 OS=Homo sapiens GN=UBE2M PE=1 SV=1	3	1	1	1	11	3	7	7.8655	61120700	95262500	80511900	24905000	36876100	23653300	68118800	101337000	60273500	67550300	103908000	76512600	82617600	86925400	79818300	36914400	44964200	33746400	40419200	60792500	41227800	67317700	101349000	43413500	69427100	108624000	108980000	92988800	115941000	86681700	31708200	31164300	22311500	0.852388	1	1.01543	0.932848	0.939901
148	WASF2	Q9Y6W5	Wiskott-Aldrich syndrome protein family member 2 OS=Homo sapiens GN=WASF2 PE=1 SV=3	3	1	1	1	11	3	10	7.64954	178728000	175872000	156655000	25033800	24655300	17764900	193033000	168569000	122701000	182287000	167980000	131217000	188514000	134591000	152552000	118107000	101924000	71728300	100311000	105292000	68473000	179736000	179554000	96979100	186877000	170408000	181381000	244779000	172591000	167473000	66369200	73057800	49730600	0.67778	1	0.880192	0.946179	1.01182
149	CAPN7	Q9Y6W3	Calpain-7 OS=Homo sapiens GN=CAPN7 PE=1 SV=1	3	1	1	1	11	3	6	6.74575	41137300	42112800	45260200	6206970	6326920	4884930	47768000	45810400	39936200	50882500	57309300	49110300	50251100	40015200	50369900	21025200	18834700	19750800	25107700	31565700	25502400	41840900	43660300	33801500	56106500	59249600	74230000	55312200	58226700	58698900	29938000	19246100	20760800	1.353	1	1.03832	0.974748	1.10806
150	USMG5	Q96IX5	Up-regulated during skeletal muscle growth protein 5 OS=Homo sapiens GN=USMG5 PE=1 SV=1	3	1	1	1	11	3	2	8.1922	46629800	39177800	23371200	8338650	14977300	3435970	59084500	37080100	27849800	39387300	35020000	17937100	73907600	37559000	32775300	27156900	20369500	12506300	19394600	23716000	14309800	58463900	47312100	40880300	52453000	37696000	25163200	94906900	53630200	41617200	32844800	12167300	13321200	0.865098	1	0.890019	0.793784	0.79877
151	ATP7A	Q04656|Q04656-2|Q04656-3|Q04656-5	Copper-transporting ATPase 1 OS=Homo sapiens GN=ATP7A PE=1 SV=3|Isoform 1 of Copper-transporting ATPase 1 OS=Homo sapiens GN=ATP7A|Isoform 2 of Copper-transporting ATPase 1 OS=Homo sapiens GN=ATP7A|Isoform 5 of Copper-transporting ATPase 1 OS=Homo sapiens GN=ATP7A	3	1	1	1	11	3	7	6.65521	47533800	47019000	47770900	7208690	8571850	10638000	58050400	65226500	58023900	37711800	52191800	71546700	77984600	77824500	72922800	16895800	18947300	25946900	16084300	24410100	30836000	39526100	44991500	82761800	36625900	42198200	79789300	39410300	66894000	60965100	49752800	25315400	25339200	3.15576	1	2.26155	1.29237	1.88991
152	CLEC11A	A0A0A6YY95|Q9Y240	C-type lectin domain family 11 member A OS=Homo sapiens GN=CLEC11A PE=1 SV=1|C-type lectin domain family 11 member A OS=Homo sapiens GN=CLEC11A PE=1 SV=1	3	1	1	1	11	3	4	6.57746	20382900	19009900	10491300	9691830	7483830	3874020	16043100	16770000	10844900	16393500	17760600	10096000	18185300	13173400	14509500	12788100	15192700	6888750	13424000	16452200	6275080	18422100	20304200	15492900	16256400	15088100	11531200	21327400	21638500	11614800	11699300	12866600	13029500	1.37126	1	0.974519	1.11305	0.965153
153	UBA1	P22314	Ubiquitin-like modifier-activating enzyme 1 OS=Homo sapiens GN=UBA1 PE=1 SV=3	3	1	1	1	11	3	43	8.74921	375360000	655905000	610626000	105186000	136686000	154181000	435047000	716222000	465764000	399568000	708746000	515249000	553731000	666188000	660677000	250352000	298971000	241679000	182657000	320369000	223028000	503295000	715437000	344198000	343054000	592610000	612983000	619918000	853714000	603466000	171308000	180246000	166296000	0.69078	1	1.02087	1.04617	0.900425
154	ADA	P00813	Adenosine deaminase OS=Homo sapiens GN=ADA PE=1 SV=3	3	1	1	1	11	3	13	7.47722	73768900	136164000	118582000	11957600	22089200	19364100	84738400	141254000	233958000	76504300	130254000	133490000	125771000	230617000	381931000	32951000	41731200	29884800	31134100	47834700	31778000	57401100	73057700	57583400	59150700	68997500	75397000	106829000	142225000	224059000	74573500	39104700	36484700	1.74499	1	1.34555	0.692378	1.01774
155	EDC4	Q6P2E9	Enhancer of mRNA-decapping protein 4 OS=Homo sapiens GN=EDC4 PE=1 SV=1	3	1	1	1	11	3	21	7.44784	98989200	145570000	132862000	28393000	36208300	31077800	114728000	158166000	115803000	106012000	167341000	114524000	136746000	143601000	160223000	56596300	67547600	54843300	45377100	77092000	55016100	118335000	167079000	123784000	108917000	144446000	169207000	167865000	188626000	156523000	58579200	57398200	40923800	0.872328	1	0.931027	0.908375	0.87691
156	NUDT15	Q9NV35	Probable 8-oxo-dGTP diphosphatase NUDT15 OS=Homo sapiens GN=NUDT15 PE=1 SV=1	3	1	1	1	11	3	3	6.56538	9946720	25223800	18197000	2034690	5106860	2314430	13152000	27891700	10941100	9640620	24098600	10739100	14493400	25885700	15038700	7505080	12053500	7155340	5511440	13887200	7008500	13248000	23914000	7037770	9480010	22705500	17575200	14916300	31025000	12504200	7662030	8295960	3878470	1.28404	1	1.1105	1.14446	1.1313
157	RARS2	Q5T160	Probable arginine--tRNA ligase, mitochondrial OS=Homo sapiens GN=RARS2 PE=1 SV=1	3	1	1	1	11	3	8	7.00116	57111700	29827300	72663500	9309630	5858530	13047700	76804900	30141700	76593700	50775100	25989900	55636600	83809300	27553400	88873700	30504300	13385400	28658200	27163600	14526000	28139000	79839100	37802200	121212000	65151100	28088800	78327500	94954400	40372500	92539100	21654200	7004380	20689600	0.570064	1	1.00875	1.08346	1.03781
158	DAZAP1	K7EK33|K7EQ02|K7EQ55|Q96EP5|Q96EP5-2	DAZ-associated protein 1 OS=Homo sapiens GN=DAZAP1 PE=1 SV=2|DAZ-associated protein 1 (Fragment) OS=Homo sapiens GN=DAZAP1 PE=1 SV=2|DAZ-associated protein 1 OS=Homo sapiens GN=DAZAP1 PE=1 SV=2|DAZ-associated protein 1 OS=Homo sapiens GN=DAZAP1 PE=1 SV=1|Isoform 2 of DAZ-associated protein 1 OS=Homo sapiens GN=DAZAP1	3	1	1	1	11	3	2	6.67396	6261180	8862390	7545020	1116100	2536370	989627	8062540	8989990	6680060	6543390	9164500	5202590	7491480	6988930	6026250	3699800	3943600	2274390	3835850	5782580	3007800	7828740	9096690	7898120	7550480	8311880	8276440	10054600	10242600	7843170	1688770	3736640	1522270	0.419858	1	0.851551	1.00332	1.02885
159	SPATS2	Q86XZ4	Spermatogenesis-associated serine-rich protein 2 OS=Homo sapiens GN=SPATS2 PE=1 SV=1	3	1	1	1	11	3	5	6.45274	15682200	6700090	11647400	3997810	1577090	3023240	17614400	6986370	14273900	22741100	10378000	13320300	17131700	5224590	15534100	10733300	3696620	5964080	11190300	5042520	7001340	23172000	9201470	14537200	26838700	10622900	24470200	25002500	9028390	16433800	11515500	3484840	4823960	1.15132	1	0.783114	1.19424	0.90392
160	TRIM47	Q96LD4	Tripartite motif-containing protein 47 OS=Homo sapiens GN=TRIM47 PE=1 SV=2	3	1	1	1	11	3	8	7.00957	16504700	59438100	60641400	1992430	5387100	6025900	17702700	57048900	30830200	7319970	23114200	23813300	17507800	57187400	46224900	8163680	32422100	28295500	3996480	13618800	14803200	20164900	81829400	60359300	8885690	19260000	36253200	20866400	77781400	89084900	11227300	27075500	23614900	1.34501	1	0.958941	1.24526	1.08852
161	SDR39U1	Q9NRG7-2	Isoform 2 of Epimerase family protein SDR39U1 OS=Homo sapiens GN=SDR39U1	3	1	1	1	11	3	4	7.04672	11872400	15975900	42175300	8844020	9905810	15093600	14729400	19915400	48610700	8273200	15718000	31632200	17061000	17623900	58737400	8620020	10608100	21093900	6345960	10172300	18473700	20157700	26236800	101348000	11601500	17294800	48386200	20033900	28482100	70953200	10009100	7074120	21657600	1.2489	1	0.9733	1.29655	0.943334
162	PARK7	Q99497	Protein deglycase DJ-1 OS=Homo sapiens GN=PARK7 PE=1 SV=2	3	1	1	1	11	3	12	8.21083	138531000	190370000	188888000	48529100	61975400	101436000	156159000	174560000	119847000	141830000	186717000	141995000	213094000	188293000	209790000	91520800	105048000	83185400	67164800	91351000	77299500	144478000	198766000	81306800	117979000	160980000	212558000	218633000	270649000	208171000	116656000	76210100	53579900	1.33379	1	1.11394	0.851527	0.916425
163	YES1	J3QRU1|P07947	Tyrosine-protein kinase OS=Homo sapiens GN=YES1 PE=1 SV=1|Tyrosine-protein kinase Yes OS=Homo sapiens GN=YES1 PE=1 SV=3	3	1	1	1	11	3	2	7.44866	34495200	37689000	40959600	3525660	3140360	3193850	40128500	46725200	54800800	27544400	41789500	38714700	56725500	54826500	69629800	24070500	31157300	28397500	13291900	19660900	15747100	54662700	74742300	102334000	30101600	35177100	48101000	70759500	95919900	74795500	12166900	11840100	9159780	0.429825	1	0.916223	0.995448	0.727636
164	LAMB1	G3XAI2|P07942	Laminin subunit beta-1 OS=Homo sapiens GN=LAMB1 PE=1 SV=1|Laminin subunit beta-1 OS=Homo sapiens GN=LAMB1 PE=1 SV=2	3	1	1	1	11	3	29	7.87011	162660000	169665000	140155000	34838400	44029200	33136200	154976000	239301000	174361000	204781000	273018000	187525000	217641000	225650000	241048000	126667000	182552000	123539000	114835000	214448000	124389000	182562000	282236000	273846000	277250000	397352000	418118000	296475000	463441000	527959000	245561000	312362000	92289600	2.07046	1	0.838997	0.793477	0.67069
165	GPS1	C9JFE4|Q13098|Q13098-5|Q13098-7	COP9 signalosome complex subunit 1 OS=Homo sapiens GN=GPS1 PE=1 SV=2|COP9 signalosome complex subunit 1 OS=Homo sapiens GN=GPS1 PE=1 SV=4|Isoform 4 of COP9 signalosome complex subunit 1 OS=Homo sapiens GN=GPS1|Isoform 2 of COP9 signalosome complex subunit 1 OS=Homo sapiens GN=GPS1	3	1	1	1	11	3	10	7.95091	79095000	145367000	175717000	11427500	19659400	29176000	91748200	152244000	133249000	87246600	155491000	144851000	119734000	145912000	198645000	44612500	64602600	67415000	39250200	76672500	69500000	90959400	152949000	126804000	78510500	142270000	204095000	132667000	190856000	204654000	48738200	42997000	48187700	0.918339	1	1.03148	0.88348	0.88732
166	MRAS	O14807	Ras-related protein M-Ras OS=Homo sapiens GN=MRAS PE=1 SV=2	3	1	1	1	11	3	3	6.85395	24084500	24914400	20500300	3404610	4011050	3349900	28499000	34601100	35486300	27817900	45170700	30667000	37487200	39205600	40833100	10752400	12137300	9528610	11813600	16471300	11723500	26233500	31651100	35883200	29937800	31310200	25813600	38331600	44859200	31711200	16066700	19565700	16800400	1.04777	1	1.11772	0.881884	0.953934
167	POLR3A	O14802	DNA-directed RNA polymerase III subunit RPC1 OS=Homo sapiens GN=POLR3A PE=1 SV=2	3	1	1	1	11	3	4	6.3605	19729800	16103600	17408400	4676900	2522720	3463020	26751000	17230600	19474700	23207900	16555900	15989200	29682800	15613900	20628700	11783400	7872550	8145600	10906300	10983700	8879830	29523000	17786800	22089000	24428600	17688200	22891200	35532100	19173800	18586500	12573800	4684800	6978270	0.88459	1	0.954755	1.07066	0.965973
168	USP24	Q9UPU5	Ubiquitin carboxyl-terminal hydrolase 24 OS=Homo sapiens GN=USP24 PE=1 SV=3	3	1	1	1	11	3	22	7.20623	142627000	190595000	180370000	31411700	31697500	24939500	164684000	216506000	136701000	104710000	164070000	115380000	212599000	207403000	199045000	73471200	86821400	70920800	55334100	90176000	61459100	151711000	198446000	118875000	108134000	150055000	162318000	209685000	245782000	194953000	87008000	90910600	58969600	1.03726	1	1.15878	0.932313	1.0077
169	TBC1D2B	Q9UPU7	TBC1 domain family member 2B OS=Homo sapiens GN=TBC1D2B PE=1 SV=2	3	1	1	1	11	3	22	7.37686	238085000	167137000	162172000	40566500	28368400	32428200	244499000	199447000	146445000	142201000	152312000	118025000	313323000	173978000	172499000	100650000	76479300	65334700	85486800	72352200	52127900	208344000	174269000	102402000	144805000	128510000	141497000	275065000	237499000	221851000	93993800	55287500	42950900	0.854201	1	1.30186	0.976018	1.14048
170	UBAP2L	Q14157|Q14157-5	Ubiquitin-associated protein 2-like OS=Homo sapiens GN=UBAP2L PE=1 SV=2|Isoform 5 of Ubiquitin-associated protein 2-like OS=Homo sapiens GN=UBAP2L	3	1	1	1	11	3	22	7.82906	179707000	159590000	256066000	28274500	24262900	37756800	199231000	151255000	235244000	232762000	190782000	234792000	94850400	65878500	119279000	122644000	85409300	111969000	108475000	94848600	116948000	246184000	175784000	266490000	239928000	186486000	348160000	166442000	134478000	145497000	86722100	50660900	63433100	1.30246	1	0.651304	1.90594	1.53582
171	PLXNB1	O43157|O43157-2	Plexin-B1 OS=Homo sapiens GN=PLXNB1 PE=1 SV=3|Isoform 2 of Plexin-B1 OS=Homo sapiens GN=PLXNB1	2	1	1	NA	11	2	5	6.47443	22609200	11516800	NA	5035210	2542070	NA	25082000	13034100	NA	15491100	11019800	NA	33686600	14099100	NA	9756740	5020710	NA	8767220	6229050	NA	22951400	12500700	NA	21387100	10537200	NA	29106800	15789600	NA	15619700	10471900	NA	1.34145	1	1.32273	1.01608	1.10564
172	MFN2	O95140	Mitofusin-2 OS=Homo sapiens GN=MFN2 PE=1 SV=3	3	1	1	1	11	3	12	6.82477	30200300	48085300	56453400	8241130	8630050	9503030	36210600	55452700	70281700	30912200	48589100	55086000	40697600	48137600	72328500	19159200	26336700	27102400	19485500	31803000	26738300	42212500	69876600	99849500	39277400	52955700	63114600	47931200	66937200	71138200	20508200	22036900	21978800	1.06956	1	0.970417	1.13484	0.969311
173	TM9SF2	Q99805	Transmembrane 9 superfamily member 2 OS=Homo sapiens GN=TM9SF2 PE=1 SV=1	3	1	1	1	11	3	10	7.87219	52406500	55084100	93277200	13094400	10328800	18556500	63272300	64965200	123932000	68562500	87694900	111880000	80130400	76091300	164057000	32567500	29823200	44551800	32498400	39897800	53367300	69796100	82894600	184861000	90100300	85548800	159680000	85543000	90501200	150893000	27054200	30429500	35118400	0.790581	1	1.07058	1.05138	0.949019
174	DTYMK	P23919|P23919-2	Thymidylate kinase OS=Homo sapiens GN=DTYMK PE=1 SV=4|Isoform 2 of Thymidylate kinase OS=Homo sapiens GN=DTYMK	3	1	1	1	11	3	11	7.7736	82880100	176766000	230980000	19034100	28592500	27987500	111615000	187226000	150545000	58124900	120080000	98171200	124634000	159597000	193805000	46828100	65175800	77252700	36638300	72918500	73268400	84877800	148651000	130904000	57227000	128203000	201471000	115154000	170890000	206701000	26226300	32590000	31821500	0.569317	1	1.23699	0.949789	1.24362
175	LEMD2	Q8NC56	LEM domain-containing protein 2 OS=Homo sapiens GN=LEMD2 PE=1 SV=1	3	1	1	1	11	3	15	7.47112	65753700	83958000	119630000	20291600	28885400	39639200	79434400	93155900	128444000	74399000	110657000	108656000	82546100	72129500	124816000	35402700	40911100	50143200	32926100	50115100	57319800	84993800	109343000	217863000	84089400	95084700	144877000	100664000	101575000	161688000	69135500	72319700	90043000	1.71681	1	0.937195	1.08799	1.01247
176	KCT2	Q8NC54	Keratinocyte-associated transmembrane protein 2 OS=Homo sapiens GN=KCT2 PE=1 SV=2	3	1	1	1	11	3	3	6.77655	12470300	15940100	7860980	2982950	4320500	1997740	15385800	20708800	9300930	18436800	26555100	10187800	16857100	18993400	10734800	7439750	10320400	5208160	9423180	14706200	6161610	16969400	25393800	11731800	26420900	27276200	13510100	14537400	22620800	9165180	7930350	13604700	4760920	1.36365	1	1.32527	1.50415	1.35794
177	NEK1	Q96PY6|Q96PY6-2|Q96PY6-3|Q96PY6-6	Serine/threonine-protein kinase Nek1 OS=Homo sapiens GN=NEK1 PE=1 SV=2|Isoform 2 of Serine/threonine-protein kinase Nek1 OS=Homo sapiens GN=NEK1|Isoform 3 of Serine/threonine-protein kinase Nek1 OS=Homo sapiens GN=NEK1|Isoform 6 of Serine/threonine-protein kinase Nek1 OS=Homo sapiens GN=NEK1	3	1	1	1	11	3	7	6.68026	32330600	30543300	72456500	6229960	4569380	8988130	39224200	34056800	69278200	35001900	35525000	68053700	34189400	25166100	79752400	22235900	20771800	40917000	17525500	22353700	43722200	47966100	41568400	59279300	35860900	36934900	86877800	50078100	46359400	98013400	19367600	12027200	21126400	0.966773	1	0.780282	1.23424	1.00497
178	SLC12A2	P55011	Solute carrier family 12 member 2 OS=Homo sapiens GN=SLC12A2 PE=1 SV=1	3	1	1	1	11	3	10	7.0218	60033200	69731200	45982100	14698200	16293100	8360020	69508100	83413400	57887600	74673300	110379000	56329600	76571500	79754800	67142500	27086900	32930100	16714200	34691500	53003100	23603000	65118800	85162900	83545600	82052000	94189400	65317300	64988700	86154500	51038300	33732100	25842000	15048800	1.29748	1	1.3466	1.29116	1.37228
179	EIF5	P55010	Eukaryotic translation initiation factor 5 OS=Homo sapiens GN=EIF5 PE=1 SV=2	3	1	1	1	11	3	10	7.87632	71521300	91152000	107778000	15224100	15409400	21403600	85323600	97278300	95431900	88468400	120745000	109861000	105246000	89228200	134768000	43612400	45256500	40385800	45194500	67004800	55983000	82461400	102042000	69297000	100352000	136953000	220918000	119146000	113732000	129416000	41890100	39738300	32019200	0.878878	1	1.00956	0.891833	0.918831
180	TFAM	Q00059	Transcription factor A, mitochondrial OS=Homo sapiens GN=TFAM PE=1 SV=1	3	1	1	1	11	3	11	7.68339	106394000	163733000	123460000	17249600	23192900	11570100	122379000	165950000	100153000	77251000	125060000	57794400	139870000	158950000	115169000	61341400	76217500	48760000	45721400	76223000	40558200	127866000	185600000	190007000	101205000	133762000	103662000	190640000	232497000	205024000	60598000	48452300	33397000	0.794586	1	0.83853	0.864278	0.823642
181	COL16A1	Q07092|Q07092-2	Collagen alpha-1(XVI) chain OS=Homo sapiens GN=COL16A1 PE=1 SV=2|Isoform 2 of Collagen alpha-1(XVI) chain OS=Homo sapiens GN=COL16A1	3	1	1	1	11	3	11	7.43093	39078300	46230100	72447700	36767000	28721200	15433000	33964700	51417800	85788500	62023000	90395800	110681000	45261900	46638500	106451000	10074600	13626700	25481000	26147100	50399000	50858600	28005000	35121100	63069500	37219600	80640200	105501000	18462500	44146300	68477800	15941500	38794400	73384800	2.15842	1	2.80188	1.9546	2.36039
182	RNASEH2A	O75792	Ribonuclease H2 subunit A OS=Homo sapiens GN=RNASEH2A PE=1 SV=2	3	1	1	1	11	3	4	6.7788	7690210	30334800	36874500	1997950	3413930	7557960	11481500	33219300	21738100	9184480	28399600	20508800	11079100	22614500	26126500	5921420	15046500	14382100	4636660	20067100	17353300	11307800	32245900	25963100	9666470	38885100	63212900	12543200	36009300	39583300	9970840	13120300	13015200	1.9871	1	1.00949	1.16167	1.17445
183	TTC37	Q6PGP7	Tetratricopeptide repeat protein 37 OS=Homo sapiens GN=TTC37 PE=1 SV=1	3	1	1	1	11	3	24	7.54248	145620000	150354000	205036000	27551700	31592200	34838700	175790000	177562000	195258000	164391000	198376000	219222000	223324000	170293000	288927000	115821000	96587300	107063000	89593700	120796000	107787000	201086000	214573000	167554000	190007000	196252000	288357000	275884000	250614000	293172000	95008000	73859500	67559000	0.860855	1	0.92516	0.939221	0.817548
184	RNF14	Q9UBS8	E3 ubiquitin-protein ligase RNF14 OS=Homo sapiens GN=RNF14 PE=1 SV=1	3	1	1	1	11	3	5	6.66668	8657510	20972600	14131700	3243290	9048510	5275140	12316100	28298700	17087300	11502000	35103700	24497600	15012000	26149800	24750400	6457240	14853200	8638170	5048640	16985800	8363760	14049800	36212000	11541500	11364000	35136900	23141300	18955700	38240100	20573700	7190640	11989600	6337240	0.948253	1	0.905121	0.955086	0.833641
185	DNAJB11	Q9UBS4	DnaJ homolog subfamily B member 11 OS=Homo sapiens GN=DNAJB11 PE=1 SV=1	3	1	1	1	11	3	12	7.84531	100870000	75089000	131508000	36419400	19053600	24348500	127692000	87286200	162413000	146543000	132561000	159509000	169577000	94901300	199419000	60547500	39015000	58001800	59160900	51184100	70404200	130721000	98827000	203122000	176129000	109216000	211164000	171700000	114566000	182266000	42057300	39025600	74349400	0.612305	1	1.12877	0.981041	0.954199
186	ERC1	Q8IUD2	ELKS/Rab6-interacting/CAST family member 1 OS=Homo sapiens GN=ERC1 PE=1 SV=1	3	1	1	1	11	3	32	7.29889	140865000	193527000	251549000	26665400	32613900	42207900	180594000	223538000	276912000	174257000	252752000	285207000	216382000	209800000	357966000	94300600	114936000	135204000	77926000	130976000	132773000	217761000	296414000	370899000	182612000	258412000	395576000	247134000	322632000	342229000	99146400	97308400	97974100	1.00286	1	1.00068	1.13543	0.937598
187	CRABP2	P29373|Q5SYZ4	Cellular retinoic acid-binding protein 2 OS=Homo sapiens GN=CRABP2 PE=1 SV=2|Cellular retinoic acid-binding protein 2 (Fragment) OS=Homo sapiens GN=CRABP2 PE=1 SV=1	3	1	1	1	11	3	5	8.01487	51193000	81202000	87619200	3758260	7345490	7202430	81462100	116456000	147207000	34727900	72113500	78782200	79606200	92239100	260287000	30935200	37844200	35124200	7962760	20344500	21681200	81560500	101761000	70736400	5705800	29485900	60352400	25221700	115700000	41316400	15108500	61933200	75918800	1.49742	1	3.60728	4.16695	4.14407
188	CPT1C	Q8TCG5|Q8TCG5-2	Carnitine O-palmitoyltransferase 1, brain isoform OS=Homo sapiens GN=CPT1C PE=1 SV=1|Isoform 2 of Carnitine O-palmitoyltransferase 1, brain isoform OS=Homo sapiens GN=CPT1C	2	1	NA	1	11	2	2	6.02806	4479690	NA	2701460	901211	NA	1316230	1645570	NA	2254540	1844560	NA	1496250	2611840	NA	2232230	3336010	NA	720742	5475140	NA	772970	2680440	NA	2988490	4276930	NA	2644470	3683990	NA	2572450	1240160	NA	1246140	0.841503	1	0.810282	0.937562	0.573117
189	SNX12	A0A087X0R6|Q9UMY4|Q9UMY4-2	Sorting nexin-12 OS=Homo sapiens GN=SNX12 PE=1 SV=1|Sorting nexin-12 OS=Homo sapiens GN=SNX12 PE=1 SV=3|Isoform 2 of Sorting nexin-12 OS=Homo sapiens GN=SNX12	3	1	1	1	11	3	5	7.88176	65173200	90360500	132879000	10654400	11033400	14716800	71964100	94779800	94088800	54112600	81111800	98348800	86634900	92738800	127636000	30429800	37289600	47442400	28730500	43155400	45511700	56149600	75420900	43112800	52578900	71509400	113376000	81914700	91934600	134362000	30246500	27677500	16598000	0.923017	1	1.20876	0.883277	1.1272
190	FSTL1	Q12841|Q12841-2	Follistatin-related protein 1 OS=Homo sapiens GN=FSTL1 PE=1 SV=1|Isoform 2 of Follistatin-related protein 1 OS=Homo sapiens GN=FSTL1	3	1	1	1	11	3	5	7.04774	45603000	36780500	28352000	7477080	7567200	5799430	43563000	56672500	49128600	68915700	128972000	60893800	65107000	66316100	75120900	68698200	73502700	36499100	85040800	115841000	57206500	78396800	108066000	78208600	120292000	117176000	71775900	107256000	116591000	49341200	15705300	23930500	16981900	0.366034	1	0.693767	0.941866	0.521125
191	YWHAH	Q04917	14-3-3 protein eta OS=Homo sapiens GN=YWHAH PE=1 SV=4	3	1	1	1	11	3	10	8.2558	162356000	177971000	212656000	37037500	52836900	31096100	201241000	182501000	155340000	138552000	154875000	137859000	244498000	163557000	215091000	93922300	72114500	72500300	73445500	81388900	73710800	169882000	160124000	118277000	152846000	153974000	209200000	262795000	181736000	230949000	81835000	65220600	71447900	0.778428	1	1.06332	0.832995	0.982528
192	PPP6C	O00743	Serine/threonine-protein phosphatase 6 catalytic subunit OS=Homo sapiens GN=PPP6C PE=1 SV=1	3	1	1	1	11	3	10	7.61551	91470100	120414000	150092000	22066500	20142600	19840900	105268000	120912000	104219000	93750600	116125000	116485000	144691000	115457000	168432000	46301500	46226400	57915200	44434200	60971600	57071200	92601700	108490000	71302800	87308200	106235000	160001000	133861000	130837000	156781000	30535500	28627500	54241900	0.570226	1	1.23536	0.891409	1.00899
193	CES2	A0A024R6X1|O00748	Carboxylic ester hydrolase OS=Homo sapiens GN=CES2 PE=1 SV=1|Cocaine esterase OS=Homo sapiens GN=CES2 PE=1 SV=1	3	1	1	1	11	3	3	6.6909	8637850	25434300	29894800	1719470	3713220	3022440	11287600	30409200	34856300	7629150	25488900	26141500	10938100	20841800	36166500	6797250	17332400	16076400	5891150	18201200	16455800	14233300	36167900	43243000	13435700	29381500	34676000	15109700	29722900	27967800	5059780	7629380	8412740	0.83709	1	0.827359	1.21384	0.958499
194	SLC1A3	A0A087WT87|A0A087X0U3|P43003|P43003-2	Excitatory amino acid transporter 1 OS=Homo sapiens GN=SLC1A3 PE=1 SV=1|Excitatory amino acid transporter 1 OS=Homo sapiens GN=SLC1A3 PE=1 SV=1|Excitatory amino acid transporter 1 OS=Homo sapiens GN=SLC1A3 PE=1 SV=1|Isoform 2 of Excitatory amino acid transporter 1 OS=Homo sapiens GN=SLC1A3	3	1	1	1	11	3	4	6.99816	19071500	28460300	22249100	3839770	5298670	5146760	27206000	51284300	19409700	29129400	60207800	23675000	54441000	62702000	30082100	14668300	19907800	14953800	19430400	34686600	23425800	43651900	63987000	65788800	49855500	77156000	67347200	47065200	81052100	102546000	8451510	9233220	11636900	0.448881	1	1.32201	1.19513	0.74167
195	SF3B3	Q15393	Splicing factor 3B subunit 3 OS=Homo sapiens GN=SF3B3 PE=1 SV=4	3	1	1	1	11	3	26	7.79819	193878000	248848000	241374000	41146900	50100000	40665900	256720000	286209000	252655000	220420000	275803000	192688000	307027000	252764000	307826000	98374400	100594000	82950200	92654100	137710000	96953300	228110000	280681000	350704000	234405000	264659000	308661000	323813000	321520000	316275000	92451600	109867000	104943000	0.713701	1	1.08365	0.907742	1.01721
196	USP9X	Q93008|Q93008-1	Probable ubiquitin carboxyl-terminal hydrolase FAF-X OS=Homo sapiens GN=USP9X PE=1 SV=3|Isoform 2 of Probable ubiquitin carboxyl-terminal hydrolase FAF-X OS=Homo sapiens GN=USP9X	3	1	1	1	11	3	39	7.86615	324581000	420588000	236052000	69247100	70479800	41456500	403937000	491451000	203819000	356907000	506422000	219187000	524112000	501110000	304401000	202715000	213383000	102642000	169661000	259424000	105428000	429397000	530260000	165895000	372258000	477921000	309349000	607026000	677311000	314706000	265614000	151175000	81920500	1.09381	1	0.98679	0.911515	0.853792
197	UVRAG	E9PR71|Q9P2Y5	UV radiation resistance-associated gene protein OS=Homo sapiens GN=UVRAG PE=1 SV=1|UV radiation resistance-associated gene protein OS=Homo sapiens GN=UVRAG PE=1 SV=1	2	1	1	NA	11	2	3	6.75978	16336100	36014900	NA	1667940	4977560	NA	17498600	39212400	NA	13739600	34732200	NA	22391500	37485000	NA	6534720	15130700	NA	6904570	17596700	NA	13852000	30940100	NA	13180700	30323900	NA	18493900	42817600	NA	12803500	15006600	NA	1.7306	1	1.38377	0.965153	1.21401
198	STMN2	E5RGX5|Q93045|Q93045-2	Stathmin OS=Homo sapiens GN=STMN2 PE=1 SV=1|Stathmin-2 OS=Homo sapiens GN=STMN2 PE=1 SV=3|Isoform 2 of Stathmin-2 OS=Homo sapiens GN=STMN2	3	1	1	1	11	3	4	7.06101	23992600	55993300	47488200	7068850	6424590	4517430	30121200	59434200	21527400	18783900	43454000	16483500	35053200	47987800	36560600	53618600	64112400	27260200	11673900	22908600	13877200	119582000	149996000	48503900	17955600	33476100	29449600	191882000	135133000	51934500	16998900	16236600	4983080	0.221454	1	0.208786	0.803052	0.201411
199	SLC2A13	Q96QE2	Proton myo-inositol cotransporter OS=Homo sapiens GN=SLC2A13 PE=1 SV=3	3	1	1	1	11	3	3	6.45037	6879220	10603500	15755000	3355580	4488560	6000320	8325820	12045700	16534600	10408100	18455600	19130900	9735190	10698900	20875400	3596130	4196800	5603870	4533620	7757570	6982400	9837620	12300300	39936600	10098600	12836800	17493300	10471600	16188300	29740200	8375040	6412490	5578530	1.99926	1	1.06253	1.21057	1.02014
200	CHDH	Q8NE62	Choline dehydrogenase, mitochondrial OS=Homo sapiens GN=CHDH PE=1 SV=2	2	1	1	NA	11	2	2	6.47956	9985280	13182800	NA	2378510	1719050	NA	12536200	12542300	NA	9495720	9205890	NA	9117940	10786400	NA	5126550	5865590	NA	4776310	6756540	NA	11031900	11311700	NA	9201460	10796900	NA	13168900	17062300	NA	8827400	5902860	NA	1.67564	1	0.791325	1.07948	1.22141
201	SNX17	Q15036	Sorting nexin-17 OS=Homo sapiens GN=SNX17 PE=1 SV=1	3	1	1	1	11	3	12	7.58306	52974100	138355000	140297000	18520400	34710300	32402700	63290800	171138000	155170000	54374100	181817000	154953000	79095100	179898000	225006000	22841500	59561800	50020400	20769600	68265800	52752300	45043100	124206000	113128000	51103900	118827000	140542000	68239800	155899000	175270000	20089800	41679200	33779400	0.735926	1	1.32471	0.850556	1.19
202	LPAR1	Q6GPG7|Q92633|Q92633-2	LPAR1 protein OS=Homo sapiens GN=LPAR1 PE=1 SV=1|Lysophosphatidic acid receptor 1 OS=Homo sapiens GN=LPAR1 PE=1 SV=3|Isoform 2 of Lysophosphatidic acid receptor 1 OS=Homo sapiens GN=LPAR1	3	1	1	1	11	3	4	7.15073	9346840	46388700	45490300	1540890	4459820	6176910	11579100	52544700	79091100	6147970	32758100	29240700	12565500	46651700	78221600	8684230	37116300	40812400	3454330	20158800	16896600	17903600	113873000	141521000	9405750	42437000	50398300	22083000	130836000	91112400	5202680	14841700	14605000	0.588932	1	0.650324	1.04471	0.672764
203	STARD3	J3QLM1|Q14849|Q14849-2|Q14849-3	StAR-related lipid transfer protein 3 OS=Homo sapiens GN=STARD3 PE=1 SV=1|StAR-related lipid transfer protein 3 OS=Homo sapiens GN=STARD3 PE=1 SV=2|Isoform 2 of StAR-related lipid transfer protein 3 OS=Homo sapiens GN=STARD3|Isoform 3 of StAR-related lipid transfer protein 3 OS=Homo sapiens GN=STARD3	2	1	1	NA	11	2	2	6.27524	5992790	9475680	NA	3785180	2706430	NA	6509360	10573600	NA	6936950	11536700	NA	8859970	9747980	NA	3563120	4352960	NA	3151580	5979520	NA	6669140	10970000	NA	6525200	9304320	NA	9033670	11831200	NA	5774140	6296310	NA	1.59779	1	1.12092	0.951301	0.924527
204	AHCYL1	O43865	Adenosylhomocysteinase 2 OS=Homo sapiens GN=AHCYL1 PE=1 SV=2	3	1	1	1	11	3	6	7.39753	62439800	89062700	101115000	15913400	18151400	19086300	73517800	102818000	85099100	72310800	112836000	90356700	88172000	92777400	123607000	35482400	45719600	45472100	34195800	54120000	45991200	71585500	104443000	70412000	70014700	93690800	118591000	88751200	127943000	127317000	38431600	36392000	34150500	1.08246	1	1.13544	1.03935	1.06283
205	LRP1	Q07954	Prolow-density lipoprotein receptor-related protein 1 OS=Homo sapiens GN=LRP1 PE=1 SV=2	3	1	1	1	11	3	80	8.41695	553445000	590544000	684362000	205603000	165805000	192942000	927548000	1103480000	1239370000	879515000	1304240000	1184970000	1441170000	1312530000	1884470000	396347000	420688000	427432000	341249000	514642000	439489000	878974000	1175310000	1593690000	1046830000	1170740000	1459270000	1532630000	1589420000	1646430000	528428000	476049000	438986000	0.861876	1	1.0747	0.739011	0.776506
206	SRSF1	J3KTL2|Q07955	Serine/arginine-rich-splicing factor 1 OS=Homo sapiens GN=SRSF1 PE=1 SV=1|Serine/arginine-rich splicing factor 1 OS=Homo sapiens GN=SRSF1 PE=1 SV=2	3	1	1	1	11	3	11	8.18045	114010000	160656000	147214000	45254800	28416000	22986800	146524000	168734000	137643000	127540000	177666000	115395000	172161000	164709000	159655000	54857200	68222600	49287900	61439500	95597400	64896500	128798000	166869000	159451000	133587000	166089000	185329000	174329000	195966000	171552000	67873600	50010500	79791400	0.973257	1	1.12869	0.952032	1.07841
207	TRIM4	Q9C037|Q9C037-2	E3 ubiquitin-protein ligase TRIM4 OS=Homo sapiens GN=TRIM4 PE=1 SV=2|Isoform Beta of E3 ubiquitin-protein ligase TRIM4 OS=Homo sapiens GN=TRIM4	3	1	1	1	11	3	9	7.17867	40193200	68218100	90433900	9585110	10676600	13972200	45714400	74894100	83070900	38499100	70863100	62731900	56406300	70783800	98760000	21992300	31858200	35346000	23658000	36118000	34637900	50417100	80995400	131027000	42972700	69966300	91732400	54088300	91430600	78373400	24863800	33681100	32630600	1.14911	1	1.19188	1.20112	1.08441
208	PSMB9	A0A0G2JJA7|A2ACR1|P28065|P28065-2	Proteasome subunit beta type OS=Homo sapiens GN=PSMB9 PE=1 SV=1|Proteasome subunit beta type OS=Homo sapiens GN=PSMB9 PE=1 SV=1|Proteasome subunit beta type-9 OS=Homo sapiens GN=PSMB9 PE=1 SV=2|Isoform LMP2.S of Proteasome subunit beta type-9 OS=Homo sapiens GN=PSMB9	3	1	1	1	11	3	3	6.93026	30119200	37145400	18223700	2907780	5353100	2661370	31820700	38639600	12551200	11739500	22715800	9007610	47866100	41955000	19234200	14623900	17930100	6848290	5696350	11685000	4502730	29437400	36744500	14705500	11412700	16831700	14322400	56587500	48406800	26456500	19846900	25219100	6312880	0.876736	1	0.966753	0.670334	0.721498
209	TOMM40	O96008	Mitochondrial import receptor subunit TOM40 homolog OS=Homo sapiens GN=TOMM40 PE=1 SV=1	3	1	1	1	11	3	7	7.56287	66802400	52800300	124789000	12545900	9573890	22523800	81455200	58472600	129097000	63599800	54187800	95666800	96248600	54517900	150739000	36958100	24775100	50696300	35518800	29524000	60205800	74397900	57257700	172950000	78944600	52673400	140999000	92564800	62756500	137195000	44985200	33410100	55008000	1.21484	1	1.18838	1.03568	1.12906
210	NDUFB10	H3BPJ9|O96000	NADH dehydrogenase [ubiquinone] 1 beta subcomplex subunit 10 OS=Homo sapiens GN=NDUFB10 PE=1 SV=1|NADH dehydrogenase [ubiquinone] 1 beta subcomplex subunit 10 OS=Homo sapiens GN=NDUFB10 PE=1 SV=3	3	1	1	1	11	3	5	7.90807	49680800	58234600	74241700	13704700	14019200	15008600	58848700	66544200	94921600	42118800	63092600	69573900	73411800	68490900	104677000	28061000	28911700	32519200	24559800	31543600	32155100	64329200	75698000	135938000	56995000	63559600	84748600	79044500	84850900	100905000	35303300	25987400	27040000	1.11645	1	1.06146	1.04869	0.955237
211	CLPTM1	O96005	Cleft lip and palate transmembrane protein 1 OS=Homo sapiens GN=CLPTM1 PE=1 SV=1	3	1	1	1	11	3	14	7.48482	85151600	74472900	80425900	23178500	19704400	21739200	96717000	82520600	94314100	81557400	81084500	72752000	122694000	71845200	102767000	59152300	45647300	43951600	52282700	45093400	33613600	119094000	100649000	156188000	101625000	76582600	87386100	156743000	111773000	107494000	146063000	48421600	22044200	2.32942	1	0.894629	0.979071	0.7917
212	PDIA6	Q15084|Q15084-2|Q15084-3|Q15084-4|Q15084-5	Protein disulfide-isomerase A6 OS=Homo sapiens GN=PDIA6 PE=1 SV=1|Isoform 2 of Protein disulfide-isomerase A6 OS=Homo sapiens GN=PDIA6|Isoform 3 of Protein disulfide-isomerase A6 OS=Homo sapiens GN=PDIA6|Isoform 4 of Protein disulfide-isomerase A6 OS=Homo sapiens GN=PDIA6|Isoform 5 of Protein disulfide-isomerase A6 OS=Homo sapiens GN=PDIA6	3	1	1	1	11	3	20	8.7405	203115000	230928000	397714000	96511100	107930000	123048000	277662000	289926000	489860000	252800000	297838000	370948000	352378000	278008000	644280000	152305000	153813000	215369000	111559000	151250000	194468000	314893000	345220000	790099000	287494000	258347000	578474000	396636000	366053000	626282000	122777000	74998200	78985400	0.773787	1	1.01537	1.02302	0.898194
213	TMUB2	E7ESS3|K7EKW3|Q71RG4|Q71RG4-2	Transmembrane and ubiquitin-like domain-containing protein 2 OS=Homo sapiens GN=TMUB2 PE=1 SV=1|Transmembrane and ubiquitin-like domain-containing protein 2 (Fragment) OS=Homo sapiens GN=TMUB2 PE=1 SV=1|Transmembrane and ubiquitin-like domain-containing protein 2 OS=Homo sapiens GN=TMUB2 PE=1 SV=2|Isoform 2 of Transmembrane and ubiquitin-like domain-containing protein 2 OS=Homo sapiens GN=TMUB2	3	1	1	1	11	3	2	6.2753	4329240	24171700	20537900	572849	2241630	1627820	4928670	27369000	20145600	3220700	18963900	11016200	4636470	16936700	17325300	2620540	11621400	8288470	1568060	8925610	5422080	6668080	31305700	42460700	3905370	18603600	16826300	6603980	27682000	24533200	3638430	5396070	4218700	1.37722	1	0.802397	1.30109	0.957568
214	NSDHL	Q15738	Sterol-4-alpha-carboxylate 3-dehydrogenase, decarboxylating OS=Homo sapiens GN=NSDHL PE=1 SV=2	3	1	1	1	11	3	10	7.70393	75059800	90927300	125227000	12633000	17301100	17288500	92883100	108747000	131601000	63685800	98119400	101257000	122926000	111118000	167732000	29558100	33834200	40273600	27827100	42060500	46994500	57926500	75187400	139842000	70491900	79094200	137910000	81253500	91282200	108568000	25200100	21040600	25281000	0.775276	1	1.72906	0.918644	1.4667
215	RARS	P54136	Arginine--tRNA ligase, cytoplasmic OS=Homo sapiens GN=RARS PE=1 SV=2	3	1	1	1	11	3	22	8.22132	188579000	265831000	303797000	32310800	53782500	59831100	217644000	277991000	262906000	217053000	335140000	296373000	291875000	267795000	376081000	123295000	137880000	127958000	113958000	187006000	147705000	255786000	333729000	239055000	254676000	349280000	467928000	328277000	389100000	378271000	54854100	66647100	64218200	0.417701	1	1.01617	1.00403	0.850652
216	GPHN	F5H039	Gephyrin OS=Homo sapiens GN=GPHN PE=1 SV=1	3	1	1	1	11	3	5	6.79713	25082500	28649100	23514600	3876840	7558770	4991000	30533000	29284700	18443500	26681400	32164600	18509300	36604400	28958500	23145800	16055900	14781600	9677480	15668000	19029700	11501200	30207500	30870500	16183600	29340400	31609300	33975600	37297000	34580700	25414500	27543200	16569900	10632600	1.84602	1	1.12168	1.04365	1.05037
217	GCLM	P48507	Glutamate--cysteine ligase regulatory subunit OS=Homo sapiens GN=GCLM PE=1 SV=1	3	1	1	1	11	3	5	7.70992	18714000	13012100	38832600	7689240	5913840	11296200	22667800	15133400	37631700	29097900	18949700	56124500	24518000	12355800	47979500	23195100	14503900	36333900	38953600	33244200	70747000	43252400	33103500	38488400	69802600	46494400	180022000	43731100	31946200	60241300	9528170	6283650	20151100	0.544648	1	0.64077	1.27448	0.665066
218	GCLC	P48506	Glutamate--cysteine ligase catalytic subunit OS=Homo sapiens GN=GCLC PE=1 SV=2	3	1	1	1	11	3	8	7.07994	31359000	45153800	38345800	6208080	9822820	6430370	33501700	42103000	30113300	30923200	46084500	32768400	36085000	40145700	39769800	24904200	32437400	26901100	29114400	60572800	34564500	50275200	75778800	28008700	81828200	101586000	72863100	67840700	100006000	61786900	24150700	34050300	17603600	0.889889	1	0.607917	0.954939	0.63361
219	DCXR	J3KS22|J3QS36|Q7Z4W1	L-xylulose reductase (Fragment) OS=Homo sapiens GN=DCXR PE=1 SV=7|L-xylulose reductase (Fragment) OS=Homo sapiens GN=DCXR PE=1 SV=1|L-xylulose reductase OS=Homo sapiens GN=DCXR PE=1 SV=2	3	1	1	1	11	3	6	7.44193	48125600	81966300	116027000	15953000	20435600	16104100	52877300	90589100	93268000	41418700	82304200	73289500	63906200	83307100	113293000	21739900	32471900	35681900	17750800	35942900	36977100	47426500	77650900	119044000	38519500	64079300	113868000	58563000	88737000	112186000	42236100	32806400	52499100	1.80284	1	1.24718	1.04354	1.15849
220	SLC41A3	Q96GZ6-5|Q96GZ6-6|Q96GZ6-9	Isoform 5 of Solute carrier family 41 member 3 OS=Homo sapiens GN=SLC41A3|Isoform 6 of Solute carrier family 41 member 3 OS=Homo sapiens GN=SLC41A3|Isoform 9 of Solute carrier family 41 member 3 OS=Homo sapiens GN=SLC41A3	3	1	1	1	11	3	6	6.60181	9629010	17798500	32056800	2590020	4918320	6466060	11608500	20899700	40287700	10470700	19621100	28306900	13163500	16988300	44115000	6544820	8300850	15365700	4321880	9271950	12599900	12004100	22086600	53605600	11207600	17064500	31125900	21247700	23866400	45068500	9052760	7886700	12372600	1.06504	1	0.708055	0.727998	0.700987
221	MARS	P56192	Methionine--tRNA ligase, cytoplasmic OS=Homo sapiens GN=MARS PE=1 SV=2	3	1	1	1	11	3	21	7.83437	170454000	210024000	190553000	35261600	59366700	32753800	194814000	220669000	168812000	192607000	244994000	174109000	239989000	203543000	203994000	100453000	104413000	80056400	91467100	140992000	91703000	213467000	265293000	149828000	214632000	280616000	252618000	291711000	318911000	255251000	69886600	69160000	63056600	0.598877	1	0.940256	0.942953	0.856866
222	ITGA1	P56199	Integrin alpha-1 OS=Homo sapiens GN=ITGA1 PE=1 SV=2	3	1	1	1	11	3	16	7.32448	89149200	76035100	106092000	32319500	19342000	25306300	126353000	97412200	199803000	190670000	229159000	320199000	189905000	86708100	229294000	37837000	39190400	51241200	50926300	61780300	71748400	104171000	111728000	174083000	153678000	129715000	157674000	94779900	140672000	118843000	136958000	99346800	178253000	3.61217	1	2.28996	1.41626	1.71047
223	VARS2	A0A0A0MTG1|A0A0G2JL52|A0A140T8Y0|A0A140TA35|A0A140TA40|B4E0K6|B7ZL25|Q5ST30|Q5ST30-4	Valine--tRNA ligase, mitochondrial OS=Homo sapiens GN=VARS2 PE=1 SV=1|Valine--tRNA ligase, mitochondrial OS=Homo sapiens GN=VARS2 PE=1 SV=1|Valine--tRNA ligase, mitochondrial OS=Homo sapiens GN=VARS2 PE=1 SV=1|Valine--tRNA ligase, mitochondrial OS=Homo sapiens GN=VARS2 PE=1 SV=1|Valine--tRNA ligase, mitochondrial OS=Homo sapiens GN=VARS2 PE=1 SV=1|Valine--tRNA ligase, mitochondrial OS=Homo sapien…	2	1	NA	1	11	2	3	6.30328	17596800	NA	12533600	5720380	NA	1988590	21745200	NA	13256500	16306400	NA	10322200	26632600	NA	14377200	9020530	NA	5990930	7554300	NA	8065510	19203600	NA	17671700	10702000	NA	14442800	12867800	NA	15184900	17666600	NA	12169600	3.43198	1	2.36547	1.92305	2.16823
224	SND1	Q7KZF4	Staphylococcal nuclease domain-containing protein 1 OS=Homo sapiens GN=SND1 PE=1 SV=1	3	1	1	1	11	3	36	8.49504	298596000	340331000	443535000	88951100	96541300	105332000	388501000	413484000	492038000	444810000	542394000	553039000	538235000	422336000	673921000	182210000	185726000	201924000	179703000	266543000	255656000	443715000	479656000	621397000	527550000	513382000	890200000	560197000	552522000	663459000	146788000	162424000	140133000	0.655007	1	1.09809	1.02065	0.88981
225	S100A4	P26447	Protein S100-A4 OS=Homo sapiens GN=S100A4 PE=1 SV=1	3	1	1	1	11	3	6	8.49068	317261000	484359000	527916000	60120600	92227200	79311500	291241000	475875000	283685000	91384300	217373000	149859000	368824000	438842000	438285000	113199000	174861000	150944000	28638000	66337400	37722200	157357000	260179000	215469000	56579300	99911700	136547000	181041000	278655000	225080000	92466400	192310000	170166000	1.27674	1	2.32836	1.12001	2.06406
226	IVD	A0A0A0MT83|P26440	Isovaleryl-CoA dehydrogenase, mitochondrial OS=Homo sapiens GN=IVD PE=1 SV=1|Isovaleryl-CoA dehydrogenase, mitochondrial OS=Homo sapiens GN=IVD PE=1 SV=1	3	1	1	1	11	3	11	7.85617	123378000	192803000	166281000	17943500	30752400	27285500	143125000	227662000	191356000	80071900	172055000	113529000	188384000	224547000	245487000	57543100	72997900	57930000	47453700	85238900	55422800	133617000	220142000	251976000	118515000	146607000	134731000	257149000	253871000	256468000	76568700	49663200	63392700	0.744325	1	0.837273	0.669559	0.714129
227	RBBP6	Q7Z6E9|Q7Z6E9-2	E3 ubiquitin-protein ligase RBBP6 OS=Homo sapiens GN=RBBP6 PE=1 SV=1|Isoform 2 of E3 ubiquitin-protein ligase RBBP6 OS=Homo sapiens GN=RBBP6	3	1	1	1	11	3	15	6.62694	54255000	86866400	120409000	8184680	12550200	17233300	62345800	96594300	128917000	55734900	100717000	96762800	46804000	54498200	104703000	25749000	35572600	43233800	27657400	54789300	55719600	60525100	92583300	164563000	64195000	97090600	177409000	66031300	95166100	125566000	25522000	27220600	33581300	0.966187	1	0.810104	1.18113	1.21144
228	PTPN23	Q9H3S7	Tyrosine-protein phosphatase non-receptor type 23 OS=Homo sapiens GN=PTPN23 PE=1 SV=1	3	1	1	1	11	3	26	7.55048	181708000	194529000	251231000	50563700	52737600	44490300	200576000	211188000	198395000	166256000	194223000	195968000	245775000	189737000	289441000	91081100	88678300	93392200	82126600	111640000	96737800	178355000	187409000	155186000	169342000	179576000	257294000	255388000	242236000	308709000	103801000	71161500	70007200	1.01601	1	1.09988	0.899906	1.00768
229	DDX23	Q9BUQ8	Probable ATP-dependent RNA helicase DDX23 OS=Homo sapiens GN=DDX23 PE=1 SV=3	3	1	1	1	11	3	18	7.40756	126558000	161617000	144886000	30930700	32013400	26458600	155930000	180130000	141631000	120956000	179079000	117593000	192652000	169022000	165505000	59017900	67985900	50287800	58327800	106720000	66436600	136614000	172976000	189009000	131546000	165969000	179669000	182088000	199772000	169800000	66055400	55312500	48486300	0.906825	1	1.20921	0.966777	1.09874
230	SECTM1	Q8WVN6	Secreted and transmembrane protein 1 OS=Homo sapiens GN=SECTM1 PE=1 SV=2	2	1	NA	1	11	2	2	5.90304	2332850	NA	6008510	306477	NA	493854	2210550	NA	3579540	724830	NA	802390	3142000	NA	3892660	728100	NA	902935	470818	NA	545446	2304660	NA	12307600	910717	NA	609154	3844160	NA	6565620	654989	NA	920715	0.425921	1	0.934141	0.772534	0.73781
231	SMCHD1	A6NHR9	Structural maintenance of chromosomes flexible hinge domain-containing protein 1 OS=Homo sapiens GN=SMCHD1 PE=1 SV=2	3	1	1	1	11	3	24	7.2159	132760000	184534000	217325000	25544600	34959400	31894500	185422000	219338000	224701000	132224000	188116000	157157000	208558000	191117000	248855000	61321700	81696600	78288100	60498600	109081000	87890100	168394000	216030000	354853000	149077000	187237000	261538000	197600000	245812000	268280000	106236000	83951100	82321700	1.34394	1	1.20628	1.09813	1.20398
232	PHF5A	Q7RTV0	PHD finger-like domain-containing protein 5A OS=Homo sapiens GN=PHF5A PE=1 SV=1	3	1	1	1	11	3	2	7.57029	32768600	14941300	19830000	8311610	3602480	4427950	39938700	16332400	21111800	34653500	17148000	16634900	46756900	14816900	25268700	16442900	6376830	10003400	17627000	9175050	9830560	33826400	15255000	26253300	40037100	17858100	28407300	48016900	17196100	25333300	5115730	2871600	4052360	0.266324	1	1.11291	0.907766	1.0672
233	FLYWCH2	Q96CP2	FLYWCH family member 2 OS=Homo sapiens GN=FLYWCH2 PE=1 SV=1	2	1	NA	1	11	2	3	6.49546	9427920	NA	24325300	3478430	NA	4205250	10976400	NA	21198500	11026000	NA	23831400	5511890	NA	15985200	5837740	NA	7734570	7305260	NA	10858700	12378700	NA	18185800	11368700	NA	33655200	7890690	NA	12746300	21995600	NA	10064700	6.96815	1	0.79835	2.02149	1.7848
234	PGK1	P00558	Phosphoglycerate kinase 1 OS=Homo sapiens GN=PGK1 PE=1 SV=3	3	1	1	1	11	3	25	9.06973	320736000	431653000	288807000	225022000	229759000	199293000	377858000	489163000	233628000	343928000	576769000	295912000	485352000	508124000	326166000	243954000	261576000	145357000	176691000	293333000	132830000	415475000	594650000	147566000	331435000	516525000	500663000	599836000	693110000	347568000	597645000	297508000	172553000	2.49062	1	0.924767	0.892534	0.808243
235	CDC27	G5EA36|P30260|P30260-2	Cell division cycle 27, isoform CRA_c OS=Homo sapiens GN=CDC27 PE=1 SV=1|Cell division cycle protein 27 homolog OS=Homo sapiens GN=CDC27 PE=1 SV=2|Isoform 2 of Cell division cycle protein 27 homolog OS=Homo sapiens GN=CDC27	3	1	1	1	11	3	9	6.81817	44564400	71024500	86832400	9327140	12808500	11766300	57353800	74845800	71085600	50540600	70624900	56655100	48367000	51545500	62865100	23471400	29334900	31080000	23979800	42087700	38500800	56662000	72452900	91152400	51232700	72971400	109392000	55963700	72136800	72996300	22794700	26494200	32277100	1.01818	1	0.987758	1.30466	1.31493
236	ACTR1B	P42025	Beta-centractin OS=Homo sapiens GN=ACTR1B PE=1 SV=1	3	1	1	1	11	3	6	7.35668	55139900	55686100	71575000	31048600	15259500	25773700	62677800	59167700	49349100	49635900	56196100	51335800	78377400	52515100	71664600	30185800	25268200	26660300	26039700	25896700	27118000	58956700	54386800	45936300	46656600	45814600	73592500	87352900	64059800	79681700	26407900	19623600	22752500	0.755706	1	1.02547	0.869697	0.920624
237	MAPK9	P45984|P45984-2|P45984-3|P45984-4	Mitogen-activated protein kinase 9 OS=Homo sapiens GN=MAPK9 PE=1 SV=2|Isoform Alpha-1 of Mitogen-activated protein kinase 9 OS=Homo sapiens GN=MAPK9|Isoform Beta-1 of Mitogen-activated protein kinase 9 OS=Homo sapiens GN=MAPK9|Isoform Beta-2 of Mitogen-activated protein kinase 9 OS=Homo sapiens GN=MAPK9	3	1	1	1	11	3	6	7.16811	56212500	25559600	114309000	9686030	3786520	13980100	74418800	28771400	84765400	52044700	23062600	84567300	80485300	27092500	117229000	35397600	13295100	45389000	23189000	12826900	40100900	72306300	29361200	55808900	49520100	24136800	127352000	87697500	40331400	130550000	33405600	10042700	27970100	0.952201	1	1.04891	1.06243	1.08878
238	MBOAT7	Q96N66	Lysophospholipid acyltransferase 7 OS=Homo sapiens GN=MBOAT7 PE=1 SV=2	3	1	1	1	11	3	8	7.8616	80996800	86288600	96421300	14286900	16504800	15378300	107618000	95294400	112879000	93659500	105424000	93484600	122683000	78007600	122554000	48839500	41664100	37881000	33242000	44265100	33704800	115273000	105338000	150077000	99399700	86640600	94785400	151262000	123589000	136405000	19570500	16836500	15616600	0.323421	1	0.926963	0.981997	0.912853
239	NARFL	Q9H6Q4	Cytosolic Fe-S cluster assembly factor NARFL OS=Homo sapiens GN=NARFL PE=1 SV=1	3	1	1	1	11	3	8	6.79398	30476200	50030000	34609800	8049260	12383300	6696220	33021500	52000500	25822700	26252000	53662600	27657400	40437100	50637800	36458000	14876200	22131000	13132400	13869200	31572600	14725000	31436700	49714800	20257600	28057500	53357700	44443600	38156700	52585100	37005900	21075600	23564400	9619560	1.38072	1	1.2112	1.06164	1.11038
240	PRPF19	Q9UMS4	Pre-mRNA-processing factor 19 OS=Homo sapiens GN=PRPF19 PE=1 SV=1	3	1	1	1	11	3	8	7.75494	46799400	83968000	143867000	17047100	17528600	24332500	57244700	85637600	134104000	52111700	85823300	101481000	69310400	78375500	160294000	25663800	36874500	51195400	24177700	43420900	54625200	53596700	87312200	184550000	59509500	83631500	162262000	70751200	97244900	168259000	37211500	31124600	45137000	1.31474	1	1.11962	0.97615	1.03812
241	GALNT10	Q86SR1|Q86SR1-2	Polypeptide N-acetylgalactosaminyltransferase 10 OS=Homo sapiens GN=GALNT10 PE=1 SV=2|Isoform 2 of Polypeptide N-acetylgalactosaminyltransferase 10 OS=Homo sapiens GN=GALNT10	3	1	1	1	11	3	10	6.98678	18027000	22227800	28914400	17210600	10993700	15731000	28676500	25302800	61960800	71587900	64660200	100682000	33231200	27294700	82540300	10576700	10831700	10513200	38749000	47945500	49080200	33404300	32211000	69672800	134184000	98024800	154036000	34253900	36827400	53352400	42216900	33640200	17063500	3.08087	1	1.10878	1.25662	1.07414
242	RPS6	P62753	40S ribosomal protein S6 OS=Homo sapiens GN=RPS6 PE=1 SV=1	2	1	NA	1	11	2	9	8.37481	95688300	NA	189107000	92022100	NA	68942300	126256000	NA	181578000	122237000	NA	166006000	167305000	NA	232498000	65741000	NA	75895800	62758600	NA	87156200	144743000	NA	149034000	141107000	NA	265805000	192281000	NA	264499000	28961600	NA	42085700	0.376515	1	0.994444	0.970004	0.842483
243	ERLIN2	E5RHW4|O94905	Erlin-2 (Fragment) OS=Homo sapiens GN=ERLIN2 PE=1 SV=1|Erlin-2 OS=Homo sapiens GN=ERLIN2 PE=1 SV=1	3	1	1	1	11	3	10	7.86677	124943000	95137300	130885000	19357100	15689700	21602800	156501000	107407000	155652000	98945400	93538600	113173000	189984000	104247000	189213000	86831200	60941000	72858100	46666000	39619000	45596000	173015000	136428000	253601000	119075000	72209700	114070000	262203000	155966000	189924000	62683000	32623700	42899900	0.597597	1	0.828108	0.850273	0.765817
244	PROSC	O94903	Proline synthase co-transcribed bacterial homolog protein OS=Homo sapiens GN=PROSC PE=1 SV=1	3	1	1	1	11	3	7	7.32279	22267500	49324000	93376600	4503670	9325300	12641600	22096800	46921700	62511400	18203300	44615000	60204300	25333600	44855800	94231700	11200500	20535300	34258700	11205500	25989100	35771100	18872800	36881200	39834400	18487300	37962700	89023700	20196700	45372000	69097700	10908600	14831600	33130700	1.35016	1	1.43359	1.20412	1.40377
245	ITCH	Q96J02|Q96J02-2|Q96J02-3	E3 ubiquitin-protein ligase Itchy homolog OS=Homo sapiens GN=ITCH PE=1 SV=2|Isoform 2 of E3 ubiquitin-protein ligase Itchy homolog OS=Homo sapiens GN=ITCH|Isoform 3 of E3 ubiquitin-protein ligase Itchy homolog OS=Homo sapiens GN=ITCH	3	1	1	1	11	3	10	7.03747	52749400	36327800	77524600	11457000	10501600	13707400	65365800	39618500	74299600	52395700	41379200	72509300	85537600	40103500	99866900	27139800	17603900	31879500	22706900	18823900	30117800	61323900	39685700	65729900	54519000	39490300	91132600	79828900	44449600	88185600	43858100	23442200	34550800	1.37337	1	1.22463	0.989878	1.0506
246	DDX56	Q9NY93|Q9NY93-2	Probable ATP-dependent RNA helicase DDX56 OS=Homo sapiens GN=DDX56 PE=1 SV=1|Isoform 2 of Probable ATP-dependent RNA helicase DDX56 OS=Homo sapiens GN=DDX56	3	1	1	1	11	3	6	6.88601	41149600	50816000	51006900	10938500	15074400	8821380	46169400	45985300	44934000	38858600	45277500	37607400	42442600	34360900	47514500	20330300	19085100	25138800	23338000	28793000	41518500	45011500	51299400	62615900	48090100	48820100	59139500	58954000	55384500	53752600	13678700	9096260	12024000	0.58	1	0.822804	0.983835	1.00482
247	C6orf203	A0A0D9SEI0|Q9P0P8	Uncharacterized protein C6orf203 OS=Homo sapiens GN=C6orf203 PE=1 SV=1|Uncharacterized protein C6orf203 OS=Homo sapiens GN=C6orf203 PE=1 SV=1	3	1	1	1	11	3	3	7.28837	45915800	42818300	44590200	6269350	12578900	10732800	50890800	46115500	45348800	33685200	40844300	29677800	60269600	45505500	51513100	27538100	21906400	19541200	22085400	22983600	18372100	60805100	56289900	73938400	50281100	44240600	41772700	87876800	65518600	66675000	18484700	10775300	8006450	0.525817	1	0.783848	0.891616	0.743038
248	GNL2	Q13823	Nucleolar GTP-binding protein 2 OS=Homo sapiens GN=GNL2 PE=1 SV=1	3	1	1	1	11	3	5	6.81896	24501500	33016500	24988000	4489020	7155840	3559660	26216600	27562400	17431800	24993200	28770000	16748900	24709900	22189300	17819100	10139200	11530600	7342570	13443000	18235900	11188300	24370700	25587400	23894900	33523900	31439700	30736300	29750200	29909400	17669400	9458590	8261780	4554970	0.794754	1	0.949268	1.05558	1.13066
249	PPID	Q08752	Peptidyl-prolyl cis-trans isomerase D OS=Homo sapiens GN=PPID PE=1 SV=3	3	1	1	1	11	3	13	7.60867	129716000	107830000	105329000	19408800	25314800	15369300	149487000	118681000	90480800	126941000	107311000	87332600	198948000	124096000	137597000	67133700	54664500	43903600	63347300	66914600	48350000	138814000	119055000	65604200	137194000	118518000	170658000	194733000	148655000	138584000	53503500	35704300	33557300	0.686814	1	1.16764	0.918557	0.98494
250	XPO7	E7ESC6|Q9UIA9	Exportin-7 OS=Homo sapiens GN=XPO7 PE=1 SV=1|Exportin-7 OS=Homo sapiens GN=XPO7 PE=1 SV=3	3	1	1	1	11	3	19	7.32115	91105900	153727000	133406000	18594600	32677700	33256100	100288000	159893000	93931200	84488800	150802000	98900400	126869000	158610000	142690000	50724100	71611700	57101300	42453200	87609800	59726400	97922600	166722000	72261700	87284700	146353000	152067000	143644000	214168000	158228000	51224900	56484700	35461600	0.891436	1	1.00943	0.878431	0.895792
251	EEF1D	P29692	Elongation factor 1-delta OS=Homo sapiens GN=EEF1D PE=1 SV=5	3	1	1	1	11	3	15	8.36594	122132000	204170000	224468000	68776300	113433000	127922000	144837000	213375000	179539000	156856000	275396000	221448000	104295000	122167000	188067000	86151600	108173000	101911000	85755200	142274000	120432000	166169000	245322000	178422000	171830000	268924000	331488000	205178000	259698000	255597000	52038500	73925200	61326300	0.634002	1	0.580952	1.04359	0.905721
252	RPA1	P27694	Replication protein A 70 kDa DNA-binding subunit OS=Homo sapiens GN=RPA1 PE=1 SV=2	3	1	1	1	11	3	20	7.72608	144236000	279871000	291283000	26152600	34305200	39243300	200541000	308169000	244303000	152334000	245368000	172004000	221751000	260124000	307126000	83602000	121655000	105752000	71650300	143388000	104117000	190896000	316077000	246186000	153126000	266157000	324317000	246533000	364288000	307643000	90763300	103168000	87955500	0.920305	1	1.02801	0.997778	1.0437
253	APEX1	G3V3M6|P27695	DNA-(apurinic or apyrimidinic site) lyase (Fragment) OS=Homo sapiens GN=APEX1 PE=1 SV=1|DNA-(apurinic or apyrimidinic site) lyase OS=Homo sapiens GN=APEX1 PE=1 SV=2	3	1	1	1	11	3	7	8.11009	77397000	108004000	91681300	15586100	17148700	12861500	90269900	106760000	67922600	87615700	109410000	63036700	116025000	106774000	92590600	35142200	35069300	29721000	38151400	54378700	39118800	78817000	94791400	44472900	83782600	105556000	107649000	123401000	127874000	114005000	28170100	30147600	31372300	0.570645	1	1.07458	0.823026	0.938577
254	CETN2	P41208	Centrin-2 OS=Homo sapiens GN=CETN2 PE=1 SV=1	3	1	1	1	11	3	6	7.07417	57223400	46599600	47800600	5637140	4943780	3953440	70848400	56988900	40821900	49245300	44340400	32807500	71868800	45122400	47579600	45840800	42909200	30658600	33324500	29319200	22776000	57457400	47543800	41045700	48312200	40052700	43485100	76232700	50760900	43062300	25589900	14905800	14597700	0.839119	1	1.07747	0.971218	1.19243
255	PHAX	Q9H814	Phosphorylated adapter RNA export protein OS=Homo sapiens GN=PHAX PE=1 SV=1	3	1	1	1	11	3	8	6.6837	14798800	74622800	24490200	3647890	9204770	6579890	17209900	74908800	20031100	13179700	62163000	17608800	19339500	53604200	23453800	9050210	34269500	10024600	8723720	41566800	12902700	14355800	64803900	15085300	13490900	70138100	28594800	19068400	70838200	21977200	6868190	42758700	6785250	0.900377	1	1.15915	0.97012	1.158
256	ABCD1	P33897	ATP-binding cassette sub-family D member 1 OS=Homo sapiens GN=ABCD1 PE=1 SV=2	3	1	1	1	11	3	6	6.643	12988500	17203000	53493500	1835090	3111880	14477700	13962500	18643800	55274500	13931100	19256600	55934100	17295800	15921900	60921100	7243660	7101040	25419000	6345000	8183850	22096600	16596400	18785100	106067000	14084200	16050700	47073100	16715100	20918100	56292200	21816900	4832500	18037100	3.26273	1	1.1826	1.27943	1.07177
257	TAOK1	Q7L7X3	Serine/threonine-protein kinase TAO1 OS=Homo sapiens GN=TAOK1 PE=1 SV=1	3	1	1	1	11	3	12	7.19241	73590000	101544000	86657600	13879400	15137300	12842600	85584400	102039000	62803300	67281000	93744900	64513000	98653200	92839700	87434400	42877900	45827800	32108000	31337300	51988300	30819400	76140000	97293600	59972500	66098800	86208900	88661800	103290000	113601000	87341600	28360400	37454000	18028000	0.686358	1	1.09159	0.949876	1.06312
258	SACS	Q9NZJ4	Sacsin OS=Homo sapiens GN=SACS PE=1 SV=2	3	1	1	1	11	3	26	6.92666	108977000	189505000	162287000	24081500	31595300	26886100	137118000	223440000	119314000	163197000	236544000	131561000	127925000	170702000	137748000	63654600	86460600	67751200	57440400	97791000	67169000	157456000	213661000	154632000	141266000	174298000	199621000	227788000	219120000	182849000	74872000	85543700	61048500	0.821647	1	0.641848	0.890719	0.772342
259	SUGP2	M0R2Z9|Q8IX01|Q8IX01-4	SURP and G-patch domain-containing protein 2 OS=Homo sapiens GN=SUGP2 PE=1 SV=1|SURP and G-patch domain-containing protein 2 OS=Homo sapiens GN=SUGP2 PE=1 SV=2|Isoform 4 of SURP and G-patch domain-containing protein 2 OS=Homo sapiens GN=SUGP2	3	1	1	1	11	3	10	6.68435	20258600	70591000	61242200	7218330	20964400	9677610	31154500	77224300	59415500	31156000	85505900	48776600	18859400	51578400	47346700	10990200	26989300	19060900	12278400	40232500	26255400	28284500	67601700	78265200	32545900	74427600	72555500	34963200	77300700	59556000	12760500	25095400	16596900	0.912332	1	0.616488	1.04244	1.14329
260	THRAP3	Q9Y2W1	Thyroid hormone receptor-associated protein 3 OS=Homo sapiens GN=THRAP3 PE=1 SV=2	3	1	1	1	11	3	30	8.08567	241678000	318496000	408170000	53099500	60019800	55745000	303059000	337302000	387138000	260685000	344562000	286475000	284106000	251823000	384434000	118998000	127260000	143907000	106138000	155205000	151636000	270078000	337631000	539938000	276702000	314072000	489512000	378925000	392638000	467594000	105408000	77515800	102080000	0.695371	1	0.856909	0.918435	1.02617
261	WBP11	Q9Y2W2	WW domain-binding protein 11 OS=Homo sapiens GN=WBP11 PE=1 SV=1	3	1	1	1	11	3	10	7.17109	78770700	96812200	119539000	13003700	13005000	13385800	88494500	90560100	107552000	94269400	103869000	90188200	63702900	52016100	95097500	46385100	46079100	50471900	51967300	64163100	58032300	92444900	92976300	136831000	105130000	110104000	145199000	96241200	95891300	112782000	29997500	33530600	40345500	0.779149	1	0.756495	1.23775	1.17978
262	H2AFY2	Q9P0M6	Core histone macro-H2A.2 OS=Homo sapiens GN=H2AFY2 PE=1 SV=3	3	1	1	1	11	3	9	7.40629	42322400	73232800	72910500	12093300	17636900	13472200	48347100	75126300	69472500	50984400	97165800	60482300	55696500	76353900	78686000	30859600	45168200	36242400	35324000	68712800	48856100	66980400	102857000	95606500	84573900	115350000	107642000	84478600	131690000	122115000	49623700	46408500	31852600	1.46838	1	0.75351	1.02168	0.734293
263	HNRNPAB	Q99729-3	Isoform 3 of Heterogeneous nuclear ribonucleoprotein A/B OS=Homo sapiens GN=HNRNPAB	3	1	1	1	11	3	8	7.95692	60063400	119572000	113019000	11498500	13294800	23101500	74616600	112279000	96791800	69663100	116813000	78179100	88312000	95225500	119461000	29216800	37194300	31110400	33177700	63081500	45908300	61791600	92660300	112930000	79866900	125214000	144967000	81638100	102870000	104842000	44010600	32733800	41883900	1.3476	1	1.23633	0.975324	1.1727
264	WASH2P	A0A096LP75|C4AMC7|Q6VEQ5	Protein LOC102723897 OS=Homo sapiens GN=LOC102723897 PE=4 SV=1|Putative WAS protein family homolog 3 OS=Homo sapiens GN=WASH3P PE=1 SV=2|WAS protein family homolog 2 OS=Homo sapiens GN=WASH2P PE=2 SV=2	3	1	1	1	11	3	8	7.20492	20074400	31211700	83106300	4909330	7030060	15606900	21145200	32518900	68558100	17336600	30293000	65740300	26086300	30965700	96376500	12541000	15350900	41714300	9487880	16504800	41828100	20005300	29911200	57222800	17775700	27999600	81505900	24665200	38742800	91728600	21885800	13177300	24244600	2.21806	1	1.20875	1.04514	1.09995
265	CHAMP1	Q96JM3	Chromosome alignment-maintaining phosphoprotein 1 OS=Homo sapiens GN=CHAMP1 PE=1 SV=2	3	1	1	1	11	3	10	6.84736	29270400	77792400	53062700	5515840	9553490	4700530	36569700	90881300	49627300	33572000	90492800	38618000	16949600	44079900	28038900	14886200	33744900	17685500	15435100	47130100	21109000	33604400	77976500	68311400	37064000	86712200	68601400	47856300	93080700	57199400	13267200	23799200	12334300	0.693005	1	0.404788	0.904835	0.980456
266	WDR61	Q9GZS3	WD repeat-containing protein 61 OS=Homo sapiens GN=WDR61 PE=1 SV=1	3	1	1	1	11	3	11	7.42953	30794200	48775200	91087900	7991320	9371640	15810800	40075600	57783600	81967100	35531300	61161400	81405100	48960000	54178500	114987000	19806500	30066200	46755100	16807000	33299000	47634800	41693900	62387700	76346900	38510300	57349200	119823000	53630700	76568800	106639000	24880100	23115200	32287900	1.15967	1	1.04336	1.00178	0.958765
267	DHX16	O60231	Putative pre-mRNA-splicing factor ATP-dependent RNA helicase DHX16 OS=Homo sapiens GN=DHX16 PE=1 SV=2	3	1	1	1	11	3	7	6.69793	28636100	39971000	40504100	6260500	10016300	11925300	36141300	38129600	36620600	30560900	40666400	32545200	36192900	31070200	42152300	13169400	14098700	15439900	13830400	25616900	17495300	33461600	35594300	42731100	33613500	40476900	48851600	41999200	37738900	45929000	12649100	20060900	23194800	0.752861	1	0.984896	1.02664	1.1041
268	ENOSF1	Q7L5Y1|Q7L5Y1-4|Q7L5Y1-5	Mitochondrial enolase superfamily member 1 OS=Homo sapiens GN=ENOSF1 PE=1 SV=1|Isoform 4 of Mitochondrial enolase superfamily member 1 OS=Homo sapiens GN=ENOSF1|Isoform 5 of Mitochondrial enolase superfamily member 1 OS=Homo sapiens GN=ENOSF1	3	1	1	1	11	3	6	6.87579	55131100	28560900	35076100	7217010	3825570	4135160	62156800	31374400	30782200	34423300	20731100	25315800	88028700	29960500	54591400	36558700	26950300	27760500	18280300	18646500	15075500	61974200	50052300	15410700	22402400	30497400	23575500	46979900	81470300	75330400	14232100	6854700	7685770	0.757274	1	2.14151	1.69985	1.69755
269	ATG7	O95352	Ubiquitin-like modifier-activating enzyme ATG7 OS=Homo sapiens GN=ATG7 PE=1 SV=1	3	1	1	1	11	3	10	7.27169	76492500	62374800	125659000	16355400	14015400	21545800	87772000	69945300	87610900	72437800	62209600	94518600	109573000	65587600	130906000	44902300	33926900	54223300	39126200	36943100	51484300	85707600	75846300	67017200	78037300	66194500	162599000	117724000	86809400	160950000	39402600	27993500	50139500	0.836674	1	1.06377	0.938138	0.956614
270	RAP1A	P62834	Ras-related protein Rap-1A OS=Homo sapiens GN=RAP1A PE=1 SV=1	3	1	1	1	11	3	2	7.54086	19610900	24395300	34968700	3334720	3393890	3975510	24874000	27886800	39364700	20369000	28644200	32892100	28002400	25177300	46960600	10331000	11376600	13500800	9498290	13009600	13332800	23749400	27968600	49562900	23435200	24865400	38993500	26644800	30066800	44213700	15377800	11551200	24248000	1.44271	1	1.20113	1.14856	1.19779
271	SMURF2	Q9HAU4	E3 ubiquitin-protein ligase SMURF2 OS=Homo sapiens GN=SMURF2 PE=1 SV=1	2	1	1	NA	11	2	5	6.27752	11356600	15394200	NA	3259370	2972320	NA	15884100	17226300	NA	11489100	13335200	NA	15734800	12673000	NA	6427580	6575680	NA	6985760	8745370	NA	14591500	15212600	NA	19306400	15329500	NA	20468800	16745200	NA	11036200	5150120	NA	1.34779	1	0.878571	0.918586	0.995671
272	EIF3B	P55884|P55884-2	Eukaryotic translation initiation factor 3 subunit B OS=Homo sapiens GN=EIF3B PE=1 SV=3|Isoform 2 of Eukaryotic translation initiation factor 3 subunit B OS=Homo sapiens GN=EIF3B	3	1	1	1	11	3	21	8.22907	159835000	222912000	314016000	40540200	44085000	57997300	182746000	228860000	257283000	147567000	215117000	228796000	223330000	202933000	341521000	82934600	94489500	110610000	70410700	106065000	114908000	168869000	220455000	220926000	159505000	211357000	364011000	238298000	252721000	354554000	87204900	62587900	78410900	0.914781	1	1.07111	0.913149	0.98395
273	RPL26L1	Q9UNX3	60S ribosomal protein L26-like 1 OS=Homo sapiens GN=RPL26L1 PE=1 SV=1	3	1	1	1	11	3	2	7.55534	17949600	24767000	27289800	2268180	3191710	2344700	21875500	27266400	26991400	17587300	28303700	24228100	24518000	24824300	37285100	9088020	12460100	12212100	7157360	11349400	9331020	19045800	29249200	22000100	17558700	24216700	33064000	24982700	34997800	33917000	13384100	5120900	2491370	1.3392	1	1.12164	0.982363	1.12348
274	VPS13D	Q5THJ4|Q5THJ4-2	Vacuolar protein sorting-associated protein 13D OS=Homo sapiens GN=VPS13D PE=1 SV=2|Isoform 2 of Vacuolar protein sorting-associated protein 13D OS=Homo sapiens GN=VPS13D	2	1	1	NA	11	2	4	6.32429	9160290	8701590	NA	3411520	2691000	NA	11519000	10166500	NA	11686200	12725300	NA	14045700	10359900	NA	5470060	4974700	NA	5642610	6396750	NA	11592300	10713100	NA	13105900	11898000	NA	14414600	12881200	NA	10019700	7358000	NA	1.73759	1	1.11365	1.03629	1.02532
275	MMAB	Q96EY8	Cob(I)yrinic acid a,c-diamide adenosyltransferase, mitochondrial OS=Homo sapiens GN=MMAB PE=1 SV=1	3	1	1	1	11	3	4	6.98847	23240000	33671400	35569100	7954500	11625200	9514690	27225400	42775300	42901000	15764100	34082000	30622700	34980400	43730700	61666600	7991540	8595920	8646010	9831210	13655600	12148200	16372600	18970100	45543900	30292900	25504300	47556800	27858600	23962800	41425200	12386100	7257640	10041100	1.1114	1	1.43507	0.757305	1.25389
276	TMA16	H0Y9X1|Q96EY4	Translation machinery-associated protein 16 (Fragment) OS=Homo sapiens GN=TMA16 PE=1 SV=1|Translation machinery-associated protein 16 OS=Homo sapiens GN=TMA16 PE=1 SV=2	2	1	1	NA	11	2	2	6.77024	18072700	20046300	NA	4174730	3171570	NA	23171200	17687200	NA	23579700	20801200	NA	25478400	15385700	NA	6692900	7377680	NA	10253000	14842300	NA	15866800	18851100	NA	30779800	28750100	NA	26564000	18890000	NA	9935430	10943400	NA	0.934953	1	1.09619	0.769676	1.11918
277	TAPT1	Q6NXT6	Transmembrane anterior posterior transformation protein 1 homolog OS=Homo sapiens GN=TAPT1 PE=1 SV=1	3	1	1	1	11	3	6	6.5674	6312020	19747500	8764570	2661670	6120380	1845700	8627260	22793300	8593010	9499530	29776900	9600000	8722200	18327600	9341270	4231950	11409500	3425510	4690530	15000400	5382770	12649000	29284100	14860500	12274500	26001700	12214800	11442600	26200700	9602490	7400830	9158150	4109610	1.61678	1	0.871182	1.42444	0.967373
278	RAB12	Q6IQ22	Ras-related protein Rab-12 OS=Homo sapiens GN=RAB12 PE=1 SV=3	3	1	1	1	11	3	7	7.35177	59926300	36423200	73905700	11882100	10884100	16862900	77628500	40681500	68920200	62562300	36736400	60396800	93160000	39471900	86348300	35579900	17565000	27771100	27868800	18212600	26525200	80347400	43143500	99684100	67202600	31875800	73984800	102399000	42981200	89710300	39067100	14918500	24183900	0.9537	1	1.03978	1.01109	0.972683
279	OXCT1	P55809	Succinyl-CoA:3-ketoacid coenzyme A transferase 1, mitochondrial OS=Homo sapiens GN=OXCT1 PE=1 SV=1	3	1	1	1	11	3	16	8.05669	171285000	148564000	178408000	21511900	19727300	23546500	204590000	161395000	185687000	119652000	129718000	126795000	239548000	160318000	234514000	156057000	121297000	124269000	84249500	99729500	101283000	284173000	294531000	425856000	211898000	191781000	218873000	560439000	355888000	332554000	174461000	95002800	124561000	0.778156	1	0.488508	0.653381	0.468384
280	MAOB	P27338	Amine oxidase [flavin-containing] B OS=Homo sapiens GN=MAOB PE=1 SV=3	2	1	NA	1	11	2	4	6.60047	28674800	NA	28088800	5273900	NA	6841830	21645100	NA	29878600	14632000	NA	22452100	29894400	NA	32796700	19396600	NA	22592000	18690100	NA	21559500	31309000	NA	54485600	19890400	NA	25746000	53973800	NA	43712000	69487600	NA	142593000	3.21826	1	0.633016	0.747478	0.514544
281	IRF2BP1	Q8IU81	Interferon regulatory factor 2-binding protein 1 OS=Homo sapiens GN=IRF2BP1 PE=1 SV=1	3	1	1	1	11	3	6	6.64062	33823200	19602800	49859300	8278560	4881200	9346740	42575000	24972800	50230800	44568700	28644300	45870500	42063600	19345900	46455300	19463300	10019600	20380600	21607700	16798200	32325200	41685600	27204200	68179600	50987600	33390000	77669200	56426100	32068400	63110400	26816300	8482250	24179400	1.188	1	0.851989	0.951959	0.9681
282	CORO2B	Q9UQ03|Q9UQ03-2	Coronin-2B OS=Homo sapiens GN=CORO2B PE=1 SV=4|Isoform 2 of Coronin-2B OS=Homo sapiens GN=CORO2B	3	1	1	1	11	3	6	7.459	31545100	66376500	71481600	8232910	10119500	11468000	39319400	76287700	59636000	41526900	82854100	68296500	41741200	69999700	73802900	42891700	62221000	61618800	24529800	46287000	36598100	90510300	154412000	191677000	68063500	79282600	79412800	171393000	174913000	134301000	28247400	25162100	26226300	0.411985	1	0.278343	0.680483	0.294347
283	OCRL	Q01968|Q01968-2	Inositol polyphosphate 5-phosphatase OCRL-1 OS=Homo sapiens GN=OCRL PE=1 SV=3|Isoform B of Inositol polyphosphate 5-phosphatase OCRL-1 OS=Homo sapiens GN=OCRL	3	1	1	1	11	3	13	7.14486	96681300	75977300	124412000	28066400	16812100	19963400	119545000	85600300	119196000	110287000	92381400	133141000	132657000	71463600	139618000	58517000	46053900	63953100	54619200	61197700	66377500	126966000	93961400	119147000	123474000	90100200	162687000	170540000	105617000	159170000	65271800	31518400	45637800	0.956744	1	0.88902	0.959342	0.899396
284	UCK2	Q9BZX2	Uridine-cytidine kinase 2 OS=Homo sapiens GN=UCK2 PE=1 SV=1	2	1	1	NA	11	2	5	6.61212	19892500	30585500	NA	6503640	8001370	NA	20869600	25481700	NA	22015400	28436800	NA	23689300	24682000	NA	12139400	14147100	NA	15230000	24088400	NA	20733500	27810900	NA	25115000	35644500	NA	22921100	27863600	NA	11848200	16299300	NA	1.29215	1	1.1812	1.1656	1.16822
285	FTH1	P02794	Ferritin heavy chain OS=Homo sapiens GN=FTH1 PE=1 SV=2	3	1	1	1	11	3	7	8.18828	15396000	88744600	53345900	6290990	22916800	22684500	17214700	85699000	52087200	18981600	84789100	51759700	26495800	107271000	68076900	8823690	42151100	23279800	8174040	43304600	27079400	16601500	86867800	49389200	18024600	75513400	57539800	32721400	148948000	91843900	9083030	35103600	18977900	0.693897	1	0.92545	0.653774	0.675015
286	SRP72	O76094	Signal recognition particle subunit SRP72 OS=Homo sapiens GN=SRP72 PE=1 SV=3	3	1	1	1	11	3	20	7.7786	177387000	202318000	251363000	34777000	30858800	32338800	207079000	207702000	193813000	198061000	225000000	210037000	231857000	184554000	280221000	103384000	94164300	99023800	98458100	127699000	110966000	213417000	223568000	182352000	224711000	235222000	360951000	267723000	246642000	280296000	89940900	56197400	47671400	0.839785	1	0.989788	1.0272	0.992421
287	RABGAP1	Q9Y3P9	Rab GTPase-activating protein 1 OS=Homo sapiens GN=RABGAP1 PE=1 SV=3	3	1	1	1	11	3	13	7.17762	76073000	72607600	90854100	12486000	10407600	10212600	96287000	94365800	85250100	86397000	89955800	107414000	99244400	67471400	113210000	62541800	47542600	57942700	46748300	43703900	48343100	108042000	95486800	70818600	98500700	81534500	126301000	117613000	90090000	126436000	68854400	27368000	22511700	1.46343	1	0.964403	1.18372	1.05041
288	SLC20A1	Q8WUM9	Sodium-dependent phosphate transporter 1 OS=Homo sapiens GN=SLC20A1 PE=1 SV=1	2	1	1	NA	11	2	2	6.42019	6217600	3111210	NA	1489930	14478800	NA	7625500	3781050	NA	9763960	4163770	NA	9034880	3065370	NA	6157310	2168540	NA	7542990	2550370	NA	12240500	4512110	NA	27424500	4079860	NA	17898500	3892640	NA	6169050	1640430	NA	0.861585	1	0.576917	0.881241	0.546635
289	PDCD6IP	Q8WUM4	Programmed cell death 6-interacting protein OS=Homo sapiens GN=PDCD6IP PE=1 SV=1	3	1	1	1	11	3	41	8.55024	620315000	755108000	690679000	90351400	96121200	70239600	709409000	810626000	547168000	506721000	699012000	502846000	983824000	872440000	855480000	274741000	300098000	235185000	219827000	350630000	237864000	533838000	689179000	375728000	486893000	684115000	820362000	886243000	947573000	941956000	225492000	173821000	156106000	0.636026	1	1.26874	0.776192	1.02705
290	NUP133	Q8WUM0	Nuclear pore complex protein Nup133 OS=Homo sapiens GN=NUP133 PE=1 SV=2	3	1	1	1	11	3	19	7.33726	84289400	183970000	117073000	18368100	39832400	22151700	102538000	198899000	114262000	88758600	195414000	93425100	126135000	182244000	134755000	40281100	67891400	40673600	42253500	101070000	46421000	99911600	187215000	140032000	94803800	180320000	145430000	125283000	219238000	137558000	35522300	61056300	38762900	0.70877	1	1.15067	1.02763	1.05012
291	NUP88	Q99567	Nuclear pore complex protein Nup88 OS=Homo sapiens GN=NUP88 PE=1 SV=2	3	1	1	1	11	3	7	7.11629	46377600	26144100	70575000	10372800	7294050	13264900	63452300	31212800	65851500	61317900	33928100	55682200	78087500	27160900	77418900	23906200	10649200	25059900	26040500	16733400	29063300	59528000	32282000	78974200	62348300	32733400	104597000	78983700	34529000	88732700	25426000	12814500	16812500	0.804706	1	1.12993	0.971172	1.03076
292	PCDHGB7	Q9Y5F8	Protocadherin gamma-B7 OS=Homo sapiens GN=PCDHGB7 PE=2 SV=1	2	1	NA	1	11	2	3	6.38682	24921700	NA	6835360	3630190	NA	845038	29741500	NA	7561150	21349500	NA	5076390	31686900	NA	7201210	11341400	NA	3984200	9519600	NA	3150310	33179000	NA	9380440	24870500	NA	5317740	35047800	NA	9399550	19905300	NA	3231750	1.41973	1	1.0333	1.21987	1.0888
293	FAM103A1	Q9BTL3	RNMT-activating mini protein OS=Homo sapiens GN=FAM103A1 PE=1 SV=1	3	1	1	1	11	3	4	6.70473	23502200	33104400	55354600	3068100	6486270	10593700	23421100	23923800	45934600	25541400	31747200	41832000	12339100	14372300	34063500	18112400	23589400	31589300	17664100	22571100	38024700	23606900	31822700	45757500	26067800	37128700	58674300	24508400	32200700	46198200	4379260	7358120	10723200	0.446665	1	0.575409	1.24118	1.22613
294	SNRNP70	P08621|P08621-2	U1 small nuclear ribonucleoprotein 70 kDa OS=Homo sapiens GN=SNRNP70 PE=1 SV=2|Isoform 2 of U1 small nuclear ribonucleoprotein 70 kDa OS=Homo sapiens GN=SNRNP70	3	1	1	1	11	3	12	8.05973	127507000	196297000	235091000	49916000	46818500	44518100	174368000	205709000	225326000	145982000	203004000	157151000	224157000	189981000	265351000	63348400	75046500	70219500	63546500	97982200	85787300	156871000	201095000	272613000	167892000	200658000	301454000	231820000	240919000	285396000	36649700	51971000	50331400	0.395199	1	1.10512	0.871975	0.965076
295	ARSA	A0A0C4DFZ2|P15289	Arylsulfatase A OS=Homo sapiens GN=ARSA PE=1 SV=1|Arylsulfatase A OS=Homo sapiens GN=ARSA PE=1 SV=3	3	1	1	1	11	3	6	7.11231	8141380	43358900	38905400	4286180	16475000	12373400	8594900	46614200	31324500	13108400	71315400	33165000	9319540	33920200	31320000	6796990	24289700	16974000	6496520	29365700	17308100	16680800	59565100	37761800	9736460	52626000	44599600	8347270	65028600	38701100	5484550	15440800	12567800	1.64245	1	1.27602	2.57504	1.32112
296	EDC3	Q96F86	Enhancer of mRNA-decapping protein 3 OS=Homo sapiens GN=EDC3 PE=1 SV=1	3	1	1	1	11	3	7	6.69687	15175300	30621900	51731200	7017480	7453870	8207370	18333000	29963500	35355600	16730500	29161700	37311900	19267500	22451800	42969300	10334600	12580800	20190300	7997620	15931200	20864600	17949100	28479700	35379500	16977400	28266000	60170800	24125800	34564900	51783900	7671790	5890890	10199500	0.794898	1	0.912749	0.958679	0.974984
297	SERPINB8	P50452	Serpin B8 OS=Homo sapiens GN=SERPINB8 PE=1 SV=2	3	1	1	1	11	3	10	7.61826	90547100	88585900	148208000	23502400	16501100	25396400	111557000	91054800	102609000	137925000	102084000	128857000	140190000	84661900	137213000	43095100	36049000	55017200	44656800	51163300	62950600	81263200	77726500	63566600	106381000	89668100	189997000	117261000	100163000	178950000	47346600	23855400	41059700	1.00933	1	1.36638	0.893002	1.22064
298	SERPINB9	P50453	Serpin B9 OS=Homo sapiens GN=SERPINB9 PE=1 SV=1	3	1	1	1	11	3	8	6.87748	32010400	21250600	21513500	8374980	6615030	4660690	34894900	24426100	33321800	24257800	26361800	29922400	50770300	27470000	50549700	18790200	15380200	13379000	15390000	13812300	10997500	40348100	31137800	18679200	29764700	22439500	23189600	46383500	49409200	45309400	81030800	63412200	36627500	4.367	1	1.25099	1.12091	0.96526
299	FAM175B	Q15018	BRISC complex subunit Abro1 OS=Homo sapiens GN=FAM175B PE=1 SV=2	3	1	1	1	11	3	8	6.95012	21396400	37774600	69696800	5391900	10625400	14232600	19027500	36462600	50714900	18098000	36627600	53529000	21374500	28616100	66606500	11464500	35548600	42378800	11033700	44799400	53942000	20709000	49353500	46610400	17600100	47134400	80228100	26542000	44214100	77063000	27736400	10932600	25811500	2.61224	1	0.920386	1.0054	0.919801
300	CBX5	P45973	Chromobox protein homolog 5 OS=Homo sapiens GN=CBX5 PE=1 SV=1	3	1	1	1	11	3	7	7.30848	45039100	74147100	84107500	7453790	9828550	6065230	68849000	76731200	69480400	51803500	63150100	37830400	40345500	43178200	39794000	25751700	22193100	23896800	27276300	34885900	30944200	53175200	68929800	94977000	64227200	69560300	89954300	46460900	47329900	45194000	17437200	17466800	16861700	0.938179	1	0.992465	1.4748	1.90132
301	RPL5	P46777	60S ribosomal protein L5 OS=Homo sapiens GN=RPL5 PE=1 SV=3	3	1	1	1	11	3	17	8.65664	262484000	505906000	527878000	128433000	186469000	164057000	315630000	508665000	489682000	298204000	609541000	469456000	410064000	521118000	652117000	151187000	219772000	224415000	130761000	295223000	232058000	333683000	578724000	418167000	331995000	589332000	767602000	445173000	683815000	712140000	107599000	121197000	135457000	0.604193	1	1.05276	0.965867	0.909694
302	MYOC	Q99972	Myocilin OS=Homo sapiens GN=MYOC PE=1 SV=2	3	1	1	1	11	3	22	8.33512	46914600	41747800	101022000	18173300	11734000	29674500	50004800	48189300	96122300	48959200	55745900	101779000	18071500	17616300	79199400	31368900	24753700	46154500	40814400	39965900	62751900	55823800	56180000	119883000	56368400	48978200	138769000	66311000	55161100	119225000	1675240000	1370840000	2742760000	63.1521	1	0.31147	1.08479	0.967547
303	ARAF	P10398	Serine/threonine-protein kinase A-Raf OS=Homo sapiens GN=ARAF PE=1 SV=2	3	1	1	1	11	3	5	6.72281	27763900	32262900	13479000	10061600	7189660	3146090	31136900	30760800	11405500	30984700	31024900	12637700	40423800	28824700	14831100	19152600	12135700	5629510	14236900	15659900	5778370	31959600	29186400	11499300	28091300	30167300	17371200	41566600	36237600	16480200	14236000	8072560	5318960	0.85613	1	1.11148	0.990761	0.961118
304	ALG11	Q2TAA5	GDP-Man:Man(3)GlcNAc(2)-PP-Dol alpha-1,2-mannosyltransferase OS=Homo sapiens GN=ALG11 PE=1 SV=2	3	1	1	1	11	3	4	7.02917	18578100	16156700	27053800	3840740	4401020	6560350	24351700	19497900	34740800	26845200	27516300	36122900	27220500	18171500	41666500	13992500	9735030	13643100	13082000	13894800	15361000	31696900	28485100	43435300	36792800	28142700	43013100	37634600	29527200	40291900	12882700	12179000	15048500	0.855689	1	0.82664	1.08528	0.83021
305	SF3B2	Q13435	Splicing factor 3B subunit 2 OS=Homo sapiens GN=SF3B2 PE=1 SV=2	3	1	1	1	11	3	31	7.8128	199756000	297744000	303344000	45806700	49494400	46877900	265002000	342754000	314260000	245156000	360092000	239404000	225004000	234044000	290380000	120959000	136379000	119359000	119320000	186848000	140864000	253230000	329141000	435608000	285047000	355396000	412219000	354145000	372301000	369631000	76539400	101511000	91188400	0.540257	1	0.726134	0.921396	0.960094
306	PKN1	Q16512|Q16512-2	Serine/threonine-protein kinase N1 OS=Homo sapiens GN=PKN1 PE=1 SV=2|Isoform 2 of Serine/threonine-protein kinase N1 OS=Homo sapiens GN=PKN1	3	1	1	1	11	3	15	7.16269	83191800	105768000	123482000	16340600	18054200	21312200	95396700	122717000	128630000	73468100	115654000	121961000	102269000	108568000	162326000	43091100	56133200	57369500	38168300	63150500	52654400	79762200	114777000	94312600	80995600	111997000	153020000	107490000	142269000	137026000	45152100	41487100	51172200	1.05004	1	1.08739	0.956184	1.1387
307	FBXW11	Q9UKB1|Q9UKB1-2|Q9UKB1-3	F-box/WD repeat-containing protein 11 OS=Homo sapiens GN=FBXW11 PE=1 SV=1|Isoform A of F-box/WD repeat-containing protein 11 OS=Homo sapiens GN=FBXW11|Isoform B of F-box/WD repeat-containing protein 11 OS=Homo sapiens GN=FBXW11	3	1	1	1	11	3	3	6.344	9319170	16309100	16827500	3010040	4472150	4069420	10883500	16806000	16338300	9941340	18230400	15364800	12022900	15736900	18311000	6717890	9699480	8673470	7604300	12450200	10117900	11076500	19229700	17871400	11233100	19031600	20299900	12934600	20959100	19624100	8680080	10325800	10674700	1.67752	1	1.06234	1.10347	1.0796
308	AIDA	Q96BJ3	Axin interactor, dorsalization-associated protein OS=Homo sapiens GN=AIDA PE=1 SV=1	3	1	1	1	11	3	10	7.48853	56350500	66204700	108861000	10803100	9343590	9689050	66611400	81346800	115030000	55209500	83839500	104400000	79546400	73985600	155766000	27156500	29333000	37752200	22985400	34808500	37663900	65302500	81373200	89867500	57878200	70564500	120390000	89273500	97067800	164839000	23335400	22697000	26700800	0.653415	1	1.01837	0.942583	0.957352
309	COL4A2	P08572	Collagen alpha-2(IV) chain OS=Homo sapiens GN=COL4A2 PE=1 SV=4	3	1	1	1	11	3	3	6.21865	11323100	2850470	2166720	4582480	2811560	1244470	11642700	3984730	2344050	12170700	7570100	2944720	10339800	3070390	3103880	3739580	1561660	1191500	6839090	4821410	2356230	8040640	3530360	2471410	18962000	8480120	4407790	10316500	3372720	1842640	29366200	9533010	1606130	7.1156	1	1.14548	1.00432	1.448
310	SNRPB2	P08579	U2 small nuclear ribonucleoprotein B'' OS=Homo sapiens GN=SNRPB2 PE=1 SV=1	3	1	1	1	11	3	8	7.4281	63769000	75089000	83816000	13398300	10342700	10740300	92516500	85355500	80357600	79222100	87334500	64647300	105365000	70905500	77716600	37021600	31371600	30397200	33975100	42962500	36135000	81426600	79110800	126868000	86729600	86890300	117711000	128011000	92535600	104598000	49337100	30019000	22341800	0.963436	1	0.940712	0.819655	0.927294
311	SLC12A4	Q9UP95|Q9UP95-2	Solute carrier family 12 member 4 OS=Homo sapiens GN=SLC12A4 PE=1 SV=2|Isoform 2 of Solute carrier family 12 member 4 OS=Homo sapiens GN=SLC12A4	3	1	1	1	11	3	12	7.39761	56318700	47311800	36208400	28949900	28865900	15323000	65768900	57583800	59403800	81711700	86566200	77800700	76841100	47668700	69096400	31264500	29855400	20877900	39320600	46141700	28493900	79844900	82293400	82410000	102151000	94252300	71466200	96824700	80760000	52992500	44361100	28233600	19828400	1.14528	1	0.907017	1.06261	0.871526
312	ANGPTL2	Q9UKU9	Angiopoietin-related protein 2 OS=Homo sapiens GN=ANGPTL2 PE=2 SV=1	3	1	1	1	11	3	17	7.82226	537708000	298552000	175995000	101426000	51740700	29703900	138702000	133209000	89115500	114795000	132143000	79150400	240989000	186973000	119864000	141887000	150922000	74910400	99211000	152196000	74262200	99004600	123997000	94780500	100965000	116303000	106229000	138431000	167983000	109771000	113229000	305836000	262838000	2.04466	1	1.98963	0.921583	1.28557
313	FERMT2	H0YJ34|Q96AC1|Q96AC1-3	Fermitin family homolog 2 (Fragment) OS=Homo sapiens GN=FERMT2 PE=1 SV=1|Fermitin family homolog 2 OS=Homo sapiens GN=FERMT2 PE=1 SV=1|Isoform 3 of Fermitin family homolog 2 OS=Homo sapiens GN=FERMT2	3	1	1	1	11	3	22	8.18119	246429000	273501000	317228000	62959800	65432000	69670300	304930000	306743000	342539000	407604000	515259000	483958000	381863000	313555000	487801000	170455000	147175000	144606000	170800000	221310000	180195000	324851000	372003000	273797000	382402000	430492000	560880000	416555000	424861000	478854000	316069000	179826000	203334000	1.89673	1	1.04771	1.0049	0.939233
314	LACC1	Q8IV20	Laccase domain-containing protein 1 OS=Homo sapiens GN=LACC1 PE=2 SV=1	3	1	1	1	11	3	2	6.65027	9452420	11673200	21142200	4585110	1877560	4502710	12022400	12930400	17949500	9791610	12488500	14924100	12396500	11156500	15698300	8050380	8039990	14579900	5376400	7083500	7668240	15260600	17288200	19490800	9928590	11661300	19374100	16792300	22571500	43516200	9297310	11848000	23400700	1.38402	1	0.843717	1.17105	0.918601
315	EIF4A3	P38919	Eukaryotic initiation factor 4A-III OS=Homo sapiens GN=EIF4A3 PE=1 SV=4	3	1	1	1	11	3	15	8.01072	155733000	162654000	179240000	38528400	41544100	39086400	188479000	162189000	157374000	157115000	160008000	121777000	233915000	150027000	193256000	67023200	59602200	57237000	69554700	84892600	66876600	164454000	156649000	205763000	176629000	155317000	220259000	224628000	194691000	207038000	75243000	64098600	66699600	0.837334	1	1.19015	0.943393	1.07658
316	SCARF2	A0A096LNX8	Scavenger receptor class F member 2 OS=Homo sapiens GN=SCARF2 PE=1 SV=1	3	1	1	1	11	3	5	6.4471	11843700	11736800	22399100	6222960	8327040	16137900	12341600	13540700	32472500	20360100	21100200	51917700	10472700	8956330	24724600	4798140	5793260	6222980	7651420	10454800	13711900	10836600	12009800	22054000	18970200	16502800	25588700	11298200	12583300	19709300	8189780	9759650	8196110	1.81201	1	1.05939	1.23594	1.40155
317	ELAVL1	Q15717|Q15717-2	ELAV-like protein 1 OS=Homo sapiens GN=ELAVL1 PE=1 SV=2|Isoform 2 of ELAV-like protein 1 OS=Homo sapiens GN=ELAVL1	3	1	1	1	11	3	11	8.06852	136060000	160929000	130657000	33834300	37794800	16934700	182757000	175142000	132579000	156078000	187163000	101485000	216086000	157801000	143442000	59686600	53712100	37490700	62496800	79901900	46615600	145265000	159178000	161370000	166856000	168425000	160900000	217692000	191384000	154881000	39219300	36761700	30813100	0.450354	1	1.13447	0.859866	1.07715
318	NFS1	Q9Y697|Q9Y697-2	Cysteine desulfurase, mitochondrial OS=Homo sapiens GN=NFS1 PE=1 SV=3|Isoform Cytoplasmic of Cysteine desulfurase, mitochondrial OS=Homo sapiens GN=NFS1	3	1	1	1	11	3	11	7.36178	72479700	64234000	95186200	17204000	10028900	17344600	79929500	68812200	95923700	52821500	58604900	71627200	93303500	62221400	110928000	38875800	32826500	43858900	33688400	36487400	41234900	84402400	81119900	144352000	70614500	59260100	97849900	118697000	87999300	133116000	40880000	30810800	38303500	0.860929	1	0.898392	0.916278	0.863999
319	SEPT9	Q9UHD8|Q9UHD8-2|Q9UHD8-5|Q9UHD8-7	Septin-9 OS=Homo sapiens GN=SEPT9 PE=1 SV=2|Isoform 2 of Septin-9 OS=Homo sapiens GN=SEPT9|Isoform 5 of Septin-9 OS=Homo sapiens GN=SEPT9|Isoform 7 of Septin-9 OS=Homo sapiens GN=SEPT9	3	1	1	1	11	3	31	8.38335	512974000	676755000	802363000	65409000	78984900	84915900	546791000	721743000	481843000	301497000	477523000	351649000	278167000	320262000	386047000	239330000	258672000	263969000	75112600	117489000	100311000	514199000	615332000	439786000	149869000	204766000	257726000	365408000	507402000	453589000	85502100	102363000	127388000	0.584918	1	0.870032	1.81328	1.91995
320	ARHGAP10	A1A4S6	Rho GTPase-activating protein 10 OS=Homo sapiens GN=ARHGAP10 PE=1 SV=1	3	1	1	1	11	3	9	6.97933	36737700	38118500	89148900	9853270	6857750	13053500	40289200	41807200	100732000	29597500	36684900	73194500	45195800	43988100	133126000	18686000	23198200	45626200	17945100	21979100	36930600	39579800	47705900	105194000	34623500	36984700	103816000	48248900	61960600	129642000	35493600	27640700	52994000	1.8389	1	1.07058	1.05706	1.07139
321	IMMT	C9J406|Q16891-2	MICOS complex subunit MIC60 OS=Homo sapiens GN=IMMT PE=1 SV=1|Isoform 2 of MICOS complex subunit MIC60 OS=Homo sapiens GN=IMMT	3	1	1	1	11	3	37	8.31532	337731000	352277000	395345000	51830700	61265900	59945200	378759000	376818000	418563000	298763000	370341000	318397000	463310000	364048000	484849000	172581000	173045000	163556000	137128000	175113000	153816000	376498000	421807000	701366000	425834000	345882000	410794000	630074000	468834000	596068000	194408000	131921000	159002000	0.771292	1	0.840404	0.769987	0.771289
322	COL5A2	P05997	Collagen alpha-2(V) chain OS=Homo sapiens GN=COL5A2 PE=1 SV=3	3	1	1	1	11	3	34	7.53202	81848700	80883400	105240000	83914700	50833700	58221600	78926200	79593000	161213000	286428000	326232000	338898000	97668800	101138000	249376000	38102000	49476700	44237800	179031000	223650000	177992000	98083900	98733500	132036000	679305000	405542000	714697000	94844900	103653000	157507000	284997000	245473000	134814000	7.51143	1	1.17693	1.33259	1.06771
323	LRPPRC	P42704	Leucine-rich PPR motif-containing protein, mitochondrial OS=Homo sapiens GN=LRPPRC PE=1 SV=3	3	1	1	1	11	3	45	8.32595	437510000	606056000	658937000	88015500	94370400	111374000	559611000	658132000	547552000	415645000	586437000	434406000	683918000	619436000	628501000	245805000	243676000	224181000	243791000	322131000	255900000	591382000	657972000	954003000	648146000	640038000	712985000	853415000	764348000	831932000	191717000	153015000	165208000	0.561561	1	0.915907	0.892935	0.84134
324	ATG9A	Q7Z3C6	Autophagy-related protein 9A OS=Homo sapiens GN=ATG9A PE=1 SV=3	3	1	1	1	11	3	9	6.70826	13505400	31217000	30963400	4668350	6002870	9151670	14432200	30732500	30082300	15781300	37420900	32549800	16323800	31864400	32042800	6163700	12530200	13151200	6432100	16942300	16540700	14427400	27970400	41303400	13890400	28127400	42046600	16263300	31338500	31089800	7331390	10943500	15438900	1.12687	1	1.14715	1.14312	1.1386
325	CDC73	Q6P1J9	Parafibromin OS=Homo sapiens GN=CDC73 PE=1 SV=1	3	1	1	1	11	3	13	7.0531	93955500	112446000	107230000	16008300	19128500	17913600	117085000	117086000	101319000	107162000	118903000	81354500	104569000	85671800	97634500	43219100	43018800	41850500	45893100	59754600	47528800	106650000	113331000	149864000	121721000	118185000	125639000	127033000	120217000	102885000	37926700	35731500	35017500	0.74632	1	0.940793	1.08182	1.18258
326	M6PR	P20645	Cation-dependent mannose-6-phosphate receptor OS=Homo sapiens GN=M6PR PE=1 SV=1	3	1	1	1	11	3	6	7.56978	46243600	55787400	36021900	10459600	15967400	11450600	47451600	57200100	35165700	43414100	64973400	36554900	60108200	59536300	46143000	29376700	31018600	16242600	24432900	35758600	17306600	41727100	59975100	49876200	52503400	61766800	47100500	74865500	75843800	41822800	30333400	22319400	12488600	1.01283	1	0.917614	0.718205	0.813233
327	DTD1	Q8TEA8	D-tyrosyl-tRNA(Tyr) deacylase 1 OS=Homo sapiens GN=DTD1 PE=1 SV=2	3	1	1	1	11	3	5	7.15333	28414600	44603500	49954000	6465820	6767710	10351300	30609600	45653900	40507800	25854600	41943400	42871200	38929100	43795600	57723200	21700800	27755700	26421000	17813900	32415500	26243000	39625700	54652500	40868100	28738200	55719500	74857800	52191900	69095800	62571400	17003400	22319500	19294700	0.814384	1	0.85247	0.978332	0.752489
328	CDR2L	Q86X02	Cerebellar degeneration-related protein 2-like OS=Homo sapiens GN=CDR2L PE=1 SV=2	3	1	1	1	11	3	8	6.74824	22297700	29226200	31139400	6436270	7104710	5054000	24588500	33993800	34346300	27389600	42453100	41172500	22405500	24401500	36277300	12180900	14616500	12687800	12019000	20121500	16688100	22483000	31440600	37456200	26761600	35461100	47714800	27554900	31599300	29141400	13535900	15028000	10836000	1.22796	1	0.929316	1.0514	1.14493
329	RPS9	A0A024R4M0|P46781	40S ribosomal protein S9 OS=Homo sapiens GN=RPS9 PE=1 SV=1|40S ribosomal protein S9 OS=Homo sapiens GN=RPS9 PE=1 SV=3	3	1	1	1	11	3	15	8.74502	192706000	329870000	371618000	93619900	120251000	122150000	247819000	323785000	345986000	241026000	379145000	323463000	333150000	335910000	472033000	123228000	150710000	141138000	115927000	203594000	169251000	267751000	391965000	298723000	286007000	413078000	567599000	369336000	474274000	488193000	66027400	62638000	49502500	0.446888	1	1.03092	0.934161	0.860912
330	TMOD3	Q9NYL9	Tropomodulin-3 OS=Homo sapiens GN=TMOD3 PE=1 SV=1	3	1	1	1	11	3	17	7.97005	173414000	256582000	153374000	24154300	32635900	26335200	205010000	303095000	162601000	152244000	295150000	130825000	230709000	280298000	226903000	96248600	145740000	71376200	77682900	140910000	70637600	166737000	267870000	154333000	167994000	257032000	172507000	203028000	339453000	184463000	56928600	92007700	45704400	0.700924	1	1.29872	1.05825	1.29558
331	TBC1D23	Q9NUY8|Q9NUY8-2	TBC1 domain family member 23 OS=Homo sapiens GN=TBC1D23 PE=1 SV=3|Isoform 2 of TBC1 domain family member 23 OS=Homo sapiens GN=TBC1D23	3	1	1	1	11	3	10	7.49185	76269000	88309700	99716100	11753400	9843590	13256300	101293000	95760400	89720000	86378200	89017600	81684500	117853000	82369200	107908000	51688500	43956200	42621200	46283100	52938200	45883200	106919000	108202000	87432800	98545100	103505000	130133000	121298000	128738000	120626000	31838200	54845400	48106300	0.656132	1	1.11044	1.13583	1.07145
332	ABCD4	O14678	ATP-binding cassette sub-family D member 4 OS=Homo sapiens GN=ABCD4 PE=1 SV=1	3	1	1	1	11	3	5	6.62031	13409700	5160110	51404000	7556470	1032090	14556800	17211700	5678390	42082400	13899100	4774100	32144100	21121300	6050160	52530400	10244500	2177630	19822900	8590800	2172630	18895300	20083400	5472430	61000200	18692100	4045770	44769100	31509400	7614720	99820800	13433000	1420480	21885200	1.06569	1	0.766105	0.821314	0.700857
333	DDX51	Q8N8A6	ATP-dependent RNA helicase DDX51 OS=Homo sapiens GN=DDX51 PE=1 SV=3	2	1	NA	1	11	2	3	6.54211	10486700	NA	9561750	2832700	NA	1421150	12646100	NA	8536740	10856900	NA	6995290	12601000	NA	10524900	5199460	NA	3644130	5924340	NA	3804110	12428900	NA	10152000	14509500	NA	11531300	15264300	NA	10086300	15228200	NA	6566570	2.49384	1	0.943487	1.04922	1.06298
334	ADAM10	O14672	Disintegrin and metalloproteinase domain-containing protein 10 OS=Homo sapiens GN=ADAM10 PE=1 SV=1	3	1	1	1	11	3	12	7.24513	58922300	67739500	64565800	15949300	15803300	10292700	65422300	76005900	64179500	41288100	50566400	46888900	75532000	68499600	71656800	24140400	23917400	22424800	22016800	32348000	26989700	51762600	58844300	73501300	58504700	55677000	59467300	73761000	69309700	56820200	31103800	17951600	15758800	1.0541	1	1.17034	0.904277	1.13801
335	ARID1B	Q8NFD5|Q8NFD5-2|Q8NFD5-3	AT-rich interactive domain-containing protein 1B OS=Homo sapiens GN=ARID1B PE=1 SV=2|Isoform 2 of AT-rich interactive domain-containing protein 1B OS=Homo sapiens GN=ARID1B|Isoform 3 of AT-rich interactive domain-containing protein 1B OS=Homo sapiens GN=ARID1B	3	1	1	1	11	3	8	6.57049	16093500	22921800	24474600	3675470	5441680	7697450	21201000	27347700	25843100	20595700	31640100	24515600	19705300	22560600	23840100	9210040	11870200	9546970	9605630	15213000	12785000	18935100	27053400	38838700	23460900	27660200	40152600	24466300	29336200	24356500	11337400	13198700	10083000	1.15835	1	0.920497	0.997267	1.11182
336	GALNT16	Q8N428|Q8N428-2	Polypeptide N-acetylgalactosaminyltransferase 16 OS=Homo sapiens GN=GALNT16 PE=1 SV=2|Isoform 2 of Polypeptide N-acetylgalactosaminyltransferase 16 OS=Homo sapiens GN=GALNT16	3	1	1	1	11	3	4	6.79614	15647800	33503700	55046000	1960090	2526920	5596680	15572900	39595100	24410100	8354270	14445900	20437700	21815700	60925800	39017200	6071070	12514000	17284900	5413550	12952000	18083900	13256800	29341500	87183300	19760200	18490000	40475500	19347600	27339800	41933500	9247160	22457400	31826200	1.19475	1	1.28869	0.882925	1.03273
337	FTSJ3	Q8IY81	pre-rRNA processing protein FTSJ3 OS=Homo sapiens GN=FTSJ3 PE=1 SV=2	3	1	1	1	11	3	12	7.36575	106519000	81368200	98393400	22673600	12391300	12251800	125866000	74488600	77427300	107520000	83316500	63172100	137223000	74913700	89311800	49260700	31789600	28627700	56414200	50446300	40316600	109933000	75528500	81066500	123647000	81963100	123625000	152999000	98519400	99317200	44914200	19396600	32831500	0.733823	1	1.02505	0.925874	1.05552
338	ZNF800	Q2TB10	Zinc finger protein 800 OS=Homo sapiens GN=ZNF800 PE=1 SV=1	3	1	1	1	11	3	5	6.24819	17906300	15845300	21532600	2076630	1328700	2738800	19945400	15987900	22551800	16881400	16053600	17559500	17205400	10789400	19783300	7876830	6934190	6984750	8022210	7903050	8590480	21097200	17594700	38692500	19831300	16117700	26891600	24729200	19164500	22593900	20195700	5134960	8215010	2.04148	1	0.795175	1.09933	1.03485
339	ERAP2	Q6P179	Endoplasmic reticulum aminopeptidase 2 OS=Homo sapiens GN=ERAP2 PE=1 SV=2	3	1	1	1	11	3	15	7.30033	14925400	279291000	334874000	3519050	34346600	43182900	15219900	325956000	207345000	14591900	172271000	112607000	16509300	353859000	288046000	52122500	109395000	120862000	17283000	65742800	59821900	115599000	253398000	49316700	12130900	95508700	90712300	14438000	266428000	895513000	20898900	66869400	106354000	3.61837	1	1.30686	10.3171	1.35254
340	IRAK1	D3YTB5|P51617|P51617-2|P51617-3|P51617-4	Interleukin-1 receptor-associated kinase 1 OS=Homo sapiens GN=IRAK1 PE=1 SV=1|Interleukin-1 receptor-associated kinase 1 OS=Homo sapiens GN=IRAK1 PE=1 SV=2|Isoform 2 of Interleukin-1 receptor-associated kinase 1 OS=Homo sapiens GN=IRAK1|Isoform 3 of Interleukin-1 receptor-associated kinase 1 OS=Homo sapiens GN=IRAK1|Isoform 4 of Interleukin-1 receptor-associated kinase 1 OS=Homo sapiens GN=IRAK1	3	1	1	1	11	3	6	6.73754	28250200	39796000	37892900	7493240	9294020	8989890	27274500	37931900	30846900	19263400	30592100	29645300	33548300	38423600	41200300	12849000	18270700	14830700	11726000	24157400	17197400	21559100	33447400	20974200	24487100	37944200	37156500	30569100	45701800	40164600	19054500	14562700	14187300	1.55816	1	1.25428	0.908783	1.14477
341	HTT	P42858	Huntingtin OS=Homo sapiens GN=HTT PE=1 SV=2	3	1	1	1	11	3	19	6.9606	117371000	118669000	96188000	29974200	20530000	17609600	137175000	147727000	88887000	125700000	148798000	93508700	172405000	139403000	120742000	69496900	61382200	44704300	58904700	72517600	42474500	141160000	141245000	81324700	128284000	128585000	119990000	188004000	186724000	133437000	80400800	46541400	33054600	1.06903	1	1.04807	0.967513	0.936168
342	UQCRFS1	P47985	Cytochrome b-c1 complex subunit Rieske, mitochondrial OS=Homo sapiens GN=UQCRFS1 PE=1 SV=2	3	1	1	1	11	3	7	8.00622	48282900	86672300	45308300	8340600	11346900	8527770	55369200	91851200	43236800	39434300	76996100	31053800	67056000	92381100	53428700	26439600	40531000	19144800	23753000	41839400	18955800	55589900	93694100	66505300	51122900	76578500	43529700	72185800	103417000	52238700	41571600	28958300	18359000	1.4396	1	1.06168	0.992331	0.984152
343	JUN	P05412	Transcription factor AP-1 OS=Homo sapiens GN=JUN PE=1 SV=2	2	1	1	NA	11	2	2	6.50027	4656350	21435800	NA	1595600	4704030	NA	5456940	20904300	NA	4279120	16632600	NA	3196190	7637520	NA	3974600	15520300	NA	2817560	13815500	NA	6600430	25056600	NA	4851260	18110600	NA	6609510	18562500	NA	1904640	6099930	NA	0.720344	1	0.552677	1.28681	1.05932
344	COPG2	Q9UBF2	Coatomer subunit gamma-2 OS=Homo sapiens GN=COPG2 PE=1 SV=1	3	1	1	1	11	3	13	7.48043	114992000	150102000	104087000	22584500	21210100	14607000	135040000	163515000	94254200	85448400	124424000	80453000	180323000	165534000	139061000	49782800	61959800	36159500	42036700	73296000	37458900	100687000	146493000	73361800	77873400	130692000	113181000	130748000	175868000	137309000	36235600	36808100	32524200	0.692782	1	1.57625	0.992317	1.32517
345	RAB4A	P20338	Ras-related protein Rab-4A OS=Homo sapiens GN=RAB4A PE=1 SV=3	3	1	1	1	11	3	4	7.13212	33348300	30597700	18741000	7577960	7132620	5375350	32119900	33594900	18755100	20936500	29025900	17803500	28152900	29478400	15648700	16243400	15199400	8360220	10937500	16820600	9977410	29209200	35436200	22029700	23463100	29132600	23868900	37167900	40311300	19881000	160388000	124645000	92389500	10.787	1	0.865691	1.01266	1.1088
346	PNPLA6	Q8IY17|Q8IY17-3|Q8IY17-4	Neuropathy target esterase OS=Homo sapiens GN=PNPLA6 PE=1 SV=2|Isoform 3 of Neuropathy target esterase OS=Homo sapiens GN=PNPLA6|Isoform 4 of Neuropathy target esterase OS=Homo sapiens GN=PNPLA6	3	1	1	1	11	3	18	7.36391	92938600	112977000	120734000	21894000	28932400	31796400	105141000	131329000	148677000	84307900	131135000	123537000	121160000	99805800	156287000	70440200	88799000	77891900	49990400	77900300	63299300	161800000	233753000	316822000	116245000	142931000	156989000	215502000	260245000	227566000	73665500	45540100	48475900	0.854494	1	0.642563	0.967474	0.625989
347	G3BP1	Q13283	Ras GTPase-activating protein-binding protein 1 OS=Homo sapiens GN=G3BP1 PE=1 SV=1	3	1	1	1	11	3	15	7.82455	103165000	118126000	158157000	20626900	19663800	30518200	120792000	124514000	131355000	99184000	114568000	115392000	104271000	86242200	137501000	54030500	59262300	66308200	52535200	71200500	74316900	112769000	117275000	140940000	116147000	130656000	191039000	134978000	135311000	158049000	49881900	34422000	48387200	0.923797	1	0.882894	1.07656	1.14821
348	NMI	Q13287	N-myc-interactor OS=Homo sapiens GN=NMI PE=1 SV=2	3	1	1	1	11	3	9	7.3358	84983400	59452500	90334500	8654440	7751400	10399900	85158800	60441500	64220100	61597500	51400200	53735400	118498000	68448600	104759000	46411900	31708900	39321200	30584400	26049500	28427800	90929400	69360800	47045000	60761400	39446100	99686600	133950000	88798600	125100000	59489200	34552800	21792700	1.11018	1	1.01106	0.87473	0.815704
349	LRRC32	Q14392	Leucine-rich repeat-containing protein 32 OS=Homo sapiens GN=LRRC32 PE=1 SV=1	3	1	1	1	11	3	3	7.12001	40645300	35092700	57854500	6848340	5204990	7476990	35769000	31911300	94254800	29963600	36683700	75176400	59294900	53778500	135131000	4813680	4414580	6118290	7660240	10208100	11487500	8753140	9552960	24238900	15594800	17273100	35238900	11457800	13477100	58943800	12820400	9108380	10012200	2.79703	1	5.91458	0.984407	4.00545
350	TBCE	Q15813|Q15813-2	Tubulin-specific chaperone E OS=Homo sapiens GN=TBCE PE=1 SV=1|Isoform 2 of Tubulin-specific chaperone E OS=Homo sapiens GN=TBCE	3	1	1	1	11	3	11	7.32178	92578000	96226400	118851000	11970700	10024200	11490600	109241000	98620800	79245300	88482000	88177900	79224100	130307000	89582000	105656000	55994800	49220700	53144400	41863600	49930600	51988900	114757000	98872800	61658900	81221900	84942500	133128000	147111000	122239000	129888000	35123500	26711900	28987500	0.596828	1	1.01235	1.00519	0.952766
351	PRPS1	P60891	Ribose-phosphate pyrophosphokinase 1 OS=Homo sapiens GN=PRPS1 PE=1 SV=2	3	1	1	1	11	3	5	7.56867	42557300	37966500	49349500	39425500	17460400	26194900	51402800	40273000	29739400	114370000	86296800	96252900	63327400	41537500	45533700	18011400	12082900	7795140	35035500	23910900	21833400	36203900	21331300	11641400	60770000	43502400	48298100	53567600	34944300	35240400	31305500	15224700	7981850	1.46088	1	1.35113	0.870894	1.2312
352	HPS6	Q86YV9	Hermansky-Pudlak syndrome 6 protein OS=Homo sapiens GN=HPS6 PE=1 SV=1	3	1	1	1	11	3	3	6.16312	4455500	14458600	3617060	2388130	7201850	1847290	4943940	14673500	3513740	4315180	15244700	3314350	4900590	14992300	4606960	2293070	6860470	1461020	2415650	8462480	1538000	4342360	14960200	3289180	4232500	14166700	4075980	5154290	20186000	4226620	2713950	3926820	1089500	1.31622	1	1.08664	1.0856	1.23069
353	THBS3	F5H4Z8|P49746	Thrombospondin-3 OS=Homo sapiens GN=THBS3 PE=1 SV=2|Thrombospondin-3 OS=Homo sapiens GN=THBS3 PE=1 SV=1	3	1	1	1	11	3	11	7.09893	10147300	39666100	43463100	3347540	9050250	16723600	10616800	42982000	41053200	8823410	42052000	41553700	13518000	24334100	48211100	5862750	21771600	20633100	7046530	29219700	27346300	10035500	46357200	52822300	13352800	40188700	54386500	13493200	48647900	54461700	34314100	342128000	224322000	6.35703	1	1.145	0.958377	1.00954
354	SF3A2	Q15428	Splicing factor 3A subunit 2 OS=Homo sapiens GN=SF3A2 PE=1 SV=2	3	1	1	1	11	3	6	7.39407	30702500	59645700	91794400	9864990	12200300	14980300	41054400	63501700	88049800	35709900	65391700	63640800	39488500	46843100	98004800	14137900	22959600	33484500	14686300	33109500	36674700	32589200	58513200	125558000	38605500	63651100	111825000	46936000	67321300	117255000	10463300	14782300	32826700	0.557261	1	0.961551	0.894705	1.12228
355	SF3B4	Q15427	Splicing factor 3B subunit 4 OS=Homo sapiens GN=SF3B4 PE=1 SV=1	3	1	1	1	11	3	4	6.31587	6377240	21987700	12212600	978805	3086480	2867340	7940940	17161800	12638300	10937900	23154400	10125400	9438350	13025300	11826300	4831250	11435000	5217740	5770360	11896900	6241600	8696830	19941300	16573600	12355500	25401000	14514500	7602650	17175100	9816340	1728290	8283670	2310300	0.568261	1	1.41886	1.47404	1.34015
356	CCNY	Q8ND76	Cyclin-Y OS=Homo sapiens GN=CCNY PE=1 SV=2	2	1	1	NA	11	2	4	7.06322	16284900	11158700	NA	3755470	2757160	NA	16086400	12854700	NA	15044600	13973900	NA	18046400	11086000	NA	8892720	6361430	NA	7680650	8102790	NA	20663400	17061800	NA	21309300	14041400	NA	27106800	17950200	NA	6584410	4401500	NA	0.607205	1	0.760887	0.982281	0.761424
357	SEC13	P55735	Protein SEC13 homolog OS=Homo sapiens GN=SEC13 PE=1 SV=3	3	1	1	1	11	3	6	7.44852	59457600	56548100	62297200	9761860	9605650	11393600	85846900	68093900	62048700	78213100	85793900	70598200	107774000	63728800	106858000	35911900	36879400	28193100	30972400	41029000	30127800	90084200	80598400	46292500	77614500	78746900	108473000	121745000	92440800	110263000	23372200	55349600	16686600	0.479894	1	1.01174	0.953476	0.904731
358	BIRC6	Q9NR09	Baculoviral IAP repeat-containing protein 6 OS=Homo sapiens GN=BIRC6 PE=1 SV=2	3	1	1	1	11	3	12	6.7535	50413600	77145700	79478900	13888800	17415800	12956400	66956300	105224000	74437800	66932600	92595700	78861800	79833300	90720600	109106000	31703900	41818800	38564900	32872000	47062700	43144000	65971500	109261000	72940100	69097000	88161600	126794000	85465000	120086000	112646000	48636700	51748700	48183100	1.42257	1	1.06759	0.994673	1.00519
359	ZCCHC24	Q8N2G6	Zinc finger CCHC domain-containing protein 24 OS=Homo sapiens GN=ZCCHC24 PE=1 SV=1	3	1	1	1	11	3	3	6.76042	23654600	30786600	35229200	4320200	4824120	6046460	34335100	38894600	39825400	31545200	35139300	29367800	32194600	29859400	39439200	15971600	13870700	15450100	10284300	12966400	11611600	35026900	36954300	36798700	19024000	19589200	30057100	38974900	52493100	46517200	13776200	8232660	10595500	0.88357	1	0.944074	1.15805	1.13031
360	SORD	Q00796	Sorbitol dehydrogenase OS=Homo sapiens GN=SORD PE=1 SV=4	3	1	1	1	11	3	6	7.32215	39736300	60238200	97972900	8127720	10677200	15507600	44100800	64411900	50182200	34191400	51007700	46286700	56389900	61847000	78324000	22498000	26067900	32621600	15385800	25409600	28062300	44579400	60323200	42740200	34443000	43746700	92944200	83874700	73227400	93912100	26915600	20553700	17969600	0.802176	1	0.768384	0.684882	0.674623
361	PRSS23	O95084|O95084-2	Serine protease 23 OS=Homo sapiens GN=PRSS23 PE=1 SV=1|Isoform 2 of Serine protease 23 OS=Homo sapiens GN=PRSS23	3	1	1	1	11	3	4	7.10612	27009900	15554200	39234400	17747600	7563640	20328600	20197800	12836700	42616600	20200100	16902100	42022200	37832100	25150700	97463200	12915700	6618520	15810700	48758000	33640400	65880900	19188300	12220300	40567600	48282700	19012200	43047700	28112000	14849600	41563000	11253000	3900150	10749100	1.00063	1	1.53807	0.879543	0.921845
362	PLD1	Q13393|Q13393-2	Phospholipase D1 OS=Homo sapiens GN=PLD1 PE=1 SV=1|Isoform PLD1B of Phospholipase D1 OS=Homo sapiens GN=PLD1	2	1	NA	1	11	2	7	6.276	51779400	NA	8292400	6340120	NA	2093270	47852300	NA	11588200	23329200	NA	6799710	71320400	NA	17039700	13043200	NA	3890870	11631100	NA	5689440	24883000	NA	12824300	24916700	NA	9462660	41179400	NA	12661300	24241200	NA	5130930	1.47153	1	1.97944	0.778637	1.49097
363	PRDX2	P32119	Peroxiredoxin-2 OS=Homo sapiens GN=PRDX2 PE=1 SV=5	3	1	1	1	11	3	9	7.62891	54354600	135481000	144501000	11502500	46991900	46893000	55978400	142051000	112481000	47178000	132010000	116944000	74075200	142957000	191761000	38229100	97917500	84266900	26090400	68502000	54971600	83763700	171418000	59936600	39332800	103959000	94501500	99272200	255212000	206464000	61259700	115107000	68382000	1.54257	1	0.852811	1.08728	0.7235
364	THADA	Q6YHU6|Q6YHU6-3	Thyroid adenoma-associated protein OS=Homo sapiens GN=THADA PE=1 SV=1|Isoform 3 of Thyroid adenoma-associated protein OS=Homo sapiens GN=THADA	3	1	1	1	11	3	7	6.38635	7899250	16081800	55286300	1563790	3719900	11544900	10860900	16485200	46271800	10949400	16494000	53380100	13364900	15288400	68204900	5148640	7052430	23744900	6527310	14135000	34678100	14979600	17471000	37909700	13144300	22768600	100843000	14838800	20186900	64649800	3166490	5783300	26174600	0.533428	1	1.02938	1.30081	0.939102
365	MYH14	Q7Z406|Q7Z406-2|Q7Z406-6	Myosin-14 OS=Homo sapiens GN=MYH14 PE=1 SV=2|Isoform 2 of Myosin-14 OS=Homo sapiens GN=MYH14|Isoform 6 of Myosin-14 OS=Homo sapiens GN=MYH14	3	1	1	1	11	3	4	8.16343	32858300	30408300	46238700	27052800	13700300	18353100	44234100	41018900	59204400	74059900	74746200	129082000	56055100	43932700	79493500	20308600	17751200	25046700	27249700	26357200	35651500	47875100	41077500	41738400	71197900	52816800	87329300	55715900	55034800	70778500	41817500	15309500	16419100	1.87618	1	1.14986	1.10724	1.01865
366	LYAR	Q9NX58	Cell growth-regulating nucleolar protein OS=Homo sapiens GN=LYAR PE=1 SV=2	3	1	1	1	11	3	8	7.27994	40159900	73750500	94411000	4268170	8621560	7941620	44839500	70341100	92460400	30614900	64714000	53237800	48341700	59110700	93501500	19054300	26265600	28005000	16504800	35981700	32170700	42030700	68167200	133242000	41941600	68642300	110562000	53125000	81535100	97508300	18158100	27332300	21186700	0.854413	1	1.03999	1.01948	1.08295
367	ITPRIPL2	Q3MIP1	Inositol 1,4,5-trisphosphate receptor-interacting protein-like 2 OS=Homo sapiens GN=ITPRIPL2 PE=1 SV=1	3	1	1	1	11	3	5	6.96643	23902700	36494900	39364200	9738020	12431700	10860200	26813800	40811000	49487100	24325800	43840100	39448900	34464300	35421200	50705800	12873100	21611800	20997000	11780900	27386300	19833600	34114900	58456100	74684300	28405300	46170100	42164500	35861600	50296600	58151100	21159800	34859400	21026500	1.47495	1	1.09837	1.22582	0.959344
368	PIK3CA	P42336	Phosphatidylinositol 4,5-bisphosphate 3-kinase catalytic subunit alpha isoform OS=Homo sapiens GN=PIK3CA PE=1 SV=2	3	1	1	1	11	3	3	5.83495	2531480	6143070	8293200	430520	6889710	2498940	2766670	6645780	7913110	2299220	7292170	7292530	3176030	5683840	8840680	1936650	2995190	3660820	1532010	4712580	3427060	2815090	7017320	6338640	2151800	6154530	7977260	2808690	7102670	8033300	1627430	9006510	3020080	1.44842	1	1.29238	1.29152	1.26386
369	AKR1C3	A0A0A0MSS8|P42330|P42330-2	Aldo-keto reductase family 1 member C3 OS=Homo sapiens GN=AKR1C3 PE=1 SV=1|Aldo-keto reductase family 1 member C3 OS=Homo sapiens GN=AKR1C3 PE=1 SV=4|Isoform 2 of Aldo-keto reductase family 1 member C3 OS=Homo sapiens GN=AKR1C3	3	1	1	1	11	3	7	8.00319	96961700	58790500	72440100	9001750	7745490	5785940	105190000	79442600	81797700	40722000	42338600	51138400	147039000	110499000	137279000	63435300	58678400	62090200	17098400	19353800	21330300	105305000	99317200	51188200	42176600	24389600	51046500	154585000	174888000	204249000	36791700	19705400	21616700	0.594948	1	1.08711	0.877797	0.873078
370	TRAM1	G3XAN4|Q15629|Q15629-2	Translocating chain-associated membrane protein 1 OS=Homo sapiens GN=TRAM1 PE=1 SV=1|Translocating chain-associated membrane protein 1 OS=Homo sapiens GN=TRAM1 PE=1 SV=3|Isoform 2 of Translocating chain-associated membrane protein 1 OS=Homo sapiens GN=TRAM1	3	1	1	1	11	3	3	6.79314	6014590	11362400	18955900	969275	2208330	16359100	5714810	14021300	23310700	7157110	20360100	21651700	5785030	12555600	29224900	2955820	5917220	8211920	3813190	9476610	10810400	6425040	15871800	32107400	9601020	18357300	34631300	7497430	17790000	31962200	5824030	5675290	7984670	1.94181	1	0.881863	1.10427	0.977992
371	LGALS1	P09382	Galectin-1 OS=Homo sapiens GN=LGALS1 PE=1 SV=2	3	1	1	1	11	3	7	8.19091	205970000	209468000	166338000	105832000	103785000	154839000	264399000	269917000	140754000	176147000	220408000	123355000	334275000	267114000	236264000	141228000	103717000	74937500	66168500	75399500	44187900	280080000	301490000	194259000	156915000	148892000	116064000	407618000	266072000	209816000	73005200	46872900	28378900	0.44771	1	0.937256	0.885403	0.832247
372	MLKL	Q8NB16	Mixed lineage kinase domain-like protein OS=Homo sapiens GN=MLKL PE=1 SV=1	3	1	1	1	11	3	5	6.59498	22221500	15475000	21427300	4773940	4485050	4760560	29260200	19138900	21852900	18195600	17234800	18662000	36939900	18356300	31094900	14639000	9969370	11195200	7977930	9106230	8521170	27692500	23862600	23187500	18317800	16423300	36731100	36261500	25728000	33129200	14790000	8127920	7960500	1.01957	1	1.16428	0.984076	1.03533
373	MOXD1	Q6UVY6	DBH-like monooxygenase protein 1 OS=Homo sapiens GN=MOXD1 PE=1 SV=1	3	1	1	1	11	3	9	7.79898	91834700	70558600	60594700	18645600	14283400	10380100	154145000	115258000	109426000	85906100	68591100	66366000	199634000	101137000	140471000	45503000	33718900	25912800	20954700	23159500	18041100	170994000	127986000	194310000	38292300	35063300	32395600	163131000	121123000	73599500	36164600	16744800	19106600	0.554171	1	1.39864	1.35069	1.21238
374	PIR	O00625	Pirin OS=Homo sapiens GN=PIR PE=1 SV=1	3	1	1	1	11	3	4	6.87239	12847900	32379900	30259900	4192320	7757080	5735820	13251400	33015700	34908600	12124800	44035100	28145900	16863000	32879100	48726100	9276240	18625000	15652000	7920090	25487900	14554800	15399900	36432400	22790400	13094600	33495400	36726400	18233200	39410600	30987100	7611650	20904200	12364500	1.04355	1	1.05701	1.08835	0.932491
375	PXMP2	Q9NR77	Peroxisomal membrane protein 2 OS=Homo sapiens GN=PXMP2 PE=1 SV=3	2	1	NA	1	11	2	2	6.77677	11703600	NA	17727000	4202090	NA	5553900	15300600	NA	17466700	12833500	NA	14526000	18828500	NA	22998300	6741040	NA	6646690	4525200	NA	7783800	13778300	NA	24128700	10739200	NA	18256800	18973400	NA	21151300	25203600	NA	4938190	3.32058	1	1.13417	0.935756	1.03469
376	EDEM3	Q9BZQ6|Q9BZQ6-2	ER degradation-enhancing alpha-mannosidase-like protein 3 OS=Homo sapiens GN=EDEM3 PE=1 SV=2|Isoform 2 of ER degradation-enhancing alpha-mannosidase-like protein 3 OS=Homo sapiens GN=EDEM3	3	1	1	1	11	3	6	6.98643	35469700	45175900	43082000	7608280	8564120	9173020	43067400	60099700	54475300	40097300	59236100	47760800	50290900	50393200	60591000	23048100	27987100	22159200	17611600	26854200	20704300	52433000	71649000	68186100	44231600	46183900	56107400	62648800	70161600	58408000	14921600	18855900	12344700	0.595387	1	0.917454	1.07846	0.882027
377	CDK2	G3V5T9|P24941|P24941-2	Cyclin-dependent kinase 2 OS=Homo sapiens GN=CDK2 PE=1 SV=1|Cyclin-dependent kinase 2 OS=Homo sapiens GN=CDK2 PE=1 SV=2|Isoform 2 of Cyclin-dependent kinase 2 OS=Homo sapiens GN=CDK2	3	1	1	1	11	3	5	6.65216	11147000	17703600	43571000	4943490	2628160	5886160	16678000	17528200	28868900	12365100	13079700	19509900	18708000	15560200	36273100	5633270	5990180	11950900	4638950	6586920	11876400	12353600	11848100	26156300	9862040	11172700	35117300	16378400	15863700	32669400	4467710	6064470	8280310	0.681883	1	1.30546	0.971928	1.30653
378	RMDN2	A0A0A0MSD2|A0A0C4DFM4|C9JGB2|Q96LZ7|Q96LZ7-2|Q96LZ7-3|Q96LZ7-4	Regulator of microtubule dynamics protein 2 OS=Homo sapiens GN=RMDN2 PE=1 SV=1|Family with sequence similarity 82, member A, isoform CRA_a OS=Homo sapiens GN=RMDN2 PE=1 SV=1|Regulator of microtubule dynamics protein 2 (Fragment) OS=Homo sapiens GN=RMDN2 PE=1 SV=1|Regulator of microtubule dynamics protein 2 OS=Homo sapiens GN=RMDN2 PE=1 SV=2|Isoform 2 of Regulator of microtubule dynamics protein 2…	3	1	1	1	11	3	4	6.84645	25146900	13284000	12546900	15049600	4567930	5908630	36779900	18164300	15919700	38084200	24554600	13648500	48328600	20480800	18597900	15734000	6505620	5976420	12375400	5220370	5263020	38192000	18652200	17940100	27734400	10351100	10418700	47237400	22660200	20326000	28453900	7949500	10920000	1.50575	1	1.1693	1.04183	0.999011
379	IK	Q13123	Protein Red OS=Homo sapiens GN=IK PE=1 SV=3	3	1	1	1	11	3	10	7.35446	81045700	88317300	96554700	12368400	15550300	10366000	106966000	97441400	97202200	90187600	98299100	71600800	98580100	74477100	85591400	33688000	31850200	29559100	38527000	45968500	37488100	81106700	83075600	125300000	95592300	89262800	127263000	114071000	91860500	102718000	29525200	25414900	21572700	0.647015	1	0.987693	0.916207	1.20314
380	CTPS2	Q9NRF8	CTP synthase 2 OS=Homo sapiens GN=CTPS2 PE=1 SV=1	3	1	1	1	11	3	8	6.9031	23502000	33397300	76874500	5413780	5966890	10788800	27269800	33177600	47215000	26119400	33751200	56982500	33704000	33351300	69910900	11936200	12361300	24822800	14700500	18533300	29168000	24635000	29958400	36562900	26239200	31353200	77486200	32488500	35046500	71024000	16749300	13603200	20252800	1.28873	1	1.18566	0.977091	1.07696
381	ETF1	P62495	Eukaryotic peptide chain release factor subunit 1 OS=Homo sapiens GN=ETF1 PE=1 SV=3	3	1	1	1	11	3	14	8.05739	104676000	179956000	236631000	13807200	24640300	31593900	127904000	187517000	170686000	117066000	191913000	191896000	173088000	185637000	257626000	69929900	82943000	99663900	52150800	114305000	95139700	139226000	207788000	120676000	107624000	191725000	292417000	198685000	240119000	259160000	35839800	54694500	38114800	0.450917	1	0.995657	0.902958	0.825971
382	ANXA3	P12429	Annexin A3 OS=Homo sapiens GN=ANXA3 PE=1 SV=3	3	1	1	1	11	3	6	6.63912	37676700	22799200	34707400	5806390	2238840	4876670	32494300	24301200	23231000	17866800	13279200	22714400	49962700	23775500	28589400	10225400	4748250	7886480	16771400	13010700	17123100	19901600	10801700	22399300	27186600	24412900	35523600	20043500	10887200	22154000	236482000	20942300	98373100	29.4931	1	2.84892	1.27946	2.08008
383	CYP1B1	Q16678	Cytochrome P450 1B1 OS=Homo sapiens GN=CYP1B1 PE=1 SV=2	3	1	1	1	11	3	13	7.61772	43234300	65619000	83102000	12998500	17165100	16907000	53528400	83809300	100791000	46289200	78688100	69365900	53281900	80685700	91641200	51585500	61788700	71806800	29603600	47393600	66708500	148731000	197719000	194230000	51419300	69307400	92542000	122872000	173029000	234046000	26794400	26529300	55442900	0.545114	1	0.495604	1.55977	0.558955
384	EIF3C	B5ME19|Q99613|Q99613-2	Eukaryotic translation initiation factor 3 subunit C-like protein OS=Homo sapiens GN=EIF3CL PE=3 SV=1|Eukaryotic translation initiation factor 3 subunit C OS=Homo sapiens GN=EIF3C PE=1 SV=1|Isoform 2 of Eukaryotic translation initiation factor 3 subunit C OS=Homo sapiens GN=EIF3C	3	1	1	1	11	3	28	8.31	218016000	279396000	379682000	52419700	70344800	77900000	250402000	281964000	300320000	206791000	273302000	278189000	296328000	251007000	378138000	109095000	117883000	135022000	96213300	138998000	136236000	222228000	268222000	253875000	234252000	268286000	389779000	309457000	316080000	414052000	99487800	78114100	81293900	0.803648	1	1.09441	0.92536	1.03821
385	ATL1	Q8WXF7|Q8WXF7-2	Atlastin-1 OS=Homo sapiens GN=ATL1 PE=1 SV=1|Isoform 2 of Atlastin-1 OS=Homo sapiens GN=ATL1	3	1	1	1	11	3	9	7.18441	55332500	69855800	32302200	7200590	13159600	4092570	70213700	77764200	36676500	43883400	63619700	22675600	74178800	68599100	40472800	44014200	46029000	17996200	26394600	37780400	13943200	101118000	108541000	89860900	67862400	64896900	42390600	130741000	114279000	61248900	40655200	23028100	16777000	0.777322	1	0.648449	0.996618	0.689058
386	DCAF7	P61962	DDB1- and CUL4-associated factor 7 OS=Homo sapiens GN=DCAF7 PE=1 SV=1	3	1	1	1	11	3	3	7.1897	30722200	24052500	25876700	5471760	3038460	2408230	36554800	26786700	22120300	32991900	24371100	20705500	43429700	24317800	30238500	18556100	12443100	10978900	16188000	13767400	11775700	36263200	25543800	22830000	35616500	23131600	32517500	47098200	30117000	27306800	16373900	10210300	8873440	0.869049	1	1.05388	0.992143	0.995831
387	EFEMP1	A0A0U1RQV3|Q12805|Q12805-2|Q12805-3|Q12805-4|Q12805-5	EGF-containing fibulin-like extracellular matrix protein 1 (Fragment) OS=Homo sapiens GN=EFEMP1 PE=1 SV=1|EGF-containing fibulin-like extracellular matrix protein 1 OS=Homo sapiens GN=EFEMP1 PE=1 SV=2|Isoform 2 of EGF-containing fibulin-like extracellular matrix protein 1 OS=Homo sapiens GN=EFEMP1|Isoform 3 of EGF-containing fibulin-like extracellular matrix protein 1 OS=Homo sapiens GN=EFEMP1|Is…	2	1	NA	1	11	2	3	6.54312	14767400	NA	1292060	3040880	NA	557094	16861000	NA	1883200	14502200	NA	1981130	16375300	NA	1615290	7793210	NA	637370	9370770	NA	1091410	15714000	NA	1714440	24589300	NA	1842070	23753100	NA	3663270	86305800	NA	21071100	9.08272	1	0.78791	0.852469	0.91077
388	ALG9	A0A087WZ62|Q9H6U8|Q9H6U8-3	Mannosyltransferase OS=Homo sapiens PE=3 SV=1|Alpha-1,2-mannosyltransferase ALG9 OS=Homo sapiens GN=ALG9 PE=1 SV=2|Isoform 3 of Alpha-1,2-mannosyltransferase ALG9 OS=Homo sapiens GN=ALG9	3	1	1	1	11	3	3	6.85069	7695600	13240000	22644700	1994740	2208710	6387430	9055540	15677100	22543700	7889610	17398300	19957600	9975480	12607200	23376600	4786060	6851950	10459600	4373310	8771450	11452700	11485800	18639600	39738800	10817500	17213800	31820200	11016800	18395200	24842700	7331880	4023920	7581270	1.66363	1	1.03487	1.34344	1.05464
389	GCN1	Q92616	eIF-2-alpha kinase activator GCN1 OS=Homo sapiens GN=GCN1 PE=1 SV=6	3	1	1	1	11	3	66	8.01195	390873000	627325000	671356000	110047000	130454000	136268000	450160000	655467000	541300000	481558000	788062000	645181000	573796000	646812000	785350000	217092000	286425000	267166000	230525000	414847000	311446000	507165000	727287000	421159000	492756000	739505000	951532000	584590000	828365000	783443000	180643000	215131000	159760000	0.772443	1	1.1218	1.11792	0.98801
390	RBM14	Q96PK6	RNA-binding protein 14 OS=Homo sapiens GN=RBM14 PE=1 SV=2	3	1	1	1	11	3	24	7.95344	236376000	292055000	346346000	56391600	64975400	65687200	289185000	304551000	337073000	249185000	296732000	243092000	181285000	164744000	250200000	127197000	126753000	122847000	113175000	147320000	131763000	264917000	292247000	492830000	275725000	277871000	373509000	288607000	270900000	284496000	89843800	60981600	70025100	0.778176	1	0.717898	1.18281	1.28563
391	TANC1	Q9C0D5|Q9C0D5-2	Protein TANC1 OS=Homo sapiens GN=TANC1 PE=1 SV=3|Isoform 2 of Protein TANC1 OS=Homo sapiens GN=TANC1	3	1	1	1	11	3	5	6.40577	17385700	30975700	32789800	5853690	9432370	8612610	19973700	31791400	31073000	24775300	51887500	46819500	20402400	28294200	37888900	7721190	11435400	11081600	8287300	17540100	12250200	13840500	25560300	24555400	22944200	26250800	35395900	15806600	26721000	38261400	28267000	14651700	12984500	4.47031	1	1.4752	1.1283	1.62131
392	RCN3	Q96D15	Reticulocalbin-3 OS=Homo sapiens GN=RCN3 PE=1 SV=1	3	1	1	1	11	3	10	7.5964	32786400	23456600	45304200	11159400	9515970	11983100	65462800	43006300	48095900	68789400	63452500	54791000	69723100	34217200	92389200	34167100	19519100	23568200	33170900	29364800	27087800	99593200	78324400	88025300	70931500	57238300	109171000	83357100	95205600	55324800	21133600	19189300	28215400	0.633764	1	0.955965	1.53957	1.00762
393	CISD2	Q8N5K1	CDGSH iron-sulfur domain-containing protein 2 OS=Homo sapiens GN=CISD2 PE=1 SV=1	3	1	1	1	11	3	5	7.76895	52854600	36287000	45942800	11967600	8446410	8928060	65825200	38210200	50973800	53508900	36726000	36638300	88079400	40540700	63018600	36266800	18262900	20468500	27626100	20310700	18106300	63704000	44898300	55050500	74071700	39989400	55482100	107799000	56499500	68837200	29067200	13479400	40715900	0.674039	1	0.933829	0.76149	0.783472
394	STXBP3	O00186	Syntaxin-binding protein 3 OS=Homo sapiens GN=STXBP3 PE=1 SV=2	3	1	1	1	11	3	11	7.80481	137488000	121764000	160800000	11922100	18814800	15789300	154244000	129387000	173314000	102741000	120795000	119509000	190764000	121370000	202564000	59345700	53753500	59012200	41577700	60860700	51363500	145865000	130704000	221592000	115219000	100674000	129224000	182271000	143567000	169578000	65219000	54972400	51656900	0.894444	1	1.19615	1.03121	1.08577
395	UQCRB	P14927	Cytochrome b-c1 complex subunit 7 OS=Homo sapiens GN=UQCRB PE=1 SV=2	3	1	1	1	11	3	6	7.81318	64739400	71648400	50602100	13950900	14418200	11406000	65863800	53689800	46717700	47881600	49239400	29626300	81209900	61124400	62048500	46318800	47322300	30451800	36205400	29867700	26492500	62307900	66668900	75948600	61915900	58879400	43256100	82880000	78420500	60714600	42757300	31308600	14279500	1.28961	1	1.11987	0.968736	1.01963
396	SUB1	P53999	Activated RNA polymerase II transcriptional coactivator p15 OS=Homo sapiens GN=SUB1 PE=1 SV=3	3	1	1	1	11	3	6	8.38268	119362000	237782000	243043000	38315900	45375800	33636800	148451000	238103000	149921000	138291000	209525000	130479000	184475000	228572000	211648000	52957700	77584800	70147600	58432600	111145000	86717000	102237000	161976000	78278900	109749000	207539000	272763000	119750000	221966000	232756000	37940600	39435900	32130700	0.792	1	1.76064	1.10013	1.59057
397	SEC24C	P53992	Protein transport protein Sec24C OS=Homo sapiens GN=SEC24C PE=1 SV=3	3	1	1	1	11	3	13	7.74696	105084000	95880400	106812000	25527800	22874100	20101500	134315000	113297000	100452000	124650000	119083000	107813000	169516000	107124000	146288000	62324700	49873100	47847600	56717500	59391400	50571700	137606000	125528000	74571700	138400000	115853000	156026000	186979000	152417000	148832000	60385100	34518600	29478700	0.807297	1	1.03616	0.948324	0.921674
398	CCT2	P78371	T-complex protein 1 subunit beta OS=Homo sapiens GN=CCT2 PE=1 SV=4	3	1	1	1	11	3	23	8.5651	297477000	415083000	376183000	69898100	89324200	52673400	351029000	423857000	275537000	335206000	469492000	326858000	462727000	414357000	419334000	192827000	213765000	159428000	150668000	235059000	154318000	370961000	461774000	260134000	315052000	426908000	459800000	515444000	550446000	413122000	152917000	156138000	79303600	0.741602	1	1.02601	0.927383	0.87379
399	C14orf159	Q7Z3D6-2	Isoform 2 of UPF0317 protein C14orf159, mitochondrial OS=Homo sapiens GN=C14orf159	3	1	1	1	11	3	13	7.38073	63053700	124219000	84561500	10513500	18041300	10998600	73657300	135055000	81454000	43942000	82768000	42354300	86374000	130138000	101790000	26359700	43304600	25783500	20303700	37143200	19924000	54193900	101623000	29549200	45013400	61479700	36385300	84527700	127804000	174039000	41799900	41382800	21532000	1.23615	1	1.16786	0.826159	1.11805
400	DYNC1LI2	O43237	Cytoplasmic dynein 1 light intermediate chain 2 OS=Homo sapiens GN=DYNC1LI2 PE=1 SV=1	3	1	1	1	11	3	18	7.90028	157850000	161881000	169963000	31689700	45972000	42054000	200389000	212908000	190515000	220137000	281818000	269726000	185148000	157078000	209106000	120048000	110636000	101793000	99810200	132883000	118434000	250952000	267473000	153445000	238704000	282270000	306921000	304923000	294520000	225909000	106140000	78370100	54929000	0.870132	1	0.693964	1.06051	0.843198
401	STARD3NL	C9JKL2|O95772|O95772-2	MLN64 N-terminal domain homolog OS=Homo sapiens GN=STARD3NL PE=1 SV=1|MLN64 N-terminal domain homolog OS=Homo sapiens GN=STARD3NL PE=1 SV=1|Isoform 2 of MLN64 N-terminal domain homolog OS=Homo sapiens GN=STARD3NL	3	1	1	1	11	3	5	6.98119	26991200	24508400	33090200	6166820	5866260	7325370	28698900	30303400	40003900	22210700	30884500	32077500	32166700	26215500	41139000	10774200	12374500	14072300	8493070	12600500	13184700	22858900	27518400	47940000	20068000	20290500	34848300	35780800	37741300	52512100	6554150	5037540	7879820	0.457892	1	1.02746	0.823223	1.02911
402	PKD2	Q13563|Q13563-3	Polycystin-2 OS=Homo sapiens GN=PKD2 PE=1 SV=3|Isoform 3 of Polycystin-2 OS=Homo sapiens GN=PKD2	3	1	1	1	11	3	14	7.29711	58644100	61475500	103946000	25275200	19254400	28092200	76798400	70531400	133890000	66282200	75052600	108293000	79879600	62358000	132278000	47602100	44287900	55677000	39752900	51252000	54490100	106522000	102313000	237718000	116862000	104077000	153267000	153494000	106289000	209586000	44049500	39417500	40724100	0.717375	1	0.594774	0.894252	0.641958
403	MIOS	Q9NXC5	WD repeat-containing protein mio OS=Homo sapiens GN=MIOS PE=1 SV=2	3	1	1	1	11	3	11	7.0741	47209700	50684700	59488300	10272700	11399700	12865000	53635800	54119200	56023100	47401000	59094600	52581400	61183900	47331700	65748100	28669300	28881700	27763900	24657000	30039200	26604600	60619600	71315300	80577400	56383300	53565900	68315900	107935000	80202900	84799000	31195400	23152100	25753300	0.722478	1	0.647862	0.723707	0.637585
404	YBX1	P67809	Nuclease-sensitive element-binding protein 1 OS=Homo sapiens GN=YBX1 PE=1 SV=3	3	1	1	1	11	3	14	7.70427	47143100	45597400	46824800	15946800	7724260	12438300	51971800	37624600	34543500	56185900	46977600	36890300	42340900	22694900	28935300	34055100	25043800	20222100	38271100	31730000	26661500	56545900	39069300	36580200	68992000	54999000	74007200	70653600	46419300	44293200	29253200	14555500	9037150	1.03499	1	0.68491	1.03129	0.943798
405	ATP11B	Q9Y2G3	Probable phospholipid-transporting ATPase IF OS=Homo sapiens GN=ATP11B PE=1 SV=2	3	1	1	1	11	3	7	6.63191	10589000	11077600	30409000	3644520	2839350	8791250	12528600	12460400	35664300	10922600	15747300	36501600	15759300	11426600	43649100	6999300	6079540	15621900	7095340	8263300	16336600	15142400	14693400	42154400	14696900	14736400	37176500	15874900	15197900	40906800	12294900	6857810	19070300	1.93602	1	1.13458	1.22912	1.0126
406	POFUT2	Q9Y2G5	GDP-fucose protein O-fucosyltransferase 2 OS=Homo sapiens GN=POFUT2 PE=1 SV=3	3	1	1	1	11	3	9	7.3908	25272100	45742900	42703800	8288550	11836600	14426900	31961800	58790200	71366700	27830600	71590300	64820800	39793800	54374500	86295000	18211700	32336000	25580900	14085700	30385000	20433300	44487400	78965500	89848300	37211100	57874100	50289600	50101300	83247600	65383400	17645000	14598800	16148200	0.880378	1	0.907767	1.1442	0.818518
407	SSRP1	Q08945	FACT complex subunit SSRP1 OS=Homo sapiens GN=SSRP1 PE=1 SV=1	3	1	1	1	11	3	13	7.65476	74577000	111291000	156836000	15123900	16636800	27527900	99815500	110047000	126880000	82169700	97451800	86557900	106002000	98835900	141162000	30775800	33201200	43786800	35718900	51869700	55980700	76069900	90625700	164422000	79947200	93316600	166162000	99961000	106360000	149152000	30744200	25969400	47015400	0.768828	1	1.21197	0.980606	1.28119
408	SOWAHC	Q53LP3	Ankyrin repeat domain-containing protein SOWAHC OS=Homo sapiens GN=SOWAHC PE=1 SV=1	2	1	1	NA	11	2	2	6.33155	10672500	3840060	NA	4676710	1323830	NA	12929900	3741670	NA	13189500	4291790	NA	15500100	2978290	NA	7897420	2032030	NA	8364800	3007130	NA	17007900	4355140	NA	12635300	3771890	NA	17596300	4350840	NA	5429920	2402910	NA	0.77138	1	1.00675	1.24549	0.9428
409	COG5	Q9UP83|Q9UP83-2|U3KQU7	Conserved oligomeric Golgi complex subunit 5 OS=Homo sapiens GN=COG5 PE=1 SV=3|Isoform 2 of Conserved oligomeric Golgi complex subunit 5 OS=Homo sapiens GN=COG5|Conserved oligomeric Golgi complex subunit 5 (Fragment) OS=Homo sapiens GN=COG5 PE=1 SV=1	3	1	1	1	11	3	14	7.20079	76945800	95353000	75891100	30203700	35771800	21512600	99572700	113173000	80922000	102844000	138000000	83829600	122545000	104067000	108765000	48828800	50249800	36495100	51479800	71764700	43539900	115253000	130429000	92356500	123915000	144775000	130296000	127707000	134090000	97966400	49654700	48531200	34724500	0.971946	1	1.0967	1.16292	1.00039
410	MPP6	Q9NZW5	MAGUK p55 subfamily member 6 OS=Homo sapiens GN=MPP6 PE=1 SV=2	3	1	1	1	11	3	15	7.5078	102109000	112593000	118495000	18358200	17507600	20300100	113776000	111023000	119940000	96629200	119632000	97092400	128608000	99036400	130496000	66322600	74076200	63238400	68327600	97694700	78101600	178686000	214144000	268129000	176738000	192389000	208243000	213907000	254813000	160301000	67884500	56530500	40027600	0.793308	1	0.687149	1.07641	0.682451
411	RBM17	Q96I25	Splicing factor 45 OS=Homo sapiens GN=RBM17 PE=1 SV=1	3	1	1	1	11	3	10	7.32184	42538000	57324300	73831500	8914290	10422500	14736400	52746500	62765000	69638500	47523200	65634100	60228300	42060300	42512200	69010100	23808700	24502800	28265200	24510600	35959100	34545400	48834800	57442000	94125400	52453800	59606900	94177500	50549600	54421000	67972700	27018100	19842500	22064700	1.33608	1	0.95096	1.24487	1.33882
412	FUBP3	Q96I24	Far upstream element-binding protein 3 OS=Homo sapiens GN=FUBP3 PE=1 SV=2	3	1	1	1	11	3	21	7.86177	159800000	223159000	269329000	34085200	39640400	51772800	191364000	228072000	260190000	177225000	253172000	225712000	207162000	190356000	278939000	83834800	101667000	102162000	85952400	136888000	128583000	182959000	233842000	303693000	188187000	247052000	339692000	217136000	264516000	307913000	67015600	67135200	65075900	0.771508	1	1.0904	1.08576	1.13077
413	AIFM2	Q9BRQ8	Apoptosis-inducing factor 2 OS=Homo sapiens GN=AIFM2 PE=1 SV=1	3	1	1	1	11	3	9	7.31587	74231800	105755000	114526000	13561000	25075600	16654600	68499200	97007300	102039000	41641300	78419400	75570600	91493100	97843400	116052000	31560400	41047600	39500400	23552500	39578500	35537200	58326000	86348300	118281000	44396200	71722500	83804700	67377600	102735000	98409100	36159900	26170900	31211700	1.34155	1	1.55196	1.11547	1.30441
414	HNRNPF	P52597	Heterogeneous nuclear ribonucleoprotein F OS=Homo sapiens GN=HNRNPF PE=1 SV=3	3	1	1	1	11	3	12	8.30796	75624200	304341000	293574000	10272400	33934600	36136500	91434000	303154000	224133000	62312400	240266000	143113000	97418000	277510000	277116000	32657400	105234000	84476400	29135300	116307000	85595700	63890700	228195000	183402000	63333300	210620000	244066000	82063800	294143000	277219000	30339900	77360300	46578800	0.924185	1	1.35674	1.00322	1.42956
415	SMARCA4	A0A0A0MT49|P51532|P51532-2|P51532-3|P51532-4|P51532-5|Q9HBD4	Transcription activator BRG1 OS=Homo sapiens GN=SMARCA4 PE=1 SV=1|Transcription activator BRG1 OS=Homo sapiens GN=SMARCA4 PE=1 SV=2|Isoform 2 of Transcription activator BRG1 OS=Homo sapiens GN=SMARCA4|Isoform 3 of Transcription activator BRG1 OS=Homo sapiens GN=SMARCA4|Isoform 4 of Transcription activator BRG1 OS=Homo sapiens GN=SMARCA4|Isoform 5 of Transcription activator BRG1 OS=Homo sapiens GN…	3	1	1	1	11	3	7	6.79357	15626800	53985800	51039600	5261950	7298360	7381760	17606300	57704800	47527500	17875100	60163700	42667300	15571900	40959300	44612000	8698480	23902500	18933400	11409400	35286000	27451400	17302700	49734600	60766400	23532400	66843500	76061200	20975600	58156600	47902600	6120020	13607700	13287000	0.729348	1	0.848467	1.06295	1.07696
416	P3H4	Q92791	Synaptonemal complex protein SC65 OS=Homo sapiens GN=P3H4 PE=1 SV=1	3	1	1	1	11	3	7	7.81795	36305400	37478400	56030600	19211200	20324400	20322300	58042700	59054600	73334500	104281000	135563000	86111400	79917700	65666400	106209000	42105100	40815500	46192000	49745700	57024400	61849000	123215000	129550000	191216000	153953000	128998000	228382000	107718000	116032000	144117000	23925000	19708100	19541800	0.555214	1	0.847935	1.47397	0.691361
417	NOLC1	A0A0A0MRM9|Q14978|Q14978-2|Q14978-3	Nucleolar and coiled-body phosphoprotein 1 (Fragment) OS=Homo sapiens GN=NOLC1 PE=1 SV=1|Nucleolar and coiled-body phosphoprotein 1 OS=Homo sapiens GN=NOLC1 PE=1 SV=2|Isoform Beta of Nucleolar and coiled-body phosphoprotein 1 OS=Homo sapiens GN=NOLC1|Isoform 3 of Nucleolar and coiled-body phosphoprotein 1 OS=Homo sapiens GN=NOLC1	3	1	1	1	11	3	8	7.24461	76332500	40915000	116540000	10640600	4286080	11254200	93223800	45191300	101403000	109982000	54938000	92686100	57710100	23023500	49864700	35178400	16425000	39734700	44762300	29331800	61534200	78940900	42931300	149872000	113278000	58220400	222330000	93998000	48887200	84799200	22788800	9687850	22256800	0.606037	1	0.701683	1.08217	1.27249
418	GATAD2B	A0A0U1RRM1|Q8WXI9	Transcriptional repressor p66-beta OS=Homo sapiens GN=GATAD2B PE=1 SV=1|Transcriptional repressor p66-beta OS=Homo sapiens GN=GATAD2B PE=1 SV=1	3	1	1	1	11	3	10	6.95661	34486700	64540600	33976400	6170140	11534300	6439990	41018700	67963700	29944000	37487100	74579800	23882300	29227500	39001600	27469500	16958900	25737200	12555700	18550200	37900900	14829100	35980700	62423600	41608900	41523000	73326200	42099600	39131900	56479600	30870900	17104700	26121500	28303600	1.09265	1	0.853628	1.18482	1.34492
419	VPS4A	Q9UN37	Vacuolar protein sorting-associated protein 4A OS=Homo sapiens GN=VPS4A PE=1 SV=1	3	1	1	1	11	3	10	7.53061	60852400	84001100	118767000	10451800	14036300	16542600	75669300	89533200	95995900	59961900	79136000	93443800	89670900	86155800	139016000	31683700	36514400	43768800	26233600	37825700	38069600	64947200	83879600	76432800	58165000	71799100	123534000	87966600	103253000	140654000	48211300	29338000	55393000	1.37002	1	1.16504	0.951382	1.10369
420	CCDC6	Q16204	Coiled-coil domain-containing protein 6 OS=Homo sapiens GN=CCDC6 PE=1 SV=2	3	1	1	1	11	3	19	7.69593	119341000	143951000	162328000	22219700	30740800	24946300	140659000	149491000	131273000	118832000	149734000	130504000	175167000	138833000	206100000	84670400	79054200	78997400	61447800	88874100	73445100	163885000	172795000	111110000	140211000	158456000	246176000	227658000	207379000	254996000	91032400	50550700	46835700	0.999561	1	0.879381	0.927617	0.792739
421	SAMM50	Q9Y512	Sorting and assembly machinery component 50 homolog OS=Homo sapiens GN=SAMM50 PE=1 SV=3	3	1	1	1	11	3	12	7.56655	82993000	98261400	123498000	17829700	17322600	21885700	93104400	107301000	133509000	81949900	102487000	106177000	112765000	100706000	140696000	45744700	51094900	49503800	40141000	56150300	55226500	96467000	119365000	195215000	112184000	98082100	136480000	140245000	129330000	161421000	68128800	45124600	54573500	1.21434	1	0.918956	0.886347	0.851782
422	PRKAA1	Q13131|Q13131-2	5'-AMP-activated protein kinase catalytic subunit alpha-1 OS=Homo sapiens GN=PRKAA1 PE=1 SV=4|Isoform 2 of 5'-AMP-activated protein kinase catalytic subunit alpha-1 OS=Homo sapiens GN=PRKAA1	3	1	1	1	11	3	12	7.62097	106526000	134771000	119896000	15591600	20070600	10540800	114863000	131032000	97508800	103389000	139228000	105647000	143597000	127062000	140942000	55015200	52742300	40518000	47175300	68339900	40580400	113070000	129365000	68642500	99805200	117688000	115151000	162429000	165845000	154275000	48265300	38543700	32691300	0.742793	1	1.01039	0.897007	0.907324
423	USP10	Q14694|Q14694-2|Q14694-3	Ubiquitin carboxyl-terminal hydrolase 10 OS=Homo sapiens GN=USP10 PE=1 SV=2|Isoform 2 of Ubiquitin carboxyl-terminal hydrolase 10 OS=Homo sapiens GN=USP10|Isoform 3 of Ubiquitin carboxyl-terminal hydrolase 10 OS=Homo sapiens GN=USP10	3	1	1	1	11	3	13	7.23887	116856000	109999000	127989000	18528000	11773700	13363100	148208000	120406000	97403800	127996000	99444600	83798600	142720000	88238100	122345000	70052200	46859000	49815600	70612500	63095400	55469800	138719000	108762000	111574000	134770000	118471000	159803000	176064000	116826000	134462000	55842400	49442300	55856000	0.792848	1	0.92645	1.01526	1.08006
424	RTN3	O95197|O95197-2|O95197-7	Reticulon-3 OS=Homo sapiens GN=RTN3 PE=1 SV=2|Isoform 2 of Reticulon-3 OS=Homo sapiens GN=RTN3|Isoform 7 of Reticulon-3 OS=Homo sapiens GN=RTN3	3	1	1	1	11	3	5	8.0525	37548500	34738500	79342500	4093630	5712920	28172000	42002800	34751500	88998600	28171200	41667800	66344700	47174000	33112600	95433200	26942000	22602500	41127500	14762700	18087300	30817600	55443200	52154300	187421000	42253800	34384000	71959500	76829600	50182600	89222700	34811900	89509200	24313600	1.13265	1	0.701749	0.929891	0.701448
425	RABL2A	Q9UBK7|Q9UBK7-2|Q9UBK7-3|Q9UNT1|Q9UNT1-2|Q9UNT1-3	Rab-like protein 2A OS=Homo sapiens GN=RABL2A PE=1 SV=1|Isoform 2 of Rab-like protein 2A OS=Homo sapiens GN=RABL2A|Isoform 3 of Rab-like protein 2A OS=Homo sapiens GN=RABL2A|Rab-like protein 2B OS=Homo sapiens GN=RABL2B PE=2 SV=1|Isoform 2 of Rab-like protein 2B OS=Homo sapiens GN=RABL2B|Isoform 3 of Rab-like protein 2B OS=Homo sapiens GN=RABL2B	3	1	1	1	11	3	3	6.92547	22506400	20852200	34375300	2578080	2209780	3481640	24757700	21815300	25373400	20789700	20960800	27464000	29158000	20177200	36785500	16692400	13446600	15491900	13184600	11909400	14096900	27399400	22046100	18131900	22656400	19477600	44868500	31958000	25421600	43849800	11261500	6535920	10923200	0.880873	1	1.04276	1.10477	0.993977
426	POLA1	A0A087WU64|A6NMQ1|P09884	DNA polymerase OS=Homo sapiens GN=POLA1 PE=1 SV=1|DNA polymerase OS=Homo sapiens GN=POLA1 PE=1 SV=1|DNA polymerase alpha catalytic subunit OS=Homo sapiens GN=POLA1 PE=1 SV=2	2	1	1	NA	11	2	2	6.0924	7581970	10724900	NA	1704530	1413170	NA	12653300	12141000	NA	9329110	9244840	NA	11590100	8741250	NA	3759500	3662510	NA	4898140	5027050	NA	8528370	9407150	NA	9687730	10525000	NA	11098600	10249700	NA	7876810	4170490	NA	1.7741	1	1.19351	0.990171	1.46279
427	BRIX1	Q8TDN6	Ribosome biogenesis protein BRX1 homolog OS=Homo sapiens GN=BRIX1 PE=1 SV=2	3	1	1	1	11	3	6	7.05733	52357700	12451600	70985100	10921200	2373530	11369100	54043900	11689200	63567500	51027800	13363700	56024200	48471400	9571560	51857400	20617900	4792860	20822700	24271400	7480010	27932100	45209000	12157800	73151000	55556100	13714000	84699600	56519600	13938800	71292400	19313400	3793130	10885900	0.854193	1	0.980154	1.03071	1.22686
428	CCNH	P51946	Cyclin-H OS=Homo sapiens GN=CCNH PE=1 SV=1	3	1	1	1	11	3	4	6.39858	15588600	15151100	13956800	3253980	3067760	3514190	15783400	14703700	9161470	14884700	17197200	8198390	18162900	15059000	9678350	7022780	6363030	4072360	7262200	8599300	5320400	13925000	14443500	16113600	15306500	16057700	13975700	16887300	16762600	8329980	16358100	6222400	3325940	2.42141	1	1.22923	1.06254	1.19918
429	VPRBP	Q9Y4B6|Q9Y4B6-2	Protein VPRBP OS=Homo sapiens GN=VPRBP PE=1 SV=3|Isoform 2 of Protein VPRBP OS=Homo sapiens GN=VPRBP	3	1	1	1	11	3	8	6.84133	24475200	35555400	64794800	7480250	5359210	7922620	29791900	40084000	63714100	24898200	40076200	56608900	31966900	29769200	67257400	14011500	16970500	28589400	12266000	23798100	32623900	30889100	43586800	96337900	28501700	43431600	92589600	31350100	44464000	65340300	14031800	16082300	27755800	1.11885	1	1.16538	1.26963	1.21928
430	PLA2G4A	P47712	Cytosolic phospholipase A2 OS=Homo sapiens GN=PLA2G4A PE=1 SV=2	3	1	1	1	11	3	12	7.53293	86498200	126380000	109961000	6729870	10572500	9935950	90115600	153347000	106166000	25015600	56525100	50851200	100896000	138553000	133312000	65550500	161297000	127457000	15827500	41911100	26786200	107934000	288684000	104197000	34824400	59668400	71114200	172864000	234802000	175745000	23575300	46426100	29695700	0.340917	1	0.667079	0.804574	0.668869
431	COX7A2L	O14548	Cytochrome c oxidase subunit 7A-related protein, mitochondrial OS=Homo sapiens GN=COX7A2L PE=1 SV=2	3	1	1	1	11	3	3	7.0712	18820200	52828400	60851900	5097600	9859330	14473500	17732700	39128800	55209800	14504600	42358100	40989700	23078600	49620300	67319000	11022000	29116800	29685000	11238600	30916500	29973200	19489200	49980300	68183100	20735500	52642400	59727800	24979900	54885000	73047800	7932600	19723200	18022700	0.793819	1	1.05591	1.00535	0.910814
432	PPIC	P45877	Peptidyl-prolyl cis-trans isomerase C OS=Homo sapiens GN=PPIC PE=1 SV=1	3	1	1	1	11	3	4	7.85565	24218900	35619600	29726600	14918400	10598800	5443520	30067200	38924300	38012500	74134800	115530000	56401100	36629000	42330600	54711500	16929300	21457700	14805200	34555600	50392500	28366600	43116300	56251500	40503800	81224600	101491000	74735200	29676400	42204300	40125500	10831300	11307000	15949700	0.912359	1	1.41066	1.87216	1.29995
433	FTO	Q9C0B1	Alpha-ketoglutarate-dependent dioxygenase FTO OS=Homo sapiens GN=FTO PE=1 SV=3	3	1	1	1	11	3	7	7.41229	74996000	62862300	91397900	10839300	9869600	10609900	97638400	76928600	70373300	76435500	66669100	59318000	135290000	75878500	105364000	34223300	25441200	31991100	35373700	31684100	36012200	84943800	67698900	50909400	73437600	67136800	112717000	103493000	81916200	101229000	48530200	22267200	20889200	1.17219	1	1.49404	1.05763	1.21047
434	TANGO6	Q9C0B7	Transport and Golgi organization protein 6 homolog OS=Homo sapiens GN=TANGO6 PE=1 SV=2	3	1	1	1	11	3	2	6.10237	6084600	6519230	8425190	2554050	1612080	3202740	6290690	6017910	7154660	5946830	6021460	7165980	9047030	5849430	9918870	2953850	2696310	3330740	3036060	3608250	4790390	6288960	5157810	6480920	5900590	4434290	8869360	7696770	5230690	8203440	3752180	1850440	9114330	1.21863	1	1.3434	1.05289	1.04866
435	MRPS6	P82932	28S ribosomal protein S6, mitochondrial OS=Homo sapiens GN=MRPS6 PE=1 SV=3	3	1	1	1	11	3	5	6.88139	17038800	34412000	22807300	2412860	5587210	3092170	20210400	38277700	23010100	14297700	35548100	18272100	22858400	35923100	26643100	9583910	16676500	10470100	8469860	18312300	9907820	19354400	35984700	36668300	16988700	31956300	22666000	29508600	41988900	37485300	23030500	7571300	4887540	1.95097	1	0.88533	0.845169	0.878764
436	LATS1	O95835	Serine/threonine-protein kinase LATS1 OS=Homo sapiens GN=LATS1 PE=1 SV=1	3	1	1	1	11	3	3	5.80008	2155910	7728960	6495150	652919	2000570	1419390	2066140	8107840	6404880	2194620	8796300	6128680	2170500	7559410	7281060	1068880	4566480	2858200	1182650	5359730	3804500	2396650	10206100	6610900	2089990	8955570	9626620	2314500	10080900	7965600	883522	4661310	5592100	0.954238	1	1.07179	1.33432	1.14538
437	RPS27	P42677	40S ribosomal protein S27 OS=Homo sapiens GN=RPS27 PE=1 SV=3	3	1	1	1	11	3	2	7.48798	12330400	17540200	25926600	1747120	1503420	3591210	16014100	15921000	18525700	15269200	19678800	17611000	18433600	14614800	23478100	7608960	6178630	8639800	6717010	10714600	9454190	17654300	18890500	26060300	17294300	23200300	36553400	22202600	20423700	23479000	2892880	2919760	2532320	0.325704	1	0.948886	1.02461	0.925432
438	GLO1	Q04760	Lactoylglutathione lyase OS=Homo sapiens GN=GLO1 PE=1 SV=4	3	1	1	1	11	3	5	7.51968	49942900	53399200	68523100	12048900	13670700	13102000	58705200	55608500	38372600	50178400	52985900	48660400	72232200	50859500	63619400	30675800	27500000	30967900	22428700	28161700	27517200	53465300	59554300	26033600	42097500	46607400	68776400	75418200	66754800	72371100	38760200	16856500	16182000	1.28471	1	1.09462	0.913499	0.998726
439	LCLAT1	Q6UWP7|Q6UWP7-3	Lysocardiolipin acyltransferase 1 OS=Homo sapiens GN=LCLAT1 PE=1 SV=1|Isoform 3 of Lysocardiolipin acyltransferase 1 OS=Homo sapiens GN=LCLAT1	3	1	1	1	11	3	7	7.3286	43627900	51754600	37902900	6082090	8594770	6220290	52911800	57960900	51722700	37595300	55760800	41472600	66035900	50943400	61612500	21281000	28058600	18168000	17338200	30373200	18996900	49928000	78115400	92940800	47136800	63783000	55656500	74969400	82904300	58871700	36964600	27983200	26854700	1.23253	1	1.00671	0.858168	0.905554
440	FAM57A	Q8TBR7|Q8TBR7-1	Protein FAM57A OS=Homo sapiens GN=FAM57A PE=1 SV=2|Isoform 1 of Protein FAM57A OS=Homo sapiens GN=FAM57A	3	1	1	1	11	3	2	7.2555	27484200	19169800	18907400	13202100	7452200	7245330	29663200	19966100	16527200	31588200	22915800	14152800	41258400	16814200	22642800	17968900	9771590	7867920	15142700	11362900	9022340	37206400	23943400	25100000	37196600	20265600	20543900	41969200	25306200	21704300	14930100	6306150	7079970	0.889259	1	1.12354	1.14235	0.906845
441	RCN1	Q15293	Reticulocalbin-1 OS=Homo sapiens GN=RCN1 PE=1 SV=1	3	1	1	1	11	3	13	8.25443	195417000	297129000	309132000	22994600	37088700	29214000	320837000	270766000	336731000	260935000	283014000	239711000	326912000	236597000	539527000	154237000	205092000	133299000	131969000	182444000	129294000	263968000	366112000	197434000	244474000	338415000	315268000	234018000	457334000	381959000	63236800	36508300	41551900	0.675487	1	1.59658	1.4535	1.75906
442	SSR4	P51571	Translocon-associated protein subunit delta OS=Homo sapiens GN=SSR4 PE=1 SV=1	3	1	1	1	11	3	6	8.44588	50629400	71731200	47339700	16793700	33903500	20368600	64331100	81830600	60956000	66588400	124900000	60807100	81113600	79266800	81292500	36647300	48926500	28223100	31126000	63993000	35349400	89622900	123996000	97854900	85655000	123191000	90701900	96305400	127115000	70728000	14937500	31092300	30186100	0.387725	1	0.962611	1.19917	0.85707
443	THOP1	P52888	Thimet oligopeptidase OS=Homo sapiens GN=THOP1 PE=1 SV=2	3	1	1	1	11	3	14	7.37832	105878000	138484000	192181000	25751800	31758500	41223600	131245000	137204000	123011000	106700000	131125000	129647000	155759000	120072000	172585000	57891700	54383600	66603800	48259500	66207700	69059500	113183000	126297000	91034400	96689500	128587000	213463000	168570000	156447000	207411000	47986400	46795700	46129000	0.711597	1	1.05604	0.865193	0.99896
444	MRPS30	Q9NP92	28S ribosomal protein S30, mitochondrial OS=Homo sapiens GN=MRPS30 PE=1 SV=2	3	1	1	1	11	3	2	6.91749	21982700	19833500	17262300	1711630	1944330	3388190	25122400	20988900	17198200	16160400	16490800	14969200	29446600	18298700	19906300	9873770	8147420	6821560	9140500	10284900	7317910	23966700	19674700	27866100	23993600	18199700	20645900	37544300	23457200	20919900	6006140	4201290	6242640	0.399897	1	0.896394	0.822577	0.858545
445	RUVBL2	Q9Y230	RuvB-like 2 OS=Homo sapiens GN=RUVBL2 PE=1 SV=3	3	1	1	1	11	3	22	8.03632	185000000	197663000	364592000	48614400	39418600	64836900	225477000	218302000	283191000	187063000	203554000	267447000	276494000	199212000	373574000	114489000	101089000	159314000	93079600	106198000	146595000	228987000	240321000	276389000	195699000	204839000	440617000	321818000	293400000	432365000	73560300	81668600	87341200	0.571386	1	0.981936	0.916881	0.898954
446	APBB1IP	Q7Z5R6	Amyloid beta A4 precursor protein-binding family B member 1-interacting protein OS=Homo sapiens GN=APBB1IP PE=1 SV=1	3	1	1	1	11	3	10	6.98775	39271300	45037200	94820500	7424620	5813900	8291560	46025400	52439600	119606000	22333000	30101800	86976100	49045100	37327400	120982000	14385000	16617100	27770100	10235000	15564400	21512400	23655900	31681600	40604400	22385600	25440600	70901400	33750600	52353300	182139000	17175100	22173300	24041100	1.27208	1	1.66082	0.903171	1.74969
447	MICAL2	O94851|O94851-3|O94851-4|O94851-5|O94851-6	Protein-methionine sulfoxide oxidase MICAL2 OS=Homo sapiens GN=MICAL2 PE=1 SV=1|Isoform 3 of Protein-methionine sulfoxide oxidase MICAL2 OS=Homo sapiens GN=MICAL2|Isoform 4 of Protein-methionine sulfoxide oxidase MICAL2 OS=Homo sapiens GN=MICAL2|Isoform 5 of Protein-methionine sulfoxide oxidase MICAL2 OS=Homo sapiens GN=MICAL2|Isoform 6 of Protein-methionine sulfoxide oxidase MICAL2 OS=Homo sapie…	3	1	1	1	11	3	6	7.00315	11797200	15686100	35585200	15548700	18184700	17353400	14845600	16010700	39673700	31272500	35392900	61453300	12719500	8461820	40234400	5588970	2630340	7356490	17891400	30700900	40762000	10456500	9672790	32282200	46067600	64071600	139146000	12501100	9748130	35794000	5287250	4406750	10409800	1.05725	1	1.16287	1.07783	1.52369
448	GPC4	O75487	Glypican-4 OS=Homo sapiens GN=GPC4 PE=1 SV=4	3	1	1	1	11	3	11	7.2592	41534900	44245700	33778800	10042700	13307900	10360900	39224400	57339700	35759200	109286000	275537000	115147000	44727000	50611400	40204600	53911100	57609500	44832200	66677500	84026400	62479400	103918000	109481000	104862000	198029000	150565000	135221000	57196800	110279000	103548000	84880600	54628700	34505100	3.70965	1	0.893729	2.34116	0.879894
449	NDUFS3	O75489	NADH dehydrogenase [ubiquinone] iron-sulfur protein 3, mitochondrial OS=Homo sapiens GN=NDUFS3 PE=1 SV=1	3	1	1	1	11	3	11	7.8366	58778600	110561000	88356100	12965500	26820400	16028700	67588000	120715000	100540000	43598400	107983000	70290200	85891300	119976000	124330000	28975900	53439700	34364200	26100600	57885600	35978200	57546500	121690000	130666000	60052500	110637000	98505000	89289400	147538000	125808000	37187300	38043600	32828400	1.0411	1	1.0994	0.830484	0.971215
450	SRFBP1	Q8NEF9	Serum response factor-binding protein 1 OS=Homo sapiens GN=SRFBP1 PE=1 SV=1	3	1	1	1	11	3	4	6.53589	35093100	49601200	27627700	3886240	5995450	3815130	36929900	40587800	21315200	30923200	36401400	16930100	30354400	38523200	22515500	14086100	15110700	6751740	17816900	22476200	9249030	29304500	31589200	23927700	39353300	37314100	22544400	36983100	37040300	20304300	10354800	7043960	3122000	0.699898	1	0.93805	1.02104	1.28121
451	DIS3L2	Q8IYB7	DIS3-like exonuclease 2 OS=Homo sapiens GN=DIS3L2 PE=1 SV=4	3	1	1	1	11	3	7	6.97696	40346400	48207000	65174100	12700800	9327060	11551800	48057900	51252900	49739000	48585800	60662700	61310600	59764500	46302500	66583900	21295600	20269600	25752200	24227800	36148800	38022700	41828100	46543000	42053700	47721100	57191000	94996500	57445700	55923900	61420400	44295900	31008300	38768400	1.92754	1	1.18903	0.938259	1.07338
452	SUPV3L1	Q8IYB8	ATP-dependent RNA helicase SUPV3L1, mitochondrial OS=Homo sapiens GN=SUPV3L1 PE=1 SV=1	3	1	1	1	11	3	9	7.05532	58890100	61636600	70709000	10459200	10770800	16287700	66983900	65544100	71446100	60545600	69694200	63078000	79619200	59909500	80236300	30337600	29832400	28745700	36895900	47571300	36475800	72276600	74638000	105484000	84224900	83473000	95092700	85672200	79169800	92408100	31388900	31015900	26803700	0.915867	1	1.06215	1.0871	1.00317
453	ATP1A1	P05023|P05023-4	Sodium/potassium-transporting ATPase subunit alpha-1 OS=Homo sapiens GN=ATP1A1 PE=1 SV=1|Isoform 4 of Sodium/potassium-transporting ATPase subunit alpha-1 OS=Homo sapiens GN=ATP1A1	3	1	1	1	11	3	37	8.31026	485042000	429996000	499165000	41660200	64059900	73135800	559065000	549844000	547722000	216427000	370279000	312661000	742988000	534323000	625534000	237625000	251588000	247363000	110843000	187473000	157508000	473371000	558404000	908563000	305534000	334798000	427808000	636363000	737666000	796955000	133600000	171612000	192512000	0.524805	1	1.3344	0.958537	1.12721
454	SLC9A9	Q8IVB4	Sodium/hydrogen exchanger 9 OS=Homo sapiens GN=SLC9A9 PE=1 SV=1	3	1	1	1	11	3	3	6.83177	6800030	13669400	11881400	988107	2983290	2676030	9444430	18926600	11864900	3122280	12539400	9347710	10249300	15601500	12298800	4363180	8321660	6538440	1104600	5023510	3656120	10887100	22908800	24482800	2314440	8263520	11017500	9794880	23012700	12305900	5727370	9787810	7502610	1.46168	1	1.19592	1.43227	1.23715
455	LIX1L	Q8IVB5	LIX1-like protein OS=Homo sapiens GN=LIX1L PE=2 SV=1	3	1	1	1	11	3	5	6.51243	8209870	28047500	22984800	3227820	7280610	7091200	10942200	34253400	23929500	12683400	39120400	26175500	9510380	26932700	24334500	6007950	14002700	8837710	5460980	20152300	11462700	11197500	30767300	20544200	11082800	30708500	39185500	10324300	35977700	19700400	8132290	16539100	7971440	1.96901	1	1.0528	1.39757	1.35985
456	DAD1	F5GXX5|P61803	Dolichyl-diphosphooligosaccharide--protein glycosyltransferase subunit DAD1 OS=Homo sapiens GN=DAD1 PE=1 SV=1|Dolichyl-diphosphooligosaccharide--protein glycosyltransferase subunit DAD1 OS=Homo sapiens GN=DAD1 PE=1 SV=3	3	1	1	1	11	3	4	7.8581	30195200	22041500	51482800	10122200	5961630	15825800	38634900	28271600	67740800	43854400	33398100	59297000	51138600	28494700	86822800	20881100	15679000	30940300	21496700	15166400	29969500	49249200	36068000	108375000	55764900	27701300	76256100	56162000	38566500	89954200	19383900	10438000	24908300	0.86277	1	1.04067	1.12998	0.882639
457	LZTR1	Q8N653	Leucine-zipper-like transcriptional regulator 1 OS=Homo sapiens GN=LZTR1 PE=1 SV=2	3	1	1	1	11	3	2	6.45108	3856670	10007400	10275400	1028230	2215690	3059370	4292600	10057000	9785120	3882540	9834910	10094600	4738530	9893690	11017200	2227270	5180050	5486130	1820880	5198960	5358960	4271680	11149100	9318180	4697500	8959090	12414300	5427350	10996400	11938000	2023920	3260370	6357240	0.932185	1	0.997846	1.0142	1.0148
458	ALG1	K7EID2|Q9BT22|Q9BT22-2	Chitobiosyldiphosphodolichol beta-mannosyltransferase (Fragment) OS=Homo sapiens GN=ALG1 PE=1 SV=7|Chitobiosyldiphosphodolichol beta-mannosyltransferase OS=Homo sapiens GN=ALG1 PE=1 SV=2|Isoform 2 of Chitobiosyldiphosphodolichol beta-mannosyltransferase OS=Homo sapiens GN=ALG1	3	1	1	1	11	3	6	7.18635	20594100	39141200	27098000	9477500	8641730	8445090	23012400	40926200	25387300	23646900	52208300	22430100	29467900	42099000	29955600	13145000	23276400	11864100	10905900	25122600	11551500	27647600	51136200	46574900	24848700	44737500	32622000	34943500	57417000	30838400	10618700	14582800	5087780	0.759629	1	0.963808	1.01954	0.84497
459	EXD2	Q9NVH0	Exonuclease 3'-5' domain-containing protein 2 OS=Homo sapiens GN=EXD2 PE=1 SV=2	3	1	1	1	11	3	5	6.64411	26036400	14120100	36217800	2916290	2752720	6761650	29186500	13477100	31455200	20951500	11526300	24537000	34631400	12564100	35926800	12691000	5153650	12045800	12126800	6136460	10988600	29296400	12605800	49247100	26820200	10596300	26407600	37530000	14505100	37189700	14244400	6417550	12331600	0.948772	1	1.05463	1.00588	0.997813
460	SPECC1L	Q69YQ0|Q69YQ0-2	Cytospin-A OS=Homo sapiens GN=SPECC1L PE=1 SV=2|Isoform 2 of Cytospin-A OS=Homo sapiens GN=SPECC1L	3	1	1	1	11	3	18	7.28549	85318000	104738000	133876000	23708400	22024400	22459800	108863000	122483000	160781000	123625000	177223000	206742000	102210000	91901900	157508000	51454800	56748200	64882200	71414800	101184000	94635900	113097000	124233000	112068000	210423000	209277000	278944000	135061000	135503000	159022000	50618700	42776000	42983200	0.936866	1	0.864911	1.07903	1.03418
461	SPCS1	Q9Y6A9	Signal peptidase complex subunit 1 OS=Homo sapiens GN=SPCS1 PE=1 SV=4	3	1	1	1	11	3	3	7.30945	30596600	47744300	36902200	3284410	6286990	6161100	34392900	53121600	40067700	34603000	60140300	39884800	45235800	51866700	44883600	21184200	34400200	18213000	20821500	41599000	21800400	40855100	59788900	49912200	47007900	61621000	49340500	43009200	61250400	39290400	12410700	18989000	23492200	0.721326	1	1.20207	1.22404	1.02601
462	CFAP20	Q9Y6A4	Cilia- and flagella-associated protein 20 OS=Homo sapiens GN=CFAP20 PE=1 SV=1	3	1	1	1	11	3	4	7.18043	30622200	44131800	47897700	14603100	13918400	14371200	40972100	50476800	36980400	40354700	54065700	41616000	52119500	38985500	46478900	19363300	21782100	16970600	20111600	29131100	24103800	39520300	48180600	35412500	43419300	56182200	71349000	44334900	53723500	45662400	11778000	16467200	16010300	0.664083	1	1.34358	1.14865	1.18574
463	PRKCDBP	Q969G5	Protein kinase C delta-binding protein OS=Homo sapiens GN=PRKCDBP PE=1 SV=3	3	1	1	1	11	3	10	8.42263	144997000	146086000	142415000	20205300	28885000	27830700	158779000	142583000	128613000	77777800	81279400	67298500	179365000	127736000	149876000	76174800	65963400	55888800	39280200	35607000	30940600	156049000	144691000	209934000	81458500	59799800	61991000	176843000	148853000	118959000	44260800	49591800	63364800	0.625645	1	1.1592	1.13707	1.152
464	DNAJC10	Q8IXB1	DnaJ homolog subfamily C member 10 OS=Homo sapiens GN=DNAJC10 PE=1 SV=2	3	1	1	1	11	3	11	7.75276	54006100	61784200	73201200	15476200	16464800	14483700	71643500	75749000	102902000	61761400	78581700	75560100	96865900	83025500	143750000	43128000	43359700	46580000	31623600	44357700	38124900	102196000	117409000	156805000	102518000	90345000	115933000	116375000	132851000	182733000	29765500	20680100	17623900	0.639367	1	0.951303	1.13158	0.789883
465	SNRPA	P09012	U1 small nuclear ribonucleoprotein A OS=Homo sapiens GN=SNRPA PE=1 SV=3	3	1	1	1	11	3	10	7.59609	121107000	85056400	139320000	30192400	12479000	24932600	137570000	92380200	126679000	125717000	91740600	103557000	161325000	79734800	116629000	77385600	44682100	54299200	81432800	55240000	66801900	128503000	87085000	189369000	139971000	94283300	184164000	169538000	98412400	134716000	33954000	21303000	33826300	0.500634	1	1.08753	0.976694	1.04112
466	CAP1	Q01518|Q01518-2	Adenylyl cyclase-associated protein 1 OS=Homo sapiens GN=CAP1 PE=1 SV=5|Isoform 2 of Adenylyl cyclase-associated protein 1 OS=Homo sapiens GN=CAP1	3	1	1	1	11	3	23	8.69662	282498000	515935000	507179000	221354000	258052000	175961000	345962000	532882000	386597000	330587000	676775000	514057000	444591000	526564000	652690000	160985000	222543000	178435000	143127000	281776000	194964000	300929000	473521000	221040000	293149000	564556000	621586000	478145000	606925000	641424000	116993000	159262000	193044000	0.611641	1	1.0627	0.810992	0.928356
467	PPTC7	Q8NI37	Protein phosphatase PTC7 homolog OS=Homo sapiens GN=PPTC7 PE=2 SV=1	3	1	1	1	11	3	3	5.99997	6778390	6421190	17284400	1490390	1252160	2910030	7843090	6310840	14801100	5834990	5142440	12177700	8574060	5472320	18975700	3628890	2390020	6426450	3855470	3317440	7209220	8791350	5714140	23494900	7240340	4382790	17635600	8491520	5523120	19776600	6756610	3161040	7778900	1.98902	1	1.15401	1.33408	1.18508
468	ABCB10	Q9NRK6	ATP-binding cassette sub-family B member 10, mitochondrial OS=Homo sapiens GN=ABCB10 PE=1 SV=2	3	1	1	1	11	3	8	6.87977	34370400	58705700	54740500	6553010	13154000	10468700	41569800	64233900	50826200	26903500	58310400	37481300	45139300	53772800	59543300	17549600	27554300	22657400	17733600	33321400	24476600	39761100	62820700	68139700	35934900	55148100	58407600	43286600	59983300	64385900	19700600	26019300	26313100	1.13769	1	1.19182	1.18363	1.23217
469	WDR36	A0A0A0MTB8|Q8NI36	WD repeat-containing protein 36 OS=Homo sapiens GN=WDR36 PE=1 SV=1|WD repeat-containing protein 36 OS=Homo sapiens GN=WDR36 PE=1 SV=1	3	1	1	1	11	3	7	6.7254	24373100	48714300	10904400	7602200	7821100	3124710	26615500	44852600	10794800	22342000	44387700	8632070	29250800	38137600	10022600	11538900	19141500	3517670	12252800	27133500	4972460	26440100	45270000	12729800	26550700	47426500	13600300	33186600	48922500	9185140	19936700	20034900	3023580	1.50171	1	1.00736	1.02663	1.02901
470	POLD2	A0A087WWF6|F8W8R3|P49005	DNA polymerase delta subunit 2 OS=Homo sapiens GN=POLD2 PE=1 SV=1|DNA polymerase delta subunit 2 OS=Homo sapiens GN=POLD2 PE=1 SV=1|DNA polymerase delta subunit 2 OS=Homo sapiens GN=POLD2 PE=1 SV=1	3	1	1	1	11	3	4	6.42247	15543300	23610800	41717100	2797570	3690440	6039600	20217600	25166900	33035100	14176500	20702600	26120200	21586500	18713400	38039300	8684610	11607500	15987900	8842340	15214800	17087400	16816000	22321700	37067000	16136300	21158800	43017000	19249000	25033500	39023300	9854890	12148900	17275800	1.27979	1	1.28169	1.12571	1.34762
471	GEMIN5	Q8TEQ6	Gem-associated protein 5 OS=Homo sapiens GN=GEMIN5 PE=1 SV=3	3	1	1	1	11	3	15	7.10407	83365800	78161800	64749200	18060400	16820900	11647400	103769000	83765800	47023100	93371200	81370400	43687100	116552000	73215500	61186200	56516400	39935300	25234900	52141900	52675400	30649000	114972000	93629200	52414300	94366900	93535400	95407900	142293000	99103500	60675400	58003800	26567700	29915700	1.01899	1	0.936147	1.04117	0.935685
472	GNPDA1	P46926	Glucosamine-6-phosphate isomerase 1 OS=Homo sapiens GN=GNPDA1 PE=1 SV=1	3	1	1	1	11	3	9	8.10489	94989400	211824000	189802000	8740340	42946500	24197500	85853500	181685000	98602500	53405500	123093000	98168400	142947000	257604000	195766000	42735400	79173400	63644700	27901600	69494300	46154100	55626300	120013000	48970900	42364700	100750000	95251700	105841000	237825000	156926000	24840900	42392300	31567800	0.586692	1	1.54358	0.677234	1.04076
473	PSMF1	Q5QPM7|Q92530	Proteasome inhibitor PI31 subunit OS=Homo sapiens GN=PSMF1 PE=1 SV=2|Proteasome inhibitor PI31 subunit OS=Homo sapiens GN=PSMF1 PE=1 SV=2	3	1	1	1	11	3	7	7.51646	37717800	62966400	60545800	9829080	20436100	12592600	44405300	62523200	40333800	40321400	60952200	43013300	44648400	43673300	47247700	23076900	25944000	21184900	19482800	31090100	22184900	42960200	54369900	29378500	36804400	56743000	72456900	56590200	62093300	49084700	16663500	29568500	24437600	0.736074	1	0.901722	0.978222	1.00679
474	MAOA	P21397	Amine oxidase [flavin-containing] A OS=Homo sapiens GN=MAOA PE=1 SV=1	3	1	1	1	11	3	6	6.78245	31973100	36927200	37534400	7782320	12250600	6456700	25071100	40651900	46975000	16969800	35998700	27249100	38448600	44449900	60631100	20781500	42758200	24295000	19625900	58525800	21579300	32668800	61498200	43929700	22159900	38726600	31539600	53964800	67714900	50005700	68793600	113299000	133515000	3.18665	1	0.814288	0.780072	0.596086
475	ACO1	P21399	Cytoplasmic aconitate hydratase OS=Homo sapiens GN=ACO1 PE=1 SV=3	3	1	1	1	11	3	19	8.10108	223361000	199759000	254264000	37684200	38693700	38948300	272519000	205369000	189605000	152185000	151278000	152860000	449510000	272313000	382526000	156854000	107932000	129565000	75048100	83298000	79184200	226206000	199195000	94470100	147801000	139770000	266602000	474914000	333684000	413065000	109637000	63804700	73406100	0.577083	1	1.08176	0.613764	0.736254
476	CDC42EP1	Q00587|Q00587-2	Cdc42 effector protein 1 OS=Homo sapiens GN=CDC42EP1 PE=1 SV=1|Isoform 2 of Cdc42 effector protein 1 OS=Homo sapiens GN=CDC42EP1	3	1	1	1	11	3	7	6.92692	21279400	27387700	40395500	11258200	8000540	13252800	25441900	29093600	49619000	52649100	54349700	76247600	24098900	16550800	34822400	17157200	16711300	22275500	34317500	35171400	47771900	42279900	36986900	74140600	62293600	63924100	99521400	29384900	28975400	38599100	19977300	10683900	18145300	1.69945	1	0.937305	1.85405	1.11089
477	TERF2	Q15554	Telomeric repeat-binding factor 2 OS=Homo sapiens GN=TERF2 PE=1 SV=3	3	1	1	1	11	3	7	6.62877	21188600	24498300	51399400	3524560	3982270	5764550	22510300	24932000	39560300	19400500	23416000	32557700	18400300	21532900	40718300	10615200	10954300	17929400	12387600	15633200	22101700	20500500	23252400	59018100	20578300	25093300	57918100	23431300	24668100	46932900	15146600	11093700	30848600	1.6159	1	0.897504	1.12741	1.23262
478	LAS1L	Q9Y4W2|Q9Y4W2-2	Ribosomal biogenesis protein LAS1L OS=Homo sapiens GN=LAS1L PE=1 SV=2|Isoform 2 of Ribosomal biogenesis protein LAS1L OS=Homo sapiens GN=LAS1L	3	1	1	1	11	3	8	7.2865	52867500	63728200	65328800	21332700	21710700	17228300	62919900	61783000	61757700	59382100	66710400	52030800	70901700	54418000	66155500	28958400	24162400	25392300	31537700	36124900	29582800	67888800	69390700	88267900	74428500	64828700	69899200	85786900	75383600	75948200	26584800	15809000	21212100	0.774656	1	0.94459	1.01974	0.94105
479	UBE3B	Q7Z3V4	Ubiquitin-protein ligase E3B OS=Homo sapiens GN=UBE3B PE=1 SV=3	3	1	1	1	11	3	6	6.55514	34193500	28565600	28836800	7653130	8550810	6016270	42363300	32186100	26291200	34359100	31423800	25771100	50673200	29736700	36882700	20803000	14544000	13412700	18022500	17184600	12996600	52109900	40446800	28463600	35714700	31687600	35312800	55128000	45595200	35895500	36986000	13528400	13997400	1.67711	1	1.05054	1.21804	0.985969
480	MIA3	Q5JRA6	Melanoma inhibitory activity protein 3 OS=Homo sapiens GN=MIA3 PE=1 SV=1	3	1	1	1	11	3	37	7.58193	182151000	216362000	195807000	41193800	43022200	30262900	242818000	306518000	249024000	252982000	331856000	226073000	249919000	236128000	274781000	114712000	138516000	104132000	94730900	151906000	103204000	280125000	380131000	409849000	255612000	305492000	313690000	327109000	397324000	274255000	90590600	93803800	61386300	0.692288	1	0.873202	1.1035	0.952432
481	HIP1R	O75146	Huntingtin-interacting protein 1-related protein OS=Homo sapiens GN=HIP1R PE=1 SV=2	3	1	1	1	11	3	6	6.50799	8013360	22722900	40757800	2261570	5307190	7809300	10780600	25791700	49065200	11084800	25869900	34630700	14255600	23341600	58902700	3089360	10549100	16963600	3445470	11064600	15862000	13850200	24875400	62078800	7301300	20352400	46463600	13458000	30402400	34426900	4723220	11463900	14791300	0.877312	1	1.21063	1.32614	1.0278
482	PEF1	Q9UBV8	Peflin OS=Homo sapiens GN=PEF1 PE=1 SV=1	3	1	1	1	11	3	4	6.9641	35124100	22609400	29324700	6035160	4529710	3910090	36736300	26012600	20943400	28899300	23253100	22833700	51503700	26312100	40304600	18233400	13622200	13616500	16623800	13076800	16669200	34440000	25372400	12023000	32729400	25546900	33146600	44056300	30762100	36523800	13844100	10352300	14622700	0.785513	1	1.3361	1.00732	1.06988
483	SEL1L	Q9UBV2	Protein sel-1 homolog 1 OS=Homo sapiens GN=SEL1L PE=1 SV=3	3	1	1	1	11	3	12	7.57375	68182000	58982500	85838400	12012100	14470500	16020800	82587500	72320100	112158000	87891100	90531000	111654000	104301000	69947800	137412000	52526800	41181400	52216600	42266800	43513700	49712500	116196000	105438000	192160000	118808000	89763600	136433000	138719000	112795000	143173000	28374600	34912300	38061900	0.511317	1	0.859331	1.07936	0.763878
484	B4GALT7	Q9UBV7	Beta-1,4-galactosyltransferase 7 OS=Homo sapiens GN=B4GALT7 PE=1 SV=1	3	1	1	1	11	3	4	6.80908	30450700	26516900	29242600	14021100	10700900	8533710	39468300	31721300	36973200	44520200	45102000	37400500	46116000	30468700	49245500	25126200	18847600	15747200	24989700	26851800	20224400	50514700	44598400	51294200	68829100	46788400	52599600	57640900	46703400	41743600	17838400	16099300	21898700	0.773609	1	0.914384	1.12927	0.878544
485	INTS7	Q9NVH2|Q9NVH2-2|Q9NVH2-3|Q9NVH2-4	Integrator complex subunit 7 OS=Homo sapiens GN=INTS7 PE=1 SV=1|Isoform 2 of Integrator complex subunit 7 OS=Homo sapiens GN=INTS7|Isoform 3 of Integrator complex subunit 7 OS=Homo sapiens GN=INTS7|Isoform 4 of Integrator complex subunit 7 OS=Homo sapiens GN=INTS7	3	1	1	1	11	3	6	6.54731	31585100	16293100	20158100	5940020	3414930	4775220	38564100	17375900	19194900	37206500	18206100	15979300	44027600	16465400	20899400	16062100	6871350	7682640	19104400	10596600	8905180	36586800	18257000	25864800	41929000	17797200	24839300	49664600	19226100	21859900	17536500	10856200	6841180	0.882658	1	1.01318	0.94927	0.996281
486	PPIF	P30405	Peptidyl-prolyl cis-trans isomerase F, mitochondrial OS=Homo sapiens GN=PPIF PE=1 SV=1	3	1	1	1	11	3	7	7.57813	70025400	102499000	99055700	7813270	9889800	13393100	71034700	103862000	108937000	34749700	73675000	51546600	104514000	118718000	142905000	32548900	45518100	34956900	19980200	37038500	27454500	57997900	92109200	90190700	45521700	60999300	71982200	85224900	135638000	118494000	23662300	16251200	17614300	0.694044	1	1.40157	0.876916	1.06942
487	SEC24D	E9PC44|O94855|O94855-2	Protein transport protein Sec24D OS=Homo sapiens GN=SEC24D PE=1 SV=2|Protein transport protein Sec24D OS=Homo sapiens GN=SEC24D PE=1 SV=2|Isoform 2 of Protein transport protein Sec24D OS=Homo sapiens GN=SEC24D	3	1	1	1	11	3	14	8.10935	82951800	112116000	101257000	31103200	29055100	28532400	113292000	143876000	107309000	180394000	239136000	157872000	158605000	158225000	182052000	72834500	71747800	52261600	85411700	123545000	74412300	170496000	204667000	75564800	189321000	244419000	254715000	181909000	230684000	166695000	44062900	53624200	37850100	0.605502	1	0.996484	1.20774	0.799081
488	NRBP2	Q9NSY0	Nuclear receptor-binding protein 2 OS=Homo sapiens GN=NRBP2 PE=1 SV=2	3	1	1	1	11	3	4	6.44212	7746330	11614200	13808400	1929830	3829450	4132230	9656330	12771300	12020700	6830280	10399000	12510700	11217200	11292700	17379600	3657760	6048830	6241360	2734000	6318760	5719650	8487420	13399700	12617100	6958940	11043300	15358100	10637500	13902800	15015000	5631050	4208190	5151810	1.32326	1	1.20518	1.02813	1.16471
489	BMP2K	Q9NSY1	BMP-2-inducible protein kinase OS=Homo sapiens GN=BMP2K PE=1 SV=2	3	1	1	1	11	3	10	6.96266	73943500	88050100	130225000	14873700	14095600	16935600	72349200	97712100	117926000	47848700	82284800	78439800	69644200	68403800	129889000	27850200	37435700	41609900	20418800	31396700	33239600	57307000	67484800	79175400	41665700	45712500	98018100	57764200	102253000	102100000	29678100	29425200	34169200	1.28432	1	1.37795	1.27838	1.60702
490	NT5DC3	Q86UY8|Q86UY8-2	5'-nucleotidase domain-containing protein 3 OS=Homo sapiens GN=NT5DC3 PE=1 SV=1|Isoform 2 of 5'-nucleotidase domain-containing protein 3 OS=Homo sapiens GN=NT5DC3	3	1	1	1	11	3	5	6.95618	13224900	22864200	19871400	4708150	4402080	3881360	16169700	23079800	16734300	12407000	23567100	14994900	18974000	19421700	22595500	9476230	15061800	10479600	9842690	17473700	10194400	23794100	37187600	38515700	27426100	36019200	21561100	46538900	50933500	35630100	10713900	8301620	6572220	0.575477	1	0.465962	0.658818	0.445791
491	PLOD3	O60568	Procollagen-lysine,2-oxoglutarate 5-dioxygenase 3 OS=Homo sapiens GN=PLOD3 PE=1 SV=1	3	1	1	1	11	3	17	8.09947	178899000	189412000	194830000	47928800	35537800	37693300	216914000	207988000	242316000	159957000	188407000	199088000	289103000	206083000	299688000	86675800	88816600	78594900	64971800	93081100	72098800	188858000	207879000	359609000	172485000	173434000	259956000	227561000	226838000	221882000	44419900	63827200	50823000	0.487951	1	1.45199	1.06942	1.22303
492	TMEM192	Q8IY95|Q8IY95-2	Transmembrane protein 192 OS=Homo sapiens GN=TMEM192 PE=1 SV=1|Isoform 2 of Transmembrane protein 192 OS=Homo sapiens GN=TMEM192	3	1	1	1	11	3	3	7.31169	24419100	41756000	50334900	2775930	3951170	4320000	27222500	50822900	55323900	24732900	55409800	46417100	39000900	57528400	67339100	8186630	15323200	13273400	7109460	14356000	12069500	16463700	31711200	33349200	16871500	27090300	24968400	25986900	55304200	68037800	6738230	9061790	7045730	0.648168	1	1.71525	0.816367	1.34406
493	GREM1	O60565	Gremlin-1 OS=Homo sapiens GN=GREM1 PE=1 SV=1	3	1	1	1	11	3	5	6.95944	59183100	81806200	58969100	23823200	39088200	26957600	16992600	27244800	23631900	17631400	39153300	29369400	18297800	23384700	30022900	15069200	18649900	14370800	15944700	34940200	19472000	13194800	21914400	22498900	16326600	30023500	26457400	14414200	26449900	24638700	8927520	7596450	8531320	1.54823	1	1.45083	1.17957	1.51257
494	DHX37	Q8IY37	Probable ATP-dependent RNA helicase DHX37 OS=Homo sapiens GN=DHX37 PE=1 SV=1	3	1	1	1	11	3	5	6.30958	8676670	10392600	24960000	1946860	1565810	3866780	9775660	10119400	23679300	10002900	8852390	18761400	11143700	9321490	28097900	4400020	3806730	8249580	4730230	6524240	10677100	9006640	9227000	32362900	12056300	9389220	32074100	10102500	10900300	27355200	5513680	7724840	14605700	1.3643	1	1.26069	1.1488	1.24155
495	MYO1D	O94832	Unconventional myosin-Id OS=Homo sapiens GN=MYO1D PE=1 SV=2	3	1	1	1	11	3	43	8.371	611667000	439320000	592747000	152919000	145065000	165018000	602748000	555953000	968724000	683697000	867594000	811175000	953207000	749271000	1519080000	171126000	171566000	209568000	193290000	254763000	258285000	380581000	422396000	518102000	549149000	486790000	703358000	691951000	689944000	930756000	370921000	292898000	331370000	1.33999	1	1.57442	0.708735	1.11765
496	NQO1	B4DLR8|P15559|P15559-2|P15559-3	NAD(P)H dehydrogenase [quinone] 1 OS=Homo sapiens GN=NQO1 PE=1 SV=1|NAD(P)H dehydrogenase [quinone] 1 OS=Homo sapiens GN=NQO1 PE=1 SV=1|Isoform 2 of NAD(P)H dehydrogenase [quinone] 1 OS=Homo sapiens GN=NQO1|Isoform 3 of NAD(P)H dehydrogenase [quinone] 1 OS=Homo sapiens GN=NQO1	3	1	1	1	11	3	11	8.18615	87928000	246619000	306803000	12072100	54881100	69939400	87415500	220864000	379755000	85284900	229754000	359224000	87892200	146483000	428144000	105349000	128958000	140917000	65953000	113945000	108745000	173461000	242259000	138342000	122766000	157903000	189538000	188994000	210635000	243911000	29426200	34338200	54505000	0.389209	1	0.531508	1.18268	0.593453
497	PYCARD	Q9ULZ3	Apoptosis-associated speck-like protein containing a CARD OS=Homo sapiens GN=PYCARD PE=1 SV=2	3	1	1	1	11	3	6	6.99138	59801000	63537500	23860200	11396400	13722100	6184540	64915100	62861100	17875600	32171400	34527400	14324600	55969700	43271600	22674100	22166700	25490600	8464610	10363400	13033900	5891440	40199100	48077400	14799100	24204300	19009800	19745400	85569300	66481400	27417100	16751400	23649700	6489820	0.489361	1	0.747554	0.605356	0.97336
498	DPYSL3	Q14195-2	Isoform LCRMP-4 of Dihydropyrimidinase-related protein 3 OS=Homo sapiens GN=DPYSL3	3	1	1	1	11	3	26	8.27995	151831000	228449000	270740000	72752300	82874500	93916500	189001000	255395000	210442000	229730000	302304000	307037000	220050000	240815000	314411000	73038500	83126200	89181700	78712500	118202000	105060000	155447000	208658000	168410000	197157000	226125000	397539000	227312000	226119000	349228000	170599000	232142000	264524000	1.87608	1	1.10639	0.881195	1.06681
499	LAMTOR1	F5GX19|F5H3Y3|F5H479|H0YFI1|Q6IAA8	Ragulator complex protein LAMTOR1 OS=Homo sapiens GN=LAMTOR1 PE=1 SV=1|Ragulator complex protein LAMTOR1 OS=Homo sapiens GN=LAMTOR1 PE=1 SV=1|Ragulator complex protein LAMTOR1 OS=Homo sapiens GN=LAMTOR1 PE=1 SV=1|Ragulator complex protein LAMTOR1 (Fragment) OS=Homo sapiens GN=LAMTOR1 PE=1 SV=1|Ragulator complex protein LAMTOR1 OS=Homo sapiens GN=LAMTOR1 PE=1 SV=2	3	1	1	1	11	3	4	7.4215	20060100	32138900	34637200	6335230	7562930	5546850	21342100	32095100	32384500	19452900	33048500	30298900	24829900	28692400	39285500	9384280	12715700	11227100	8989130	15919900	10513100	21401400	30508000	40855700	20889900	26875200	28176200	29055700	40134000	48051600	13101200	12110900	8513480	1.12714	1	0.976678	0.949124	0.942435
500	DHCR7	Q9UBM7	7-dehydrocholesterol reductase OS=Homo sapiens GN=DHCR7 PE=1 SV=1	3	1	1	1	11	3	6	7.8557	56805400	67637500	36319600	14782400	23814200	14330700	65324600	98315400	46856300	41988600	96004500	37336800	99139200	108307000	72429000	16369500	29349900	9759200	20932100	54450900	16701100	34999700	50822700	35734400	65964100	79784400	46911900	50452900	72626000	32982500	12537700	13436600	7697840	0.621195	1	2.24578	0.893903	1.66126
501	STAG2	Q8N3U4|Q8N3U4-2	Cohesin subunit SA-2 OS=Homo sapiens GN=STAG2 PE=1 SV=3|Isoform 2 of Cohesin subunit SA-2 OS=Homo sapiens GN=STAG2	3	1	1	1	11	3	10	7.17416	124427000	78887300	104019000	17118000	12009300	12438600	173895000	91567100	96325600	126740000	80386800	68799200	199042000	80203100	105734000	59671700	32015400	34633900	54054400	37450400	37001900	138413000	81610600	123870000	135723000	72480100	115095000	191948000	91554100	112155000	78057700	33680900	38972400	1.01655	1	1.18514	0.929192	1.16238
502	SPRYD7	Q5W111	SPRY domain-containing protein 7 OS=Homo sapiens GN=SPRYD7 PE=1 SV=2	3	1	1	1	11	3	4	7.08799	37966100	19599600	22592700	8616640	3983180	4335090	43290500	22107000	27045400	46855700	30196000	27775200	55056200	21002900	29951900	17220600	8250900	9936960	22508900	14027100	12183500	39469400	20128800	30491400	58922300	27382600	32129800	47059500	24891200	25047600	34669200	20540700	11412000	1.84159	1	1.33711	1.08075	1.1803
503	GABARAPL2	P60520	Gamma-aminobutyric acid receptor-associated protein-like 2 OS=Homo sapiens GN=GABARAPL2 PE=1 SV=1	3	1	1	1	11	3	5	7.33128	33011900	28101800	56877800	3796270	3537150	8444580	31399700	32910400	59271000	23960800	26961900	56170300	59144400	53888100	110645000	14473400	13901100	25070600	19173500	24565200	37896100	27493100	27541300	61065300	33044500	32305800	75354600	46378800	42780500	100139000	16695000	13697800	23996800	0.899836	1	1.45748	0.763865	0.868664
504	NME3	Q13232	Nucleoside diphosphate kinase 3 OS=Homo sapiens GN=NME3 PE=1 SV=2	3	1	1	1	11	3	6	7.30573	46381200	50503800	44153300	14468500	15707300	13100800	51116000	58919000	59502000	34546300	50404800	41841600	60575200	54538200	65147300	24441800	31344700	23462400	19429000	25078400	19761300	63510000	87706000	99858400	39647600	46434900	43815200	67504000	70394200	74834900	41953000	36139400	36623900	1.55357	1	1.02559	1.21234	0.971568
505	MANF	A8K878|P55145	Mesencephalic astrocyte-derived neurotrophic factor OS=Homo sapiens GN=MANF PE=1 SV=1|Mesencephalic astrocyte-derived neurotrophic factor OS=Homo sapiens GN=MANF PE=1 SV=3	3	1	1	1	11	3	8	8.35716	72086100	96833200	104102000	22074100	60152200	50395200	93185200	115374000	128495000	98698300	162065000	120851000	114459000	115158000	171787000	81913700	78244900	64566700	50175800	89529400	67977400	98069800	142268000	202087000	121934000	155399000	188435000	199290000	161280000	161127000	27614700	37059700	38536500	0.346379	1	0.656406	0.634106	0.599939
506	SLMAP	Q14BN4|Q14BN4-2|Q14BN4-3	Sarcolemmal membrane-associated protein OS=Homo sapiens GN=SLMAP PE=1 SV=1|Isoform 2 of Sarcolemmal membrane-associated protein OS=Homo sapiens GN=SLMAP|Isoform 3 of Sarcolemmal membrane-associated protein OS=Homo sapiens GN=SLMAP	3	1	1	1	11	3	13	6.8421	41685600	47787200	73689500	9482210	11364400	16038000	46876200	48192800	79586700	39410900	48846700	72375900	54437700	41985500	92879800	23502900	22971700	31488600	21365900	30094500	34194900	52596100	57271500	106328000	50422300	44059600	78002800	63312200	57061900	87364400	77093800	24825800	47549900	3.04389	1	0.982698	1.07048	0.949972
507	RANBP2	P49792	E3 SUMO-protein ligase RanBP2 OS=Homo sapiens GN=RANBP2 PE=1 SV=2	3	1	1	1	11	3	37	7.48203	277306000	349867000	431308000	44598000	51790300	50624200	341135000	405346000	419826000	311652000	412410000	334822000	318721000	301351000	397297000	128076000	137620000	158166000	139705000	199604000	181427000	310398000	356298000	548822000	338520000	374908000	580783000	385801000	417277000	494403000	204010000	117201000	111203000	1.32186	1	0.944181	1.03674	1.13451
508	TRMT112	F5GX77|Q9UI30|Q9UI30-2	Multifunctional methyltransferase subunit TRM112-like protein OS=Homo sapiens GN=TRMT112 PE=1 SV=1|Multifunctional methyltransferase subunit TRM112-like protein OS=Homo sapiens GN=TRMT112 PE=1 SV=1|Isoform 2 of Multifunctional methyltransferase subunit TRM112-like protein OS=Homo sapiens GN=TRMT112	3	1	1	1	11	3	2	6.62709	8381640	10687400	11066200	3525620	4298870	3879460	11731000	11772100	8761830	10833400	13474800	10973700	12584800	10158400	14826000	5238820	5661190	4493300	4665860	6246770	5493270	14260600	15405200	12487100	9539130	11204300	14304100	15134600	14165300	12291900	4814590	4125020	3494260	0.795215	1	0.950349	1.21417	0.994512
509	REEP5	Q00765	Receptor expression-enhancing protein 5 OS=Homo sapiens GN=REEP5 PE=1 SV=3	3	1	1	1	11	3	5	7.76494	43258700	69123700	83952000	4126710	7188310	8283370	47771400	68310000	106542000	37176100	77884200	85903000	54191900	74292100	113407000	28135400	34545100	39762400	17863200	35527300	32026600	51613500	80690200	154760000	49341100	69877500	95372600	83269000	87147900	125572000	27170400	34313900	35840600	0.81566	1	0.743805	0.798716	0.736089
510	RPSA	A0A0C4DG17|C9J9K3|P08865	40S ribosomal protein SA OS=Homo sapiens GN=RPSA PE=1 SV=1|40S ribosomal protein SA (Fragment) OS=Homo sapiens GN=RPSA PE=1 SV=7|40S ribosomal protein SA OS=Homo sapiens GN=RPSA PE=1 SV=4	3	1	1	1	11	3	12	8.51699	90811000	134202000	149705000	37064600	35959300	27849100	110250000	144220000	131075000	107104000	163920000	118591000	143635000	139021000	199899000	57173700	78172600	64245800	57582600	82889800	67310100	127795000	177685000	111904000	117648000	171190000	221942000	156343000	226155000	186567000	58165000	45502400	37920300	0.929993	1	1.05	1.05329	0.904786
511	CTSK	P43235	Cathepsin K OS=Homo sapiens GN=CTSK PE=1 SV=1	3	1	1	1	11	3	9	7.99208	442824000	277208000	328943000	19460600	57521200	61234700	120035000	142372000	137610000	25232100	65344100	45085100	226422000	333798000	256388000	24157400	35591600	34368000	13186600	26365900	22461100	22857100	46257100	37549700	23566300	37641800	46053400	70719700	87033800	102403000	54275000	34870900	18418200	1.91847	1	3.6592	0.416479	2.17778
512	NAMPT	P43490	Nicotinamide phosphoribosyltransferase OS=Homo sapiens GN=NAMPT PE=1 SV=1	3	1	1	1	11	3	18	8.10613	135343000	174278000	301709000	18022800	27240400	34327800	123206000	171163000	184903000	61511300	116113000	155223000	184115000	160893000	289089000	82902900	131233000	191554000	53930700	116889000	146807000	167411000	289748000	161328000	136737000	188733000	469154000	162072000	356256000	548051000	47778900	91497400	67104600	0.736927	1	1.29834	1.33103	0.97537
513	HEBP1	Q9NRV9	Heme-binding protein 1 OS=Homo sapiens GN=HEBP1 PE=1 SV=1	3	1	1	1	11	3	7	7.77423	162556000	92619900	98221200	14928200	16542200	20044000	163751000	90348000	88541600	100419000	75213900	76087000	223547000	93698000	139389000	91405000	54099500	50632700	52537300	38727300	35639700	135922000	94176000	73703800	69771800	63028300	107742000	150094000	133015000	169756000	17309900	29918700	29848000	0.288289	1	1.70221	1.16691	1.3998
514	PIEZO1	Q92508	Piezo-type mechanosensitive ion channel component 1 OS=Homo sapiens GN=PIEZO1 PE=1 SV=4	3	1	1	1	11	3	17	7.13591	23120200	63283200	99229500	6419650	15364400	19892800	31423800	77495800	117427000	25050300	76044700	93748800	35593800	65950000	130019000	15454800	30236600	40894600	12761900	39133300	45149200	30553500	72853600	178978000	36729700	65063400	115903000	39524900	77649400	124155000	12699600	24800500	52588000	0.803185	1	1.02923	0.996099	1.02008
515	DDX54	Q8TDD1|Q8TDD1-2	ATP-dependent RNA helicase DDX54 OS=Homo sapiens GN=DDX54 PE=1 SV=2|Isoform 2 of ATP-dependent RNA helicase DDX54 OS=Homo sapiens GN=DDX54	3	1	1	1	11	3	16	7.18971	106444000	101938000	162565000	24338900	18054300	27478100	109578000	85744400	128090000	98541500	91478400	101333000	111542000	64373700	119861000	46653500	36581800	57261200	64997700	72346500	89068500	100593000	87312200	137850000	142738000	118854000	194153000	116613000	106298000	144229000	53317900	27074000	33703400	1.14294	1	1.0932	1.11156	1.20565
516	NOL11	Q9H8H0	Nucleolar protein 11 OS=Homo sapiens GN=NOL11 PE=1 SV=1	3	1	1	1	11	3	8	6.87776	57112000	41681900	33867800	13203400	7800600	5705210	68654500	39848700	30791700	60276800	41796600	26223700	75966700	36912300	31756400	31396700	18047400	11828500	32711100	24484400	15608300	62701700	43016700	41008100	71511700	45228200	41733100	78911600	48516700	29984200	28895100	15763200	15973700	0.915334	1	1.10025	1.02388	1.11628
517	KDELC1	Q6UW63	KDEL motif-containing protein 1 OS=Homo sapiens GN=KDELC1 PE=1 SV=1	3	1	1	1	11	3	11	7.14582	31005500	41325300	43155900	17373600	20097600	16744600	42393500	54284600	76996000	103480000	133130000	109458000	63112200	55116900	122353000	20826600	27412100	24438600	36186800	54007200	43379000	62837600	84555500	133304000	110799000	115893000	161783000	50308900	69415500	74994200	47267000	37080300	29174000	2.3486	1	1.43376	1.60949	1.08119
518	GPR68	Q15743	Ovarian cancer G-protein coupled receptor 1 OS=Homo sapiens GN=GPR68 PE=1 SV=1	3	1	1	1	11	3	3	6.34622	5474560	10258100	10030600	1416440	2201510	2278010	7738560	14033100	12493100	10913200	16888700	13878800	7647040	9771480	14571500	3999310	7968200	5928190	3947710	8123340	6994570	9715240	20535300	40315000	10701300	13770400	19444800	9175170	15355800	14052300	8044400	6236910	6900300	2.19167	1	0.952548	1.36443	1.08216
519	CBX6	B0QXZ6|O95503	Chromobox protein homolog 6 OS=Homo sapiens GN=CBX6 PE=1 SV=1|Chromobox protein homolog 6 OS=Homo sapiens GN=CBX6 PE=1 SV=1	2	1	1	NA	11	2	3	5.78488	1634840	4406020	NA	820953	1230390	NA	2244600	4646140	NA	1959410	4753060	NA	1877240	3204970	NA	919878	2013940	NA	1007900	3122830	NA	2189180	5618780	NA	2205280	4999420	NA	2633870	5412940	NA	1058310	1824430	NA	1.00442	1	0.814579	1.07102	1.09343
520	TOMM22	Q9NS69	Mitochondrial import receptor subunit TOM22 homolog OS=Homo sapiens GN=TOMM22 PE=1 SV=3	3	1	1	1	11	3	2	6.21734	2426950	1573650	4287060	454949	344949	979218	4273940	2216530	5638070	2619490	2005010	3777000	4904950	1738550	6034670	1865050	716923	2225650	1647170	920589	2065360	4116200	2562220	7647690	3088420	1391710	6388880	4386640	1944240	4477970	2232740	751917	1768380	1.27234	1	1.27794	1.20914	1.25009
521	LYRM4	Q9HD34	LYR motif-containing protein 4 OS=Homo sapiens GN=LYRM4 PE=1 SV=1	3	1	1	1	11	3	5	7.25207	30204700	64581700	53589200	7282470	14235000	10641200	35187000	63803800	53145000	26079300	57142500	39343600	43380900	61727800	64713100	16476600	31025000	21916900	14174900	32461600	21075300	39452700	72690500	77886000	29471700	59521200	55653600	48633300	89956700	70374600	15569600	18454700	15184500	0.800277	1	1.01947	1.04533	0.928313
522	ACBD6	Q9BR61	Acyl-CoA-binding domain-containing protein 6 OS=Homo sapiens GN=ACBD6 PE=1 SV=1	2	1	1	NA	11	2	5	6.63789	38931900	9645890	NA	8785160	2681640	NA	44086100	10769000	NA	38213900	11853800	NA	43925700	8336750	NA	21959700	5105520	NA	22015800	6190440	NA	45523000	11699000	NA	39412400	9721620	NA	49383300	10990100	NA	36952200	4658410	NA	1.8705	1	1.01659	1.18785	1.14543
523	XRCC6	P12956	X-ray repair cross-complementing protein 6 OS=Homo sapiens GN=XRCC6 PE=1 SV=2	3	1	1	1	11	3	32	8.62265	360771000	467148000	553780000	38762700	102812000	73679000	468458000	497246000	500478000	387810000	464475000	360749000	558032000	454494000	595902000	173353000	186291000	186427000	165877000	235384000	204258000	437018000	500436000	679477000	389162000	455727000	644935000	576370000	578242000	704979000	153952000	152039000	137085000	0.667698	1	1.10654	0.977035	1.04283
524	SUMF2	J3KQJ1|Q8NBJ7	Sulfatase-modifying factor 2 OS=Homo sapiens GN=SUMF2 PE=1 SV=1|Sulfatase-modifying factor 2 OS=Homo sapiens GN=SUMF2 PE=1 SV=2	3	1	1	1	11	3	7	7.77848	54597000	109471000	94760800	20467000	33893700	23830000	49991400	83138000	62070000	46218000	93548700	58607000	67940400	88104500	88898700	37350100	62738600	43886900	35769400	58693000	44117700	64615100	102620000	119748000	58731000	93650600	88444200	74138900	143393000	76584900	28763000	23433400	19723100	0.969805	1	1.04735	1.12305	0.865157
525	COLGALT1	Q8NBJ5	Procollagen galactosyltransferase 1 OS=Homo sapiens GN=COLGALT1 PE=1 SV=1	3	1	1	1	11	3	14	8.10109	159517000	114322000	177719000	50515100	38324800	33756000	166106000	130837000	273415000	143293000	140527000	212674000	242696000	139635000	383045000	83383000	51416700	69733700	66427600	66487300	97171500	139335000	123640000	234178000	168462000	128330000	257236000	194107000	127540000	246610000	140200000	45044700	50236700	1.80552	1	1.42899	0.924978	1.09797
526	RAB21	Q9UL25	Ras-related protein Rab-21 OS=Homo sapiens GN=RAB21 PE=1 SV=3	3	1	1	1	11	3	7	7.62955	23666500	32057100	65360100	3947400	4903120	12417700	30527800	35197500	67425200	21362200	31896800	53755500	36092000	33320900	77873000	14563300	16184000	27531200	10258000	15346100	22510500	32927200	39115700	96721200	30951200	30414400	59787600	41568900	43770200	77740000	11214400	8494120	21612100	0.674379	1	0.992317	1.0207	0.942264
527	C19orf52	Q9BSF4	Uncharacterized protein C19orf52 OS=Homo sapiens GN=C19orf52 PE=1 SV=2	3	1	1	1	11	3	4	6.79496	34052400	17567900	16254800	11240500	4674760	4363930	37874800	18228000	18478800	29208200	18279900	13221000	46942600	18100900	21394300	17548700	9349410	6543570	16795600	10548400	7730200	39412000	19721100	22330900	40003000	18209300	17811000	54138800	21478700	22275100	23475100	11926900	7329330	1.08392	1	0.990983	0.938063	0.89761
528	ARHGAP6	O43182|O43182-4	Rho GTPase-activating protein 6 OS=Homo sapiens GN=ARHGAP6 PE=1 SV=3|Isoform 4 of Rho GTPase-activating protein 6 OS=Homo sapiens GN=ARHGAP6	2	1	1	NA	11	2	4	5.95855	9098740	14740600	NA	1375680	2290260	NA	8691120	15851700	NA	5382680	8339080	NA	9522260	12626200	NA	10373400	18565100	NA	3626540	6208880	NA	20178100	37038900	NA	9170980	10042800	NA	43804900	39957000	NA	7698300	7803490	NA	0.439307	1	0.248442	0.593567	0.254565
529	CHERP	J3QK89|Q8IWX8	Calcium homeostasis endoplasmic reticulum protein OS=Homo sapiens GN=CHERP PE=1 SV=1|Calcium homeostasis endoplasmic reticulum protein OS=Homo sapiens GN=CHERP PE=1 SV=3	3	1	1	1	11	3	9	6.89566	18805600	57606600	46546000	7240230	15821100	13869600	23359300	61942900	46630700	24469100	67518600	36698000	18059400	32581700	26120600	10644000	21227000	15065000	11253400	33914800	23541800	25724700	62383000	75207000	27989700	68284500	66061800	27241800	53224800	25499200	11994200	21085600	12817400	1.10061	1	0.757662	1.21682	1.1002
530	CDC34	P49427	Ubiquitin-conjugating enzyme E2 R1 OS=Homo sapiens GN=CDC34 PE=1 SV=2	2	1	1	NA	11	2	2	6.5087	9493310	11252400	NA	3713780	4422780	NA	9581240	11519900	NA	10103000	13139800	NA	10891700	9528450	NA	4960200	5136550	NA	5467140	8466790	NA	8703910	10675400	NA	10287500	12776000	NA	11198900	12724300	NA	8168580	4749980	NA	1.82334	1	1.11155	1.0015	1.09772
531	BDH2	Q9BUT1	3-hydroxybutyrate dehydrogenase type 2 OS=Homo sapiens GN=BDH2 PE=1 SV=2	3	1	1	1	11	3	8	8.13571	86902500	80159600	141690000	14086400	14763100	22012500	98280400	94455500	134177000	79223400	93592100	146202000	129221000	96755500	190323000	49420400	52793200	77101600	20298400	33715400	41370700	88574600	111768000	76953000	55023300	51809300	108019000	168398000	180120000	275419000	45372100	47535500	51339800	0.673517	1	0.877009	0.677773	0.748817
532	HSPA8	E9PN89|P11142	Heat shock cognate 71 kDa protein (Fragment) OS=Homo sapiens GN=HSPA8 PE=1 SV=1|Heat shock cognate 71 kDa protein OS=Homo sapiens GN=HSPA8 PE=1 SV=1	3	1	1	1	11	3	24	8.95881	414719000	680637000	806223000	217220000	211897000	243176000	530836000	728547000	669742000	440454000	733247000	640923000	655054000	709779000	953979000	271599000	343748000	337299000	194461000	366765000	307843000	518857000	772782000	646578000	459684000	694442000	907248000	849921000	933276000	1023300000	246937000	237025000	287909000	0.72628	1	0.880859	0.78665	0.80136
533	STON1	A0A0A6YYG5|Q53S48|Q9Y6Q2-3	Protein STON1-GTF2A1L OS=Homo sapiens GN=STON1-GTF2A1L PE=4 SV=1|Protein STON1-GTF2A1L OS=Homo sapiens GN=ALF PE=4 SV=1|Isoform 3 of Stonin-1 OS=Homo sapiens GN=STON1	3	1	1	1	11	3	7	6.9847	65560500	35063100	55285800	10382500	7817370	8770690	94097400	47233200	92902100	55935600	41767000	77283900	71773600	30595700	70208200	19509700	10289900	12216500	21365300	16171400	13147100	50403900	28310700	49881400	41199500	20036600	28900600	45071400	24847000	29544800	74654900	10244800	14056300	4.14051	1	1.82	1.44104	2.67869
534	NCDN	Q9UBB6|Q9UBB6-2|Q9UBB6-3	Neurochondrin OS=Homo sapiens GN=NCDN PE=1 SV=1|Isoform 2 of Neurochondrin OS=Homo sapiens GN=NCDN|Isoform 3 of Neurochondrin OS=Homo sapiens GN=NCDN	3	1	1	1	11	3	6	7.08548	32298600	48533400	69152600	7895720	12586600	17003700	33383900	51535300	59032700	31969000	54073400	73480700	43469500	51574500	82836800	22637100	33040900	39284000	22447600	32122500	34040400	40137100	66717400	46298500	34640700	50130800	86447500	59038500	78783000	90543700	42430500	31516500	22445100	1.79655	1	0.841506	0.876038	0.725517
535	TUBGCP3	Q96CW5	Gamma-tubulin complex component 3 OS=Homo sapiens GN=TUBGCP3 PE=1 SV=2	3	1	1	1	11	3	9	7.1113	69329900	58187100	81951800	16276700	10794600	19883800	75078600	60585200	57532000	56668300	48057600	49707500	82489600	52138400	73532700	33027300	24002200	26472700	30346800	26665500	27062400	67529700	53398700	56001500	52082600	44391500	75064400	76431600	58991400	78252100	37971500	20683400	29821000	1.24188	1	1.23349	1.1385	1.26034
536	GOT2	P00505	Aspartate aminotransferase, mitochondrial OS=Homo sapiens GN=GOT2 PE=1 SV=3	3	1	1	1	11	3	18	8.33056	202970000	266962000	351188000	37899800	56045700	43147700	236455000	293915000	355023000	159062000	273398000	233611000	281736000	275589000	422398000	77858700	94019400	114867000	72453100	124060000	129367000	187766000	266974000	484035000	182696000	241869000	304501000	310765000	311751000	431353000	178785000	115270000	131267000	1.43812	1	1.03614	0.778569	0.976252
537	CCDC127	Q96BQ5	Coiled-coil domain-containing protein 127 OS=Homo sapiens GN=CCDC127 PE=1 SV=1	2	1	1	NA	11	2	3	6.38658	16373200	15833800	NA	2948140	4453100	NA	18185100	16658400	NA	9298510	13338200	NA	21719700	16433400	NA	7895560	8140790	NA	5337550	8045430	NA	16989600	20729100	NA	11050000	12870800	NA	27109300	24237000	NA	13680800	6084120	NA	1.26151	1	0.915679	0.807564	0.860683
538	FBXL18	H0Y6I6|Q96ME1|Q96ME1-2|Q96ME1-4	F-box/LRR-repeat protein 18 (Fragment) OS=Homo sapiens GN=FBXL18 PE=1 SV=1|F-box/LRR-repeat protein 18 OS=Homo sapiens GN=FBXL18 PE=1 SV=2|Isoform 2 of F-box/LRR-repeat protein 18 OS=Homo sapiens GN=FBXL18|Isoform 4 of F-box/LRR-repeat protein 18 OS=Homo sapiens GN=FBXL18	3	1	1	1	11	3	2	6.63636	9940850	12760000	10704200	3289740	4365650	3927170	10850800	11573100	10467400	10190000	13026200	10611900	12693800	9850330	12374100	4272050	5134260	3491540	5201510	7402940	4549220	9600700	11473000	10724200	10742100	12582300	13949800	12500000	12844000	12620000	5405400	5248070	3289760	1.08097	1	1.16062	0.989704	1.11378
539	MED12	Q93074|Q93074-2|Q93074-3	Mediator of RNA polymerase II transcription subunit 12 OS=Homo sapiens GN=MED12 PE=1 SV=4|Isoform 2 of Mediator of RNA polymerase II transcription subunit 12 OS=Homo sapiens GN=MED12|Isoform 3 of Mediator of RNA polymerase II transcription subunit 12 OS=Homo sapiens GN=MED12	3	1	1	1	11	3	6	6.23739	12832200	13943300	12088800	2023320	2694870	2050840	14043300	14378500	12726000	12196400	15054600	9893450	15555800	12594900	13270100	6231100	6206540	5821290	5559640	7228950	6581220	13563300	14652600	18016500	12936400	13392800	17420900	14830500	15479100	15538000	8326480	6167670	3818720	1.40347	1	1.19879	1.17848	1.21495
540	SLC35A1	P78382|P78382-2	CMP-sialic acid transporter OS=Homo sapiens GN=SLC35A1 PE=2 SV=1|Isoform 2 of CMP-sialic acid transporter OS=Homo sapiens GN=SLC35A1	3	1	1	1	11	3	2	6.40883	14613700	15157200	14710800	1492630	1876870	1345860	16107800	17880600	19121200	12781500	16679900	12043300	20829900	17691000	20457400	7900310	8189170	7299860	6320640	8237850	5947740	16301400	20090300	32973100	14209500	14953500	18600700	22615500	22809100	26907300	8048090	7123600	6057540	0.889576	1	1.05266	0.928819	0.913852
541	IKBIP	Q70UQ0|Q70UQ0-4	Inhibitor of nuclear factor kappa-B kinase-interacting protein OS=Homo sapiens GN=IKBIP PE=1 SV=1|Isoform 4 of Inhibitor of nuclear factor kappa-B kinase-interacting protein OS=Homo sapiens GN=IKBIP	3	1	1	1	11	3	29	8.37921	329105000	383234000	437640000	80790100	75542000	74974700	422493000	480978000	621149000	401831000	602245000	562044000	530339000	446943000	766716000	208273000	252566000	241037000	162785000	237579000	216244000	472046000	638970000	763449000	424940000	473618000	524225000	455443000	692912000	763370000	105928000	134368000	104353000	0.581398	1	1.33084	1.33556	1.19023
542	TMEM106B	Q9NUM4	Transmembrane protein 106B OS=Homo sapiens GN=TMEM106B PE=1 SV=2	3	1	1	1	11	3	6	7.12018	32882400	32983900	34672300	6901060	6986080	9052260	35241200	35471200	35676500	31488000	37914300	31511400	48998400	41088300	45947900	17791000	15072900	14102800	16139300	19138900	15873800	30170900	32792300	50821700	37247800	30329100	37627000	80525400	56453100	60520200	39087100	10683100	13439200	1.21338	1	0.695435	0.4828	0.561518
543	NDUFS7	F5GXJ1|F5H5N1|O75251|O75251-2	NADH dehydrogenase [ubiquinone] iron-sulfur protein 7, mitochondrial OS=Homo sapiens GN=NDUFS7 PE=1 SV=1|NADH dehydrogenase [ubiquinone] iron-sulfur protein 7, mitochondrial OS=Homo sapiens GN=NDUFS7 PE=1 SV=1|NADH dehydrogenase [ubiquinone] iron-sulfur protein 7, mitochondrial OS=Homo sapiens GN=NDUFS7 PE=1 SV=3|Isoform 2 of NADH dehydrogenase [ubiquinone] iron-sulfur protein 7, mitochondrial OS…	3	1	1	1	11	3	5	7.69636	68244400	104767000	55209500	14244300	21732200	10121800	84935000	115634000	62775500	57879600	103896000	41959600	105236000	118111000	74386200	33574600	38680400	18083500	29561400	52118300	20423100	68678800	109131000	86361500	73744500	102100000	55333400	100969000	135560000	73505200	47649100	32534100	20487100	1.17968	1	1.1912	0.87649	1.07931
544	CD47	Q08722|Q08722-2|Q08722-3|Q08722-4	Leukocyte surface antigen CD47 OS=Homo sapiens GN=CD47 PE=1 SV=1|Isoform OA3-293 of Leukocyte surface antigen CD47 OS=Homo sapiens GN=CD47|Isoform OA3-305 of Leukocyte surface antigen CD47 OS=Homo sapiens GN=CD47|Isoform OA3-312 of Leukocyte surface antigen CD47 OS=Homo sapiens GN=CD47	3	1	1	1	11	3	4	7.97652	79728900	86033400	70488400	13389300	13730900	6171740	76055200	86608700	63050200	40112500	46667900	42725100	104023000	101129000	80048100	36342200	38096500	28007900	20784400	22876300	18196200	78519200	90331400	140706000	58848900	39776600	55948900	101943000	104324000	96928500	33387700	61297500	29607900	0.818701	1	1.16622	0.9925	0.957232
545	CPM	P14384	Carboxypeptidase M OS=Homo sapiens GN=CPM PE=1 SV=2	3	1	1	1	11	3	4	6.75698	13520600	13065900	21845500	3749090	4250850	6019450	21536600	21775100	26386800	19648600	32694800	22369800	35046200	25377600	45868500	10787600	9824130	12086000	7081390	12679000	8742950	33263600	31687900	42607700	16934400	15565900	24067200	46119000	34946400	28775200	22738900	11051200	15498500	1.2325	1	0.868498	0.929398	0.59916
546	SERINC3	Q13530|Q13530-2	Serine incorporator 3 OS=Homo sapiens GN=SERINC3 PE=2 SV=2|Isoform 2 of Serine incorporator 3 OS=Homo sapiens GN=SERINC3	2	1	NA	1	11	2	3	6.54929	20685800	NA	24888400	2986180	NA	6196740	20123800	NA	30420800	13394300	NA	24505600	27141700	NA	35376200	10238900	NA	15018900	7095340	NA	13888300	18609100	NA	40608500	18482100	NA	21867800	24411800	NA	35111100	7514550	NA	6417200	0.769484	1	1.27071	0.982286	1.05768
547	CREB1	P16220|P16220-2	Cyclic AMP-responsive element-binding protein 1 OS=Homo sapiens GN=CREB1 PE=1 SV=2|Isoform CREB-B of Cyclic AMP-responsive element-binding protein 1 OS=Homo sapiens GN=CREB1	3	1	1	1	11	3	2	6.55368	3507260	5441030	4724950	1545430	2904290	2785080	3907660	6258960	4992500	3933660	8207490	5437150	3800450	4675650	4646920	2256880	2904970	2265530	2224010	4485570	3221940	4406740	8491030	6246480	4320430	6702710	7564530	4844360	6550190	5297320	3181140	4404360	2299170	1.64151	1	0.896616	1.17218	1.03497
548	MPHOSPH10	O00566	U3 small nucleolar ribonucleoprotein protein MPP10 OS=Homo sapiens GN=MPHOSPH10 PE=1 SV=2	3	1	1	1	11	3	3	6.42958	16921300	18483100	9878290	1817870	2706250	1736040	21685500	19067100	10216000	19805400	19422200	8216980	17871100	16477400	8614840	8836220	7988600	3784530	11604000	11682300	5068920	19406300	17911300	13035400	22210800	20359600	14966800	23035100	19618000	9007970	7599860	7026650	2653600	0.82473	1	0.886684	1.08559	1.20788
549	BYSL	Q13895	Bystin OS=Homo sapiens GN=BYSL PE=1 SV=3	3	1	1	1	11	3	5	6.75794	11615800	18586000	28419000	3700660	4533580	4998890	13782300	19096800	25461000	12661500	19793100	25440100	15648400	15083100	31477300	4659280	8265270	11263300	5592950	12234800	15267500	10440800	19021300	26396100	14468500	23372200	40708100	16523200	20114600	30139000	13970100	8377140	12244400	2.1135	1	1.08239	0.814239	1.07022
550	GNAI2	P04899|P04899-4	Guanine nucleotide-binding protein G(i) subunit alpha-2 OS=Homo sapiens GN=GNAI2 PE=1 SV=3|Isoform sGi2 of Guanine nucleotide-binding protein G(i) subunit alpha-2 OS=Homo sapiens GN=GNAI2	3	1	1	1	11	3	6	7.9485	55434300	48596500	70838200	33551900	40084900	15358600	65393500	61047600	91761200	58577100	73555100	78718900	73744400	51662500	99323600	28598600	25224400	33385000	24336900	30533400	31499100	71065700	72013300	147267000	59190700	58502700	88963400	78985400	63984100	92497600	33368300	27627600	40349700	1.05605	1	1.06706	1.15938	1.06227
551	YIF1B	Q5BJH7|Q5BJH7-3	Protein YIF1B OS=Homo sapiens GN=YIF1B PE=1 SV=1|Isoform 3 of Protein YIF1B OS=Homo sapiens GN=YIF1B	2	1	1	NA	11	2	3	7.08812	16765800	28770000	NA	7176200	8609910	NA	21790100	34005000	NA	22783700	38336100	NA	21576700	29430000	NA	11798000	16117700	NA	10548900	18587100	NA	25114500	38898100	NA	29973200	33751100	NA	28806400	36143000	NA	15883200	15596300	NA	1.37831	1	0.856059	1.12343	0.970546
552	DGAT1	A0A0A0MR74|O75907	Diacylglycerol O-acyltransferase 1 OS=Homo sapiens GN=DGAT1 PE=1 SV=1|Diacylglycerol O-acyltransferase 1 OS=Homo sapiens GN=DGAT1 PE=1 SV=2	3	1	1	1	11	3	3	6.60723	9245190	14918200	4773390	25456400	14162600	1209160	9579610	16525300	4430620	10350700	22174200	4021260	10733900	15684500	5520460	5017020	8549890	2494460	6218470	12440800	2905520	11769700	20425800	7708840	13148100	24226600	7047900	11989800	22567300	6719460	8156480	12579700	1941850	1.70054	1	1.02318	1.26493	1.02514
553	MAP2K2	P36507	Dual specificity mitogen-activated protein kinase kinase 2 OS=Homo sapiens GN=MAP2K2 PE=1 SV=1	3	1	1	1	11	3	13	7.75779	94049900	106062000	148569000	19560700	28650200	32953800	103095000	107051000	114980000	86594400	98900400	114581000	134186000	109133000	181938000	51204900	50434300	53894300	41878900	61030200	52585600	97741800	99822900	61285300	79397800	97858600	158027000	129604000	139994000	191289000	39197200	27862900	23529500	0.75602	1	1.1833	0.971794	1.02062
554	COA3	Q9Y2R0	Cytochrome c oxidase assembly factor 3 homolog, mitochondrial OS=Homo sapiens GN=COA3 PE=1 SV=1	3	1	1	1	11	3	5	7.52931	43074900	46159900	54115000	10411900	9505770	7929180	49097700	44568900	51408800	34269100	37334500	33153300	59006900	42460400	61426300	25143200	23854500	24695800	19565200	22511500	20331000	46005900	48968300	84480100	40706400	37496500	42107700	63050600	52474100	60817600	39711300	24167700	11986100	1.57442	1	1.0696	0.940235	0.99912
555	MRPS17	I3L0E3|Q9Y2R5	HCG1984214, isoform CRA_a OS=Homo sapiens GN=hCG_1984214 PE=3 SV=1|28S ribosomal protein S17, mitochondrial OS=Homo sapiens GN=MRPS17 PE=1 SV=1	3	1	1	1	11	3	3	7.10242	25494500	8269470	9002350	7657360	1904860	2100850	30650500	8454460	8564800	20919800	7484180	6856850	35563800	7385340	9363610	11391300	4075740	3003460	11486800	4438390	3621290	28930000	8519120	12338600	27976300	7962190	8651990	40407100	9493850	9080790	13898800	3617060	4462570	0.859837	1	1.00591	0.922578	0.973253
556	TP53RK	Q96S44	TP53-regulating kinase OS=Homo sapiens GN=TP53RK PE=1 SV=2	3	1	1	1	11	3	5	7.09972	45468500	54237800	43119600	6074570	6682200	4794770	46587100	54385300	31370800	42985600	55869800	32912300	62624900	54588500	44617500	22822800	22094400	14097900	19868600	29913000	15966400	39168000	54847100	28588600	45759600	54224500	48278500	57636100	74314300	50058800	29820800	22649200	11261100	1.29337	1	1.24182	0.875687	1.03709
557	IRS2	Q9Y4H2	Insulin receptor substrate 2 OS=Homo sapiens GN=IRS2 PE=1 SV=2	3	1	1	1	11	3	9	6.8047	38229700	42278500	31352100	23007200	20233500	10421300	37717600	46782000	33609000	62528500	81995300	48019300	44314400	32832800	42502200	13951600	16085600	6735420	25056200	41029300	15757500	28549400	34070500	17945300	47963800	57966900	49967900	36259900	37150200	25666700	28461400	23349200	15813600	1.96212	1	1.39677	1.01457	1.33464
558	WWTR1	C9J038|Q9GZV5	WW domain-containing transcription regulator protein 1 (Fragment) OS=Homo sapiens GN=WWTR1 PE=1 SV=1|WW domain-containing transcription regulator protein 1 OS=Homo sapiens GN=WWTR1 PE=1 SV=1	2	1	1	NA	11	2	2	6.35703	1587130	5916060	NA	798208	2069120	NA	2141010	6237200	NA	1770510	8981580	NA	1904240	4636740	NA	1363220	5069400	NA	940291	4606600	NA	2275370	8640940	NA	3363480	10462800	NA	2340100	8804610	NA	1537040	4323210	NA	1.6419	1	0.930026	1.25294	1.1739
559	RBSN	Q9H1K0	Rabenosyn-5 OS=Homo sapiens GN=RBSN PE=1 SV=2	3	1	1	1	11	3	3	6.40011	3949730	19798600	22889500	1220440	9924750	4905380	4578710	22238400	20871300	4417750	22289500	20262700	4955670	18559700	25883600	2330350	9042580	7237190	1827800	10748500	9530010	4948600	20680900	19400400	4525530	20365600	26071800	4772580	24634800	27887100	9351920	11093200	12382000	4.89828	1	1.18674	1.33611	1.23094
560	SPRYD4	Q8WW59	SPRY domain-containing protein 4 OS=Homo sapiens GN=SPRYD4 PE=1 SV=2	3	1	1	1	11	3	4	6.82463	11481800	32826300	42161400	2867610	5735850	9221560	13867600	37536000	46995000	9766790	39508800	37912900	16879400	33779200	53869700	6627640	17756400	19564300	5867340	20963600	22944200	13669300	42740300	63343000	12399700	35360200	53469800	18587700	44785100	57871300	8038300	15310100	15617700	1.08102	1	1.03786	0.947617	0.957241
561	ACAN	A0A087X1T7|E7EX88|H0YM81	Aggrecan core protein OS=Homo sapiens GN=ACAN PE=1 SV=1|Aggrecan core protein OS=Homo sapiens GN=ACAN PE=1 SV=2|Aggrecan core protein OS=Homo sapiens GN=ACAN PE=1 SV=1	3	1	1	1	11	3	14	7.4874	27801600	33950200	17935300	11997900	10682000	7878770	24967100	37526000	28908700	41937400	42175700	32929300	20889700	16740100	31145900	18607800	23869400	23993400	35239500	46112300	58515400	24177700	45800400	53910100	28945600	63220600	27308700	25995800	44350200	37491600	262434000	674815000	285076000	25.2356	1	0.91841	1.19846	1.23228
562	OAS2	A0A087X0V5|P29728|P29728-2	2'-5'-oligoadenylate synthase 2 OS=Homo sapiens GN=OAS2 PE=1 SV=1|2'-5'-oligoadenylate synthase 2 OS=Homo sapiens GN=OAS2 PE=1 SV=3|Isoform p69 of 2'-5'-oligoadenylate synthase 2 OS=Homo sapiens GN=OAS2	3	1	1	1	11	3	3	6.50968	51067600	5697420	7257550	3883540	2520580	2540990	27277800	6341450	6787030	12436300	5519120	4574960	59226200	7763730	10849700	7026820	1914020	2127490	3230480	1727580	1393950	14768200	4205950	6171310	5966590	2212210	4854230	15480100	4287460	17858700	9734110	3438580	2784280	1.57188	1	4.37268	1.22932	2.2609
563	TMEM63A	O94886	CSC1-like protein 1 OS=Homo sapiens GN=TMEM63A PE=1 SV=3	3	1	1	1	11	3	8	6.87125	48292400	49969200	78501100	9204160	11425300	13223400	48314000	52653900	79001600	32862600	49508900	59892100	69154700	59755800	112354000	16532400	20274400	26535300	16175100	27597600	27864000	37218100	46348900	71647400	30969300	42172300	64542200	43412500	58377600	95264000	26604500	26992800	33032500	1.53192	1	1.8206	1.10472	1.42792
564	AMDHD2	Q9Y303	N-acetylglucosamine-6-phosphate deacetylase OS=Homo sapiens GN=AMDHD2 PE=1 SV=2	3	1	1	1	11	3	8	7.38124	44106000	73999800	64369000	9388910	18888500	14979000	39533800	65619000	41887100	25248200	48376600	39317000	59012800	80548700	73826100	14335700	23851900	18538300	11403800	26173400	18072200	20470800	38966700	21701000	20737100	40805400	40655600	36161400	63946700	57596400	11990000	18133600	12604300	0.828839	1	1.86513	0.729461	1.40271
565	CROCC	Q5TZA2	Rootletin OS=Homo sapiens GN=CROCC PE=1 SV=1	3	1	1	1	11	3	15	6.53021	26692200	42263000	70152100	12170800	15483000	20594000	34503500	51457500	67990900	35398300	58525000	65505900	41157800	47397800	83232700	14269000	21721500	26591500	14854400	26889000	31060900	35624100	52334900	89850100	33533900	46195700	93523400	47344000	54689700	78302200	27355100	32704000	35061600	1.44434	1	0.993562	0.969597	0.93507
566	MSN	P26038	Moesin OS=Homo sapiens GN=MSN PE=1 SV=3	3	1	1	1	11	3	31	8.9008	427971000	539382000	641089000	149169000	172430000	156578000	606917000	724045000	582811000	567203000	754090000	725221000	700654000	619834000	899369000	274270000	283236000	272381000	241142000	348314000	304860000	540086000	641651000	372787000	528341000	671912000	996119000	768207000	798622000	910169000	246752000	249509000	252568000	0.802932	1	1.0424	0.905935	1.01367
567	GTF2E2	P29084	Transcription initiation factor IIE subunit beta OS=Homo sapiens GN=GTF2E2 PE=1 SV=1	3	1	1	1	11	3	5	6.70307	32950300	39094200	58907700	4648050	4824990	10317900	35042700	38053700	52465900	38806500	45999900	55525300	32304300	22405000	34942000	14680600	16216200	19960000	18993900	26626500	28991000	31178400	33693500	52390300	37103000	42855500	83386600	26435700	29282200	35165000	23333600	10898000	28535800	2.20642	1	1.39662	1.51976	1.7008
568	ACSF3	Q4G176	Acyl-CoA synthetase family member 3, mitochondrial OS=Homo sapiens GN=ACSF3 PE=1 SV=3	3	1	1	1	11	3	7	7.06344	74332400	67791900	53851300	9208150	13056700	6802020	65098400	77701400	37910800	41355200	66321000	19830000	78425700	73218200	38767900	24941000	29447400	13887500	21428500	37964500	15776600	61511800	76151400	46115200	51488700	70363800	34758200	75274600	93206100	47990400	23163800	21532900	14549400	0.769233	1	1.19074	1.05299	1.1096
569	CFDP1	Q9UEE9	Craniofacial development protein 1 OS=Homo sapiens GN=CFDP1 PE=1 SV=1	3	1	1	1	11	3	4	6.60636	33535500	16093900	12282700	7209470	3501640	1755210	36472600	19031100	12849500	33254900	15738000	13248700	19803700	6834010	14623300	20255500	8370820	5934630	22254600	9259830	8264110	34800700	15440200	11019500	30329800	15049800	16842700	27649700	12193100	13768300	15645100	3559530	5006740	1.41444	1	0.818585	1.62185	1.69247
570	MAP1LC3A	Q9H492|Q9H492-2	Microtubule-associated proteins 1A/1B light chain 3A OS=Homo sapiens GN=MAP1LC3A PE=1 SV=2|Isoform 2 of Microtubule-associated proteins 1A/1B light chain 3A OS=Homo sapiens GN=MAP1LC3A	2	1	NA	1	11	2	2	7.58338	12555900	NA	15640100	1715410	NA	2848180	15797800	NA	17963400	16492800	NA	18913300	19465300	NA	23035100	15922500	NA	13667100	9759230	NA	11636200	30903800	NA	27252900	19427000	NA	25866400	36462200	NA	33974100	8697030	NA	8777900	0.596245	1	0.610135	1.09215	0.555904
571	IRAK4	Q9NWZ3	Interleukin-1 receptor-associated kinase 4 OS=Homo sapiens GN=IRAK4 PE=1 SV=1	3	1	1	1	11	3	9	7.00018	102878000	113107000	110326000	13451200	13394700	11291400	114145000	111658000	72669500	70157900	88423000	66363000	135789000	103021000	105617000	60226200	47463300	37498400	40085100	47183100	34602300	99650000	98708500	59064300	74243500	74795500	101160000	178605000	112198000	109402000	53177200	61505100	30332300	0.744266	1	0.868918	0.718945	0.819991
572	USP25	Q9UHP3|Q9UHP3-1|Q9UHP3-3	Ubiquitin carboxyl-terminal hydrolase 25 OS=Homo sapiens GN=USP25 PE=1 SV=4|Isoform USP25b of Ubiquitin carboxyl-terminal hydrolase 25 OS=Homo sapiens GN=USP25|Isoform USP25m of Ubiquitin carboxyl-terminal hydrolase 25 OS=Homo sapiens GN=USP25	3	1	1	1	11	3	9	6.61938	37064100	59073600	51376400	6906780	9076620	5090000	41527600	60923800	37570600	31371800	54579800	35557900	48708600	56000700	50332800	19480100	31415400	20322100	17219200	30612200	17300200	41865700	66783800	31397600	34122400	46810000	51610900	49122400	69028600	55921400	27019800	25585800	14933100	1.37499	1	1.13327	1.09822	1.08468
573	NDUFB9	E9PH64|Q9Y6M9	NADH dehydrogenase [ubiquinone] 1 beta subcomplex subunit 9 OS=Homo sapiens GN=NDUFB9 PE=1 SV=1|NADH dehydrogenase [ubiquinone] 1 beta subcomplex subunit 9 OS=Homo sapiens GN=NDUFB9 PE=1 SV=3	3	1	1	1	11	3	6	7.34418	37069400	44675600	55627200	6954390	8337970	7282380	45344100	52250400	60556700	34366600	47660900	44464000	52435900	49769700	79191400	21022500	29571700	24417600	18442000	28911500	27745300	41103400	55984800	91271700	40564000	46780600	57788400	57089100	62444300	78070700	30549800	33182600	22318200	1.33768	1	1.04974	0.927762	1.01909
574	DCTN1	E7EX90|Q14203|Q14203-3|Q14203-4|Q14203-6	Dynactin subunit 1 OS=Homo sapiens GN=DCTN1 PE=1 SV=1|Dynactin subunit 1 OS=Homo sapiens GN=DCTN1 PE=1 SV=3|Isoform 3 of Dynactin subunit 1 OS=Homo sapiens GN=DCTN1|Isoform 4 of Dynactin subunit 1 OS=Homo sapiens GN=DCTN1|Isoform 6 of Dynactin subunit 1 OS=Homo sapiens GN=DCTN1	3	1	1	1	11	3	40	8.02094	307538000	324470000	470668000	55030200	56489700	67413500	364707000	355721000	406584000	327016000	392958000	444028000	451130000	327233000	579095000	162715000	150147000	184285000	132018000	168439000	182792000	327167000	335448000	345521000	295538000	310283000	534449000	472189000	386891000	537458000	191207000	122206000	174001000	1.01224	1	1.09193	0.892824	0.991001
575	HDAC7	J3KPH8|Q8WUI4|Q8WUI4-3|Q8WUI4-4|Q8WUI4-5|Q8WUI4-6|Q8WUI4-7|Q8WUI4-8	Histone deacetylase OS=Homo sapiens GN=HDAC7 PE=1 SV=1|Histone deacetylase 7 OS=Homo sapiens GN=HDAC7 PE=1 SV=2|Isoform 3 of Histone deacetylase 7 OS=Homo sapiens GN=HDAC7|Isoform 4 of Histone deacetylase 7 OS=Homo sapiens GN=HDAC7|Isoform 5 of Histone deacetylase 7 OS=Homo sapiens GN=HDAC7|Isoform 6 of Histone deacetylase 7 OS=Homo sapiens GN=HDAC7|Isoform 7 of Histone deacetylase 7 OS=Homo sapi…	3	1	1	1	11	3	10	6.96743	56973900	88646000	54489800	11903200	11194400	8489950	62421000	104946000	46765400	54195400	90622100	50588000	51067700	64083000	57171000	23246000	35848800	18910600	23925100	46330200	23592200	47774000	81694400	32475100	50597300	92777000	64443000	58457900	113627000	59616400	24108200	20901400	46620600	1.0309	1	0.998415	1.05308	1.37004
576	HOOK3	Q86VS8	Protein Hook homolog 3 OS=Homo sapiens GN=HOOK3 PE=1 SV=2	3	1	1	1	11	3	22	7.43202	90536400	196375000	206701000	19903500	33023800	28755400	114216000	232540000	189060000	99264500	220423000	189008000	134249000	217907000	261160000	57477000	107844000	90417300	54985500	118988000	95453100	108301000	218352000	172964000	115333000	234571000	298888000	140833000	247329000	280638000	59961700	105643000	81537300	1.0643	1	1.08947	0.990924	1.04056
577	MGAT4B	Q9UQ53|Q9UQ53-2	Alpha-1,3-mannosyl-glycoprotein 4-beta-N-acetylglucosaminyltransferase B OS=Homo sapiens GN=MGAT4B PE=1 SV=1|Isoform 2 of Alpha-1,3-mannosyl-glycoprotein 4-beta-N-acetylglucosaminyltransferase B OS=Homo sapiens GN=MGAT4B	3	1	1	1	11	3	4	6.4585	18532900	21004000	22453600	4526810	5494100	3923780	19292200	20610800	24356800	16837800	21153700	18424600	20278700	18183000	24131400	11591200	13839400	10786900	8443730	13587500	8289140	21344900	26446200	37163000	22147900	20961700	24732800	27872400	29019000	25479400	10780200	7336930	6905670	0.966827	1	0.831522	0.986807	0.888082
578	UBLCP1	Q8WVY7	Ubiquitin-like domain-containing CTD phosphatase 1 OS=Homo sapiens GN=UBLCP1 PE=1 SV=2	3	1	1	1	11	3	10	7.78811	138950000	112104000	133772000	19853500	19062000	17544100	146298000	106807000	88990600	131749000	113598000	99233600	194314000	104641000	129975000	63718400	45478600	42978700	72995000	65016400	58629600	125493000	96115400	53745100	141026000	117994000	149670000	192359000	124427000	139957000	59424000	31364700	25445800	0.772228	1	1.15451	0.840658	0.975824
579	TGFBRAP1	Q8WUH2	Transforming growth factor-beta receptor-associated protein 1 OS=Homo sapiens GN=TGFBRAP1 PE=1 SV=1	3	1	1	1	11	3	9	6.94322	56980700	50422200	43694900	12163600	9359220	6872180	59226900	52360100	35220000	50485700	51146700	35255200	73040100	46697000	48302400	25688300	22660600	15989000	28936000	25927700	16777800	50652100	48905600	28668300	55225700	49151000	39775500	69231000	57274600	47259900	32558400	23018100	15495300	1.1756	1	1.20578	0.942777	1.09765
580	TMEM263	Q8WUH6	Transmembrane protein 263 OS=Homo sapiens GN=TMEM263 PE=1 SV=1	3	1	1	1	11	3	7	7.375	19039800	42842500	38002700	5078900	9045550	6307040	27585800	50058700	47811400	35639500	72930500	47750100	19055000	30251300	33741900	20341800	29695600	22265100	21015200	36012700	27812300	36215700	58047200	37355600	33320600	62008500	78334400	33868100	54570800	33153600	9149680	12023200	8975590	0.675323	1	0.643022	1.3779	1.04506
581	CD2AP	Q9Y5K6	CD2-associated protein OS=Homo sapiens GN=CD2AP PE=1 SV=1	3	1	1	1	11	3	12	7.01817	62182200	78296600	154701000	8780410	9230280	16153300	72096500	75169300	125153000	72561400	89980200	148879000	53352500	40634600	126913000	33404200	40264200	68952800	28389200	44726900	68020400	67480500	77347300	93518300	81787900	72259600	178612000	95053900	84406100	169688000	23215000	38910100	57719400	0.610513	1	0.641494	0.914788	0.973173
582	ATP6V1D	Q9Y5K8	V-type proton ATPase subunit D OS=Homo sapiens GN=ATP6V1D PE=1 SV=1	3	1	1	1	11	3	10	7.77929	48764500	61586800	119644000	12971300	17712800	24088300	62483400	79502000	136351000	65068900	97158800	158641000	85704500	90886200	197105000	31457100	40851800	63799900	28664900	45299000	71748700	58113500	80149000	114544000	70258400	85702600	152455000	99607100	131496000	219875000	21690400	26173500	41408300	0.544344	1	0.983379	0.751794	0.80486
583	PDS5B	Q9NTI5|Q9NTI5-2	Sister chromatid cohesion protein PDS5 homolog B OS=Homo sapiens GN=PDS5B PE=1 SV=1|Isoform 2 of Sister chromatid cohesion protein PDS5 homolog B OS=Homo sapiens GN=PDS5B	3	1	1	1	11	3	20	7.44101	142124000	189946000	216970000	21414100	29620200	25546800	187938000	218901000	201107000	145284000	191924000	135709000	202397000	195113000	223366000	59315800	67427800	59988200	67052700	104173000	85667000	143546000	178027000	278857000	165135000	193751000	280902000	185661000	211300000	249866000	76670600	93416000	66134700	1.0323	1	1.24592	0.996283	1.29879
584	LRRC14	Q15048	Leucine-rich repeat-containing protein 14 OS=Homo sapiens GN=LRRC14 PE=2 SV=1	3	1	1	1	11	3	2	6.83774	9091140	13307600	19640200	2744740	5490830	3423300	8549910	12249700	14057000	7825190	11604300	14052100	10014600	11180100	18679700	5274490	5898430	7730230	3826010	6686810	8848260	10698000	15181800	13361100	8373850	12084200	19044900	13196500	14602100	19606800	6078480	7801850	8626260	1.15142	1	0.867327	1.04461	0.831282
585	LETM1	O95202	LETM1 and EF-hand domain-containing protein 1, mitochondrial OS=Homo sapiens GN=LETM1 PE=1 SV=1	3	1	1	1	11	3	19	7.51762	132419000	175603000	223756000	20601300	27570900	30821300	143166000	202487000	237881000	112217000	182747000	179814000	152645000	149982000	247651000	64955300	87703300	91371200	56642600	96292400	89281600	162373000	220100000	367402000	146713000	175396000	220380000	196943000	232175000	269439000	56504000	66729400	69379000	0.717191	1	0.885829	1.06239	0.932707
586	C1QTNF3	Q9BXJ4-3	Isoform 3 of Complement C1q tumor necrosis factor-related protein 3 OS=Homo sapiens GN=C1QTNF3	3	1	1	1	11	3	4	6.67999	22179900	10562100	28187000	10448400	5984850	13626500	5451490	1637970	12445800	3807110	2348130	16677000	3365220	889868	20256900	29184200	15150700	31227800	13368300	9731950	20131300	4096760	2297450	14822400	10815500	11120900	50822400	5846900	1816090	13491500	18379600	19817700	88539300	7.85791	1	0.657803	0.902874	1.19629
587	TLN1	Q9Y490	Talin-1 OS=Homo sapiens GN=TLN1 PE=1 SV=3	3	1	1	1	11	3	97	8.87954	943083000	967222000	1051450000	367984000	316171000	263875000	1417520000	1420190000	1234350000	1517700000	1900270000	1698970000	1715670000	1333770000	1839190000	607625000	540014000	511901000	588603000	748178000	613886000	1275400000	1355690000	771181000	1345850000	1670980000	1827860000	1750370000	1699150000	1673990000	499140000	393195000	400116000	0.712835	1	1.12024	0.93892	1.03907
588	KIF3A	A0A087X011|E9PES4|J3KPF9|Q9Y496	Kinesin-like protein OS=Homo sapiens GN=KIF3A PE=1 SV=1|Kinesin-like protein OS=Homo sapiens GN=KIF3A PE=1 SV=1|Kinesin-like protein OS=Homo sapiens GN=KIF3A PE=1 SV=1|Kinesin-like protein KIF3A OS=Homo sapiens GN=KIF3A PE=1 SV=4	3	1	1	1	11	3	5	6.41273	22733500	18777500	10540000	5945320	4807150	3414050	27083300	17805700	9721440	22397700	21116800	11468400	32367000	16333900	12111700	13602100	10770200	4468260	11182600	13447100	5522190	28240000	24595000	10383600	27747900	23012600	15349800	37345900	28635900	12576300	15199600	7536750	3996510	1.01739	1	0.990529	0.974393	0.930474
589	UAP1	Q16222|Q16222-3	UDP-N-acetylhexosamine pyrophosphorylase OS=Homo sapiens GN=UAP1 PE=1 SV=3|Isoform 3 of UDP-N-acetylhexosamine pyrophosphorylase OS=Homo sapiens GN=UAP1	3	1	1	1	11	3	16	7.99028	75042600	156176000	246903000	24514000	33360900	51499700	129442000	172626000	208776000	99342600	152226000	199624000	147843000	154326000	330648000	67865900	88486600	115818000	67849800	121560000	149432000	153810000	241958000	152223000	153347000	238863000	570908000	205437000	272465000	325056000	44083800	55811800	64537900	0.53641	1	0.822489	0.964757	0.80843
590	MAPKAPK2	P49137	MAP kinase-activated protein kinase 2 OS=Homo sapiens GN=MAPKAPK2 PE=1 SV=1	3	1	1	1	11	3	6	7.31417	36052600	61330100	61523400	10604300	10980100	10514900	40359600	68898100	51411800	37059100	70813600	49314100	42003700	61353700	68422600	20124600	31034900	23098600	15728800	34233200	24419100	39686300	68790500	56286500	28864100	54989100	64106600	51256800	89867300	81373800	23017800	27589300	14350800	1.12256	1	0.936578	0.997703	1.01028
591	PTPN12	Q05209	Tyrosine-protein phosphatase non-receptor type 12 OS=Homo sapiens GN=PTPN12 PE=1 SV=3	3	1	1	1	11	3	17	7.29844	64302600	96974700	85704500	15658800	22449700	14570100	77351100	109518000	77883900	75949500	118868000	89383300	79618300	84380500	82190600	49022600	63319600	53643100	40236400	71559700	53510500	90495000	136330000	71603100	82476400	132500000	176663000	116278000	139746000	115045000	43575600	41277000	22296100	0.93679	1	0.78257	1.00286	0.853522
592	ROCK1	Q13464	Rho-associated protein kinase 1 OS=Homo sapiens GN=ROCK1 PE=1 SV=1	3	1	1	1	11	3	36	7.68624	297289000	278553000	321825000	46141800	42768400	41993800	367938000	323426000	312568000	304463000	321257000	293375000	446556000	292598000	446384000	154882000	127993000	126622000	120926000	154123000	116567000	353200000	325899000	234093000	261222000	276347000	339311000	480987000	374770000	425877000	138315000	91301800	89389400	0.71884	1	1.06109	0.946236	0.981493
593	DLST	P36957	Dihydrolipoyllysine-residue succinyltransferase component of 2-oxoglutarate dehydrogenase complex, mitochondrial OS=Homo sapiens GN=DLST PE=1 SV=4	3	1	1	1	11	3	12	8.24666	88452500	200440000	187455000	20563300	28354900	21682100	112549000	200632000	169135000	86916600	160606000	95332400	98230900	106427000	154342000	71606600	89319600	68464000	50957000	90974800	59428900	157099000	217162000	296105000	126231000	156162000	153358000	208132000	199885000	218183000	75661600	56234300	51224700	0.908726	1	0.539408	0.972628	0.693823
594	YTHDC2	Q9H6S0	Probable ATP-dependent RNA helicase YTHDC2 OS=Homo sapiens GN=YTHDC2 PE=1 SV=2	3	1	1	1	11	3	8	6.85766	85691600	83466500	57499400	12926100	14499500	5262250	90089600	87721300	45313100	85187300	91836600	38402600	118830000	84884900	66020000	40942900	38052200	18798400	41872600	49050200	20409400	88270500	89891900	40892000	88764100	83978300	65686900	120158000	107757000	81034700	59671100	27027200	21143100	1.24139	1	1.13027	0.946619	0.961984
595	ZC3H7B	Q9UGR2|Q9UGR2-2	Zinc finger CCCH domain-containing protein 7B OS=Homo sapiens GN=ZC3H7B PE=1 SV=1|Isoform 2 of Zinc finger CCCH domain-containing protein 7B OS=Homo sapiens GN=ZC3H7B	2	1	1	NA	11	2	7	6.90981	33834600	42054500	NA	8565950	6664460	NA	39531300	48942900	NA	34536500	46182300	NA	39037300	42272600	NA	21355600	22332500	NA	17094000	22223200	NA	43969900	54058500	NA	38407500	42009400	NA	63825800	61679900	NA	25247600	16519500	NA	0.988827	1	0.699023	0.887711	0.794677
596	SPG11	Q96JI7|Q96JI7-3	Spatacsin OS=Homo sapiens GN=SPG11 PE=1 SV=3|Isoform 3 of Spatacsin OS=Homo sapiens GN=SPG11	3	1	1	1	11	3	10	6.70147	39850100	59015600	45862400	6625050	15136600	10913700	45056200	67607000	44554800	39061300	70907400	45274800	59107900	71478000	67434200	23785600	28735900	22096500	19217000	41342800	23205600	36880600	63926800	39152600	38208900	65595700	59831000	58307400	89040100	76808800	27937400	34656000	24740300	1.19773	1	1.15859	0.815054	0.991463
597	KLHL22	Q53GT1	Kelch-like protein 22 OS=Homo sapiens GN=KLHL22 PE=1 SV=2	3	1	1	1	11	3	4	6.29757	26945200	21583600	39562900	9281460	8850730	12056200	30723900	21774900	29589000	18015400	18493100	21692600	38376300	20582600	36288000	12967900	10056800	15438700	10556700	10605700	13792400	28061700	22997200	33494800	18773200	18508000	30538700	40293400	28526800	48983800	14799000	92943100	90168600	0.91811	1	1.08852	0.897413	0.978336
598	POGZ	Q7Z3K3|Q7Z3K3-2|Q7Z3K3-3|Q7Z3K3-5|Q7Z3K3-6|Q7Z3K3-7	Pogo transposable element with ZNF domain OS=Homo sapiens GN=POGZ PE=1 SV=2|Isoform 2 of Pogo transposable element with ZNF domain OS=Homo sapiens GN=POGZ|Isoform 3 of Pogo transposable element with ZNF domain OS=Homo sapiens GN=POGZ|Isoform 5 of Pogo transposable element with ZNF domain OS=Homo sapiens GN=POGZ|Isoform 6 of Pogo transposable element with ZNF domain OS=Homo sapiens GN=POGZ|Isoform…	3	1	1	1	11	3	9	6.69375	27518100	16091100	41270600	7130320	4835200	7801710	35847000	20481900	43692000	31008800	22817200	34001900	36300600	14224200	40121200	13344100	7512640	15451100	14321300	14287900	20607200	32892900	19491000	58692900	38372600	20925300	62519400	43618100	20573300	50523400	19409200	8003010	22591400	1.11234	1	0.951163	0.971735	1.05446
599	GTF3C4	Q9UKN8	General transcription factor 3C polypeptide 4 OS=Homo sapiens GN=GTF3C4 PE=1 SV=2	3	1	1	1	11	3	5	6.59978	13887500	8236510	32255500	5450340	3979410	6175850	14305100	9537110	30406900	13072600	8899490	28195900	14683900	7613820	33680100	7510750	4232580	15879200	7886700	5091740	18032300	15703200	9735240	37675400	16440300	9736760	42987400	17574700	10407000	36991300	6452500	4673110	12050500	0.917776	1	0.954908	1.15136	1.04436
600	MAP7D1	Q3KQU3|Q3KQU3-4	MAP7 domain-containing protein 1 OS=Homo sapiens GN=MAP7D1 PE=1 SV=1|Isoform 4 of MAP7 domain-containing protein 1 OS=Homo sapiens GN=MAP7D1	3	1	1	1	11	3	16	7.52804	64775100	121419000	127625000	19370800	27078700	22396400	80454900	134779000	116197000	73094800	150575000	111277000	56414400	78479600	98266500	36773700	56756100	50740700	36306400	83659200	57080600	72990900	130669000	100370000	84402600	161624000	199189000	90853700	131690000	130618000	51643900	44124200	37832500	1.42093	1	0.709668	1.03523	1.1362
601	ACAT1	E9PKF3|P24752	Acetyl-CoA acetyltransferase, mitochondrial (Fragment) OS=Homo sapiens GN=ACAT1 PE=1 SV=1|Acetyl-CoA acetyltransferase, mitochondrial OS=Homo sapiens GN=ACAT1 PE=1 SV=1	3	1	1	1	11	3	18	8.42203	280161000	240126000	229997000	33012800	26225400	29389700	299058000	269358000	210243000	112293000	150185000	97764500	411906000	287670000	294910000	108842000	101272000	80563800	63349100	78965500	58000200	219228000	236553000	413618000	138434000	139079000	154633000	368241000	292422000	340861000	168239000	90004700	102638000	1.14207	1	1.27842	0.767143	1.042
602	EMC8	O43402	ER membrane protein complex subunit 8 OS=Homo sapiens GN=EMC8 PE=1 SV=1	3	1	1	1	11	3	5	7.22917	28935200	24919700	6560320	7241450	4461610	1326960	33502800	25006000	6878810	30619700	28062700	5700060	34720500	21590900	7409920	18383100	13809000	2770900	16022100	14776600	2541410	36657100	27991100	10302700	35319400	26962500	8439250	44291500	31674400	7946640	40136800	7563020	1312370	2.26526	1	0.895929	1.06647	0.970524
603	LRPAP1	P30533	Alpha-2-macroglobulin receptor-associated protein OS=Homo sapiens GN=LRPAP1 PE=1 SV=1	3	1	1	1	11	3	16	8.198	173288000	141415000	121550000	35854600	26774200	26902400	286323000	226156000	225840000	200561000	223737000	160132000	359623000	226530000	296466000	134328000	112789000	83336300	72516200	80156200	54075300	327891000	324491000	344923000	269589000	199897000	159597000	489564000	377350000	268865000	69542700	48005700	40144300	0.35509	1	0.839549	0.863043	0.750399
604	CARM1	Q86X55|Q86X55-1	Histone-arginine methyltransferase CARM1 OS=Homo sapiens GN=CARM1 PE=1 SV=3|Isoform 1 of Histone-arginine methyltransferase CARM1 OS=Homo sapiens GN=CARM1	3	1	1	1	11	3	13	7.78606	151107000	164654000	230269000	28001500	25036100	32228800	159072000	161867000	149833000	114447000	120192000	128684000	201793000	154202000	224701000	71051700	63352200	76194300	53077600	64060500	62866600	137230000	141804000	137438000	101701000	106007000	201535000	182359000	158735000	208496000	50884000	33874800	38966100	0.69751	1	1.2647	0.969693	1.11921
605	AQR	O60306	Intron-binding protein aquarius OS=Homo sapiens GN=AQR PE=1 SV=4	3	1	1	1	11	3	10	6.95039	49301700	71971000	81029000	9985900	13973000	10087800	61538700	78764800	69400400	56511000	74725700	51662700	70813200	67858300	73754700	22236700	29372400	23985300	22601400	41014000	30784300	57067500	73801900	99801500	56864500	71543300	94148100	70356800	78355400	75931300	24456800	36090200	27723400	0.86894	1	1.15031	1.04519	1.12225
606	PEX14	O75381|O75381-2	Peroxisomal membrane protein PEX14 OS=Homo sapiens GN=PEX14 PE=1 SV=1|Isoform 2 of Peroxisomal membrane protein PEX14 OS=Homo sapiens GN=PEX14	3	1	1	1	11	3	7	7.40772	53059200	49508000	58742100	16682200	9480990	8520620	58734300	53216400	63373400	46054300	51114600	47415000	63927100	46742800	77875500	34580200	31946200	32488100	26193000	27080800	25470800	60811900	63055100	97153500	52043300	42225400	57933800	86861100	73187400	85520900	14449700	11244900	16256100	0.415844	1	0.841138	0.902143	0.867585
607	KTN1	Q86UP2	Kinectin OS=Homo sapiens GN=KTN1 PE=1 SV=1	3	1	1	1	11	3	66	8.12297	474683000	559499000	676134000	65964600	77127700	81075000	635517000	684899000	895339000	549433000	740616000	704743000	754893000	618483000	993327000	348544000	353917000	367214000	250441000	343926000	333974000	941871000	1080540000	1977060000	771567000	711399000	986083000	1157610000	1223260000	1638420000	277474000	213321000	227430000	0.599179	1	0.7453	1.04843	0.704386
608	DDX42	Q86XP3	ATP-dependent RNA helicase DDX42 OS=Homo sapiens GN=DDX42 PE=1 SV=1	3	1	1	1	11	3	22	7.59829	105972000	207618000	238059000	28038900	42280400	40068500	137070000	225012000	213394000	131669000	239973000	185467000	121025000	166044000	194708000	54709300	75377500	77265300	56261900	116369000	96853100	130855000	202211000	195936000	137734000	233938000	322717000	138778000	224657000	213382000	67830300	61920500	65222600	1.2218	1	0.996695	1.21502	1.26727
609	SEPSECS	Q9HD40|Q9HD40-3	O-phosphoseryl-tRNA(Sec) selenium transferase OS=Homo sapiens GN=SEPSECS PE=1 SV=2|Isoform 3 of O-phosphoseryl-tRNA(Sec) selenium transferase OS=Homo sapiens GN=SEPSECS	2	1	NA	1	11	2	2	6.3209	14069000	NA	30337900	2404760	NA	2706990	17136600	NA	22655600	13645400	NA	22079700	20894400	NA	29829500	7387870	NA	12691300	6934940	NA	11029000	14669200	NA	18948400	13242100	NA	29158000	21853200	NA	35223800	10871900	NA	12864100	1.24362	1	1.09275	0.864975	1.00613
610	SDF2	Q99470	Stromal cell-derived factor 2 OS=Homo sapiens GN=SDF2 PE=1 SV=2	3	1	1	1	11	3	5	7.50241	50525800	54658300	94178200	12490400	11511900	17707000	59506000	61902400	109422000	66270100	86019700	105749000	73022300	60083300	126011000	29875600	29625100	46405600	32305500	41902200	49794900	61453900	62723600	119886000	78083100	74702100	126323000	66938300	80611200	130174000	26348400	25075200	31927600	0.983957	1	1.24678	1.18301	1.1406
611	AP1S2	P56377	AP-1 complex subunit sigma-2 OS=Homo sapiens GN=AP1S2 PE=1 SV=1	2	1	NA	1	11	2	3	7.04554	19962100	NA	16525500	5609070	NA	3427880	22373400	NA	12268600	16909100	NA	11318200	27933200	NA	17491900	10235100	NA	6463170	9443780	NA	6708340	20225400	NA	11912600	18617400	NA	16392300	24561300	NA	18789500	9134300	NA	6115460	0.929652	1	1.2998	1.0611	1.16876
612	DDX39A	O00148	ATP-dependent RNA helicase DDX39A OS=Homo sapiens GN=DDX39A PE=1 SV=2	3	1	1	1	11	3	4	7.30877	49634100	24396900	50473500	8596680	6982860	6568180	76998200	26519100	37146300	52714000	24454900	25871500	85689900	25840400	45346700	19491100	10553800	13516600	18632700	11710800	16201900	47460400	25572900	31859800	48352500	22560500	48611500	75695000	30348800	50514600	31724800	16449800	15902900	1.04768	1	1.29381	0.807935	1.30515
613	PSMB1	P20618	Proteasome subunit beta type-1 OS=Homo sapiens GN=PSMB1 PE=1 SV=2	3	1	1	1	11	3	7	8.03665	74695200	83753500	87977700	35820200	30096400	30982600	82717200	85860400	75137900	72545700	90111900	74930400	97257400	83599500	112282000	43008700	41487700	36279500	36261000	47664500	35458200	85427600	95180400	72418900	72448800	85407100	102482000	115204000	112742000	115538000	50582400	29785200	29947500	1.09756	1	0.964857	0.955527	0.921243
614	TCEB1	E5RHG8|Q15369	Transcription elongation factor B polypeptide 1 (Fragment) OS=Homo sapiens GN=TCEB1 PE=1 SV=1|Transcription elongation factor B polypeptide 1 OS=Homo sapiens GN=TCEB1 PE=1 SV=1	3	1	1	1	11	3	5	7.36681	35998500	30970100	33550300	12218100	6599650	6842370	41749000	36168200	22501600	35838500	36409400	27154900	49202800	30930000	37268500	24703600	16860900	14853600	18869600	18855700	16255900	51253400	42695100	22399000	37531700	33048200	38502800	62698300	43369100	36434800	26274700	8299030	10557100	1.04756	1	0.896896	1.05337	0.85435
615	PCBP1	Q15365	Poly(rC)-binding protein 1 OS=Homo sapiens GN=PCBP1 PE=1 SV=2	3	1	1	1	11	3	8	7.9917	81404000	128751000	159494000	20357200	31394300	36389800	90141000	130477000	112397000	77695100	136307000	112317000	68460000	84687300	115428000	46352800	64840200	70932800	38688800	72435400	68230000	84031600	127025000	86664600	68853600	129818000	186495000	82162500	130053000	138287000	28276400	50903400	29987400	0.860294	1	0.952294	1.3179	1.40765
616	WASL	O00401	Neural Wiskott-Aldrich syndrome protein OS=Homo sapiens GN=WASL PE=1 SV=2	3	1	1	1	11	3	9	7.38047	36502700	99950400	68185000	6982530	18710000	14148700	37670500	103677000	52535600	33209600	96558700	49474800	27761300	53067900	45973700	21995000	52748800	31663200	15350700	47181900	29469000	43614900	109942000	47297700	32625800	84129900	68227200	45976900	128856000	82155700	15392600	35297900	21194000	0.836891	1	0.690093	1.22238	1.05125
617	SLC33A1	O00400	Acetyl-coenzyme A transporter 1 OS=Homo sapiens GN=SLC33A1 PE=1 SV=1	3	1	1	1	11	3	7	7.01849	16588800	41567500	51207700	6568240	9562260	7610010	18619400	45052800	63162700	22966400	60964000	59646000	20766100	36032200	68650300	11742700	22449300	23399200	13165300	36072100	31829700	25416000	55848300	81011800	33041900	68491000	92821100	25129100	52316700	64850100	13637100	15031900	15316700	1.35657	1	0.944465	1.30329	0.95068
618	FAT4	Q6V0I7|Q6V0I7-3	Protocadherin Fat 4 OS=Homo sapiens GN=FAT4 PE=1 SV=2|Isoform 3 of Protocadherin Fat 4 OS=Homo sapiens GN=FAT4	3	1	1	1	11	3	7	6.2215	13200500	6530430	26631600	5173790	3286560	12596700	15206500	7930990	43776300	13810900	20606300	44291700	20853000	11066400	52824300	4982340	3448190	11267200	5059960	3811320	14053100	10545700	8664050	31495000	10565500	8204460	28824800	12887200	9160250	28338200	15496300	10118200	22262200	3.00584	1	1.84934	1.05446	1.51397
619	ZC3H15	Q8WU90	Zinc finger CCCH domain-containing protein 15 OS=Homo sapiens GN=ZC3H15 PE=1 SV=1	3	1	1	1	11	3	13	7.37782	114152000	141223000	170702000	18096100	17845400	18664300	136298000	138487000	123709000	129925000	138950000	126508000	162541000	137598000	172992000	59747800	60883400	70116600	61979300	76597500	81011300	126961000	133957000	113968000	119075000	141216000	214836000	183671000	169366000	186936000	44450600	41008900	54703500	0.604969	1	1.01142	0.890722	0.952126
620	TGM2	P21980	Protein-glutamine gamma-glutamyltransferase 2 OS=Homo sapiens GN=TGM2 PE=1 SV=2	3	1	1	1	11	3	14	7.9673	37964600	41041300	48044100	26475900	29835800	43238300	51576200	56004200	117205000	205173000	252936000	219691000	73633100	59815400	238808000	14208400	21693000	31044400	88723000	188110000	178903000	66267300	89194300	55556000	811100000	260816000	207430000	71261500	89611600	68115600	57535600	27359100	37758100	2.01826	1	1.18093	1.19828	0.928624
621	GUF1	Q8N442	Translation factor GUF1, mitochondrial OS=Homo sapiens GN=GUF1 PE=1 SV=1	3	1	1	1	11	3	3	6.47008	11297100	23895000	18517000	1735640	3838080	2038050	11811500	22859800	16787800	7703770	17688400	12312200	15002700	21980700	19983600	4944320	8057310	5379660	4694580	10137400	7226090	9707360	20503500	19435200	10793600	18309900	17778200	16477000	22312400	17699800	4791460	6654620	4648090	0.726919	1	1.04064	0.759163	0.919756
622	APIP	Q96GX9	Methylthioribulose-1-phosphate dehydratase OS=Homo sapiens GN=APIP PE=1 SV=1	3	1	1	1	11	3	5	7.36701	49618400	32682000	47813800	6964840	3587010	6562340	52055100	34007100	34261300	42254600	35141600	38609200	69070800	33693000	43032500	28026000	15118000	18245000	25310700	17047300	20963600	58840900	30302400	23366400	60576300	30934700	51889100	75354400	38585600	42769000	29736700	10834900	17239100	0.986462	1	1.0476	1.0062	0.88634
623	LMBRD1	Q9NUN5|Q9NUN5-2|Q9NUN5-3	Probable lysosomal cobalamin transporter OS=Homo sapiens GN=LMBRD1 PE=1 SV=1|Isoform 2 of Probable lysosomal cobalamin transporter OS=Homo sapiens GN=LMBRD1|Isoform 3 of Probable lysosomal cobalamin transporter OS=Homo sapiens GN=LMBRD1	2	1	NA	1	11	2	2	6.82189	7796710	NA	18172600	1643970	NA	2472180	9452120	NA	16944800	6654070	NA	14950700	13708300	NA	20179700	3515810	NA	5122570	2930060	NA	4811920	7439790	NA	24453800	6988280	NA	12420300	10299400	NA	27456400	4367970	NA	9858150	1.06014	1	1.52118	0.93081	1.17751
624	NTAN1	Q96AB6	Protein N-terminal asparagine amidohydrolase OS=Homo sapiens GN=NTAN1 PE=1 SV=3	3	1	1	1	11	3	9	7.19286	78366700	67617800	71740700	13366400	13704100	11792700	74323700	70717700	39421200	54668300	48719600	32488900	84863700	63231400	53443300	36306200	26496500	22803800	28099300	20472400	13803300	58822500	49736200	21332600	56367900	35621900	40618900	84311400	62210900	64431200	40385800	17958800	13374300	1.1974	1	1.15039	0.89902	1.13106
625	PBRM1	Q86U86|Q86U86-2|Q86U86-4|Q86U86-5|Q86U86-7|Q86U86-8|Q86U86-9	Protein polybromo-1 OS=Homo sapiens GN=PBRM1 PE=1 SV=1|Isoform 2 of Protein polybromo-1 OS=Homo sapiens GN=PBRM1|Isoform 4 of Protein polybromo-1 OS=Homo sapiens GN=PBRM1|Isoform 5 of Protein polybromo-1 OS=Homo sapiens GN=PBRM1|Isoform 7 of Protein polybromo-1 OS=Homo sapiens GN=PBRM1|Isoform 8 of Protein polybromo-1 OS=Homo sapiens GN=PBRM1|Isoform 9 of Protein polybromo-1 OS=Homo sapiens GN=PB…	3	1	1	1	11	3	15	6.88469	62519700	101831000	105866000	17642800	14296300	16119900	83106900	129330000	122349000	74548900	130398000	90177700	90167500	107554000	135892000	30938900	45401500	39996100	36608800	70196400	53621600	78015300	116199000	149984000	85242600	131919000	157688000	89538200	133559000	130077000	38080700	39692300	37869500	1.06315	1	1.15093	1.12275	1.1909
626	HNRNPH1	D6RAM1|G8JLB6|P31943	Heterogeneous nuclear ribonucleoprotein H (Fragment) OS=Homo sapiens GN=HNRNPH1 PE=1 SV=1|Heterogeneous nuclear ribonucleoprotein H OS=Homo sapiens GN=HNRNPH1 PE=1 SV=1|Heterogeneous nuclear ribonucleoprotein H OS=Homo sapiens GN=HNRNPH1 PE=1 SV=4	3	1	1	1	11	3	10	7.89185	108733000	107609000	161453000	22519500	20618200	40177100	140717000	119257000	157278000	131383000	131608000	128148000	140167000	86266600	142159000	59141100	48897100	55862500	64828300	75063600	77934800	126683000	117540000	210560000	142781000	135884000	256932000	177046000	114486000	166673000	65238600	39686900	40925600	0.921117	1	0.904831	0.922029	1.01978
627	YWHAB	P31946	14-3-3 protein beta/alpha OS=Homo sapiens GN=YWHAB PE=1 SV=3	3	1	1	1	11	3	7	8.23395	101808000	85170400	107851000	17595100	44597400	34163800	113793000	90962300	79901100	93519000	84986000	81676400	153255000	82862600	118348000	53359900	42955000	42317500	49505300	50005500	42663500	98652100	89824800	56368200	85419500	83355100	109356000	135450000	99756400	109027000	54640100	64126000	49619500	1.00839	1	1.29313	0.938511	1.07791
628	NUP93	Q8N1F7	Nuclear pore complex protein Nup93 OS=Homo sapiens GN=NUP93 PE=1 SV=2	3	1	1	1	11	3	26	7.55225	152247000	228646000	182616000	36137800	48186800	30140300	190291000	254365000	161486000	169829000	255307000	137081000	215950000	224288000	187870000	75969000	91358500	62245800	80154900	134602000	73726800	172495000	242392000	196752000	185701000	241524000	225378000	221694000	285055000	194995000	94108300	84160600	49238000	1.06113	1	1.11329	1.00262	1.10131
629	S100A11	P31949	Protein S100-A11 OS=Homo sapiens GN=S100A11 PE=1 SV=2	3	1	1	1	11	3	5	8.39015	145701000	178211000	187552000	163213000	109973000	103280000	160814000	160989000	135616000	116627000	142783000	146066000	182864000	149574000	190975000	113678000	130138000	114592000	98524200	133134000	115143000	142598000	154093000	80685000	121307000	151443000	217372000	163364000	182419000	170600000	38610700	41282400	43211800	0.59081	1	1.27932	1.12478	1.26303
630	STIP1	P31948	Stress-induced-phosphoprotein 1 OS=Homo sapiens GN=STIP1 PE=1 SV=1	3	1	1	1	11	3	31	8.49823	485121000	586530000	588319000	131231000	137131000	114548000	551354000	576562000	371159000	479257000	589533000	420843000	724089000	569569000	565370000	313295000	278172000	241711000	218880000	302370000	223428000	494172000	535464000	277517000	404524000	514841000	618287000	818298000	678949000	556154000	243156000	169512000	133743000	0.742797	1	1.01132	0.778178	0.8645
631	ILKAP	Q9H0C8	Integrin-linked kinase-associated serine/threonine phosphatase 2C OS=Homo sapiens GN=ILKAP PE=1 SV=1	3	1	1	1	11	3	3	6.79939	16042000	27038800	27655500	2061630	2591410	4076860	17291800	25848900	18318700	14901000	19456300	14112000	22618800	21965500	22941500	7670850	9160770	9578340	8442700	12635200	10881700	15268500	20341700	17432300	16045900	23309700	32000400	20239300	26274000	26134300	4793980	5677470	11687000	0.592103	1	1.27727	0.972105	1.0962
632	HACD2	Q6Y1H2	Very-long-chain (3R)-3-hydroxyacyl-CoA dehydratase 2 OS=Homo sapiens GN=HACD2 PE=1 SV=1	3	1	1	1	11	3	5	7.17503	18525400	33127100	33238300	3365540	4993110	4761890	21761900	36166300	34159900	22416600	44305100	28985600	31567700	29469000	42691900	12225600	15622700	14421000	10699000	18337400	15145200	24873900	37793000	49894100	25062500	37203100	36632700	40851300	43631900	55674600	11328500	10177600	12100000	0.693207	1	0.883171	0.784604	0.683497
633	GPD2	P43304	Glycerol-3-phosphate dehydrogenase, mitochondrial OS=Homo sapiens GN=GPD2 PE=1 SV=3	3	1	1	1	11	3	20	7.79178	189271000	219363000	248733000	20218700	22662100	24719800	229069000	258809000	288214000	98236900	137640000	114212000	269936000	240088000	320287000	90363100	89747800	91145000	54913600	73457100	68127200	194473000	231689000	515258000	147861000	123668000	185776000	294476000	230386000	319135000	84463000	60857900	71488200	0.71699	1	1.04766	0.850985	0.998073
634	SSR1	P43307	Translocon-associated protein subunit alpha OS=Homo sapiens GN=SSR1 PE=1 SV=3	3	1	1	1	11	3	6	7.69282	26789300	34649200	31407800	8559890	10748800	7948590	34877100	46648000	40709800	45177400	65642000	38982200	40682200	38597800	47303500	16875800	22186000	13835600	21686500	30531000	20744000	47210000	59271700	63900500	56922400	59420200	59746600	48679200	56822200	43467900	22613600	17655200	14113800	1.16124	1	0.955144	1.24969	0.919269
635	MTA3	E7EQY4|E7EV10|Q9BTC8|Q9BTC8-2	Metastasis-associated protein MTA3 OS=Homo sapiens GN=MTA3 PE=1 SV=1|Metastasis-associated protein MTA3 OS=Homo sapiens GN=MTA3 PE=1 SV=1|Metastasis-associated protein MTA3 OS=Homo sapiens GN=MTA3 PE=1 SV=2|Isoform 2 of Metastasis-associated protein MTA3 OS=Homo sapiens GN=MTA3	2	1	1	NA	11	2	4	6.22547	12635400	3753130	NA	5248590	1048690	NA	17482300	4735080	NA	14921600	5031100	NA	20127900	4230710	NA	7232940	2580350	NA	7232110	2545310	NA	16724600	4708690	NA	15999900	4344660	NA	19385000	5092220	NA	9660420	1723170	NA	1.24574	1	1.1867	1.11174	1.15712
636	GNA13	Q14344	Guanine nucleotide-binding protein subunit alpha-13 OS=Homo sapiens GN=GNA13 PE=1 SV=2	3	1	1	1	11	3	10	7.7195	128638000	95334100	116041000	22596200	14527400	18195100	136243000	98298000	116884000	104854000	98891100	92341200	157177000	94647700	137490000	49273700	39950700	41214400	44032000	54083000	42249000	119205000	101337000	168287000	100259000	86108200	113396000	128244000	114980000	105337000	70420100	36204100	37446100	1.37264	1	1.40075	1.19776	1.36308
637	PRKCD	Q05655	Protein kinase C delta type OS=Homo sapiens GN=PRKCD PE=1 SV=2	3	1	1	1	11	3	9	6.9462	64356800	42576100	106714000	13204700	8019350	15138000	76251900	46731700	70770400	48922600	34799100	66503300	83662600	38547200	89646800	23676400	13166100	27516000	21888900	16764800	28742900	52734900	34014200	86929500	35974500	29001500	102997000	54997300	34060300	69852000	28693200	15861500	23432200	1.30417	1	1.73859	1.23557	1.77891
638	YEATS4	O95619	YEATS domain-containing protein 4 OS=Homo sapiens GN=YEATS4 PE=1 SV=1	2	1	1	NA	11	2	4	6.30677	8707280	15337100	NA	4797620	4195590	NA	9767350	15819700	NA	7801430	14984000	NA	10614800	12555500	NA	4503970	5729840	NA	4023120	8140540	NA	8475790	14806900	NA	9528460	15341500	NA	11564300	15583600	NA	10809500	8534650	NA	2.33659	1	1.04906	0.944437	1.08369
639	TNFAIP8L3	Q5GJ75	Tumor necrosis factor alpha-induced protein 8-like protein 3 OS=Homo sapiens GN=TNFAIP8L3 PE=1 SV=1	3	1	1	1	11	3	3	6.95351	28060800	12927000	13044200	3110450	1749810	1295910	37774200	12979600	12533900	26047500	6628230	10844000	37769000	11261200	17612200	27572900	14337700	11418700	23362000	15633500	12108200	32931900	17216600	5997040	22391300	18106700	31109500	37222300	23354000	19146800	9452550	4671540	3704810	0.634808	1	1.15969	1.14006	1.30208
640	ARCN1	B0YIW6|P48444	Archain 1, isoform CRA_a OS=Homo sapiens GN=ARCN1 PE=1 SV=1|Coatomer subunit delta OS=Homo sapiens GN=ARCN1 PE=1 SV=1	3	1	1	1	11	3	20	8.33179	225058000	214385000	208371000	48826500	45594500	40890300	320469000	269511000	215861000	320581000	318476000	236480000	394100000	246837000	306567000	146218000	114198000	100595000	142091000	160004000	121213000	336018000	270643000	141962000	342409000	294424000	332402000	420379000	337150000	292384000	109778000	94466700	86124000	0.652786	1	1.07145	1.02999	0.978117
641	RAB38	P57729	Ras-related protein Rab-38 OS=Homo sapiens GN=RAB38 PE=1 SV=1	3	1	1	1	11	3	2	6.50461	2975310	9536550	3795450	937939	2837410	1315830	4084280	10044700	2624180	2946260	5865790	2450450	4077730	8152780	3386020	4798190	9791810	2813820	2249020	4862230	2032640	9364200	19310700	10676200	3386370	7145110	4061810	16232200	24792100	5118190	2266230	3257010	1456570	0.348998	1	0.28711	0.743371	0.322837
642	MRPL28	A2IDC6|Q13084	39S ribosomal protein L28, mitochondrial (Fragment) OS=Homo sapiens GN=MRPL28 PE=1 SV=1|39S ribosomal protein L28, mitochondrial OS=Homo sapiens GN=MRPL28 PE=1 SV=4	2	1	NA	1	11	2	4	7.20983	62602400	NA	44926500	5779950	NA	3335120	88341600	NA	40037700	44988400	NA	30489900	98952700	NA	43059900	28008600	NA	16351400	21277100	NA	19536700	71210400	NA	66662000	70332400	NA	41392300	132503000	NA	42884700	22362100	NA	7715070	0.421875	1	0.853512	0.692516	0.855432
643	INTS1	Q8N201	Integrator complex subunit 1 OS=Homo sapiens GN=INTS1 PE=1 SV=2	3	1	1	1	11	3	9	6.76565	41978400	85323600	71707100	9276070	15307800	10718800	47150300	90918500	66302800	43814800	95028800	53606900	51198100	75689800	67311100	22294900	36551900	26096000	21060100	51210000	30752900	45461500	89554200	104581000	51489900	92058500	91728000	57473000	96713400	71498600	29151600	47387400	46527300	1.26793	1	1.01812	1.01928	1.05261
644	TPI1	P60174|P60174-1	Triosephosphate isomerase OS=Homo sapiens GN=TPI1 PE=1 SV=3|Isoform 2 of Triosephosphate isomerase OS=Homo sapiens GN=TPI1	3	1	1	1	11	3	14	8.37547	201065000	321648000	302061000	98848900	108283000	148021000	221827000	336413000	195405000	212189000	348143000	247322000	275550000	340935000	303583000	166866000	219252000	162136000	123566000	210812000	147360000	270033000	419639000	148885000	198467000	325279000	418178000	387040000	497377000	345628000	411219000	217413000	144701000	2.65591	1	0.813678	0.899028	0.735367
645	TOMM20	Q15388	Mitochondrial import receptor subunit TOM20 homolog OS=Homo sapiens GN=TOMM20 PE=1 SV=1	3	1	1	1	11	3	3	7.44526	25199600	36777800	35755800	4803580	8776650	4873770	30583600	38578100	39643500	22923500	37450400	26476900	35539800	36624800	44399300	14227700	17599900	13552600	14977100	24509700	17500500	28306500	36509300	52840400	29346300	40550900	38949000	37829500	40937900	41264800	6078650	10356400	5848760	0.401673	1	1.07372	0.964202	1.0373
646	BAG2	O95816	BAG family molecular chaperone regulator 2 OS=Homo sapiens GN=BAG2 PE=1 SV=1	3	1	1	1	11	3	13	7.9846	93815500	130840000	149207000	23119400	30064300	17469100	99307700	129780000	172241000	64929700	104324000	98462200	119054000	122512000	223788000	56689500	75176000	69282400	36472400	59499400	44879200	90092800	135879000	164686000	74428700	92528400	121185000	149417000	137419000	132411000	28450400	36888500	31468100	0.475976	1	0.910651	0.776967	0.852764
647	PLXNC1	O60486	Plexin-C1 OS=Homo sapiens GN=PLXNC1 PE=1 SV=1	3	1	1	1	11	3	9	6.95634	101639000	71628300	107713000	9277130	9193890	12204300	102864000	92805200	100913000	42143800	60058300	52698500	177378000	130534000	146382000	12225600	15265600	21023300	14183300	18921200	21910800	26063500	32093500	48289800	29296600	30210700	51319200	48658000	37434800	102022000	24830900	21392700	31075900	1.27566	1	4.16633	0.690225	2.71241
648	PDP1	Q9P0J1|Q9P0J1-2	[Pyruvate dehydrogenase [acetyl-transferring]]-phosphatase 1, mitochondrial OS=Homo sapiens GN=PDP1 PE=1 SV=3|Isoform 2 of [Pyruvate dehydrogenase [acetyl-transferring]]-phosphatase 1, mitochondrial OS=Homo sapiens GN=PDP1	3	1	1	1	11	3	7	7.1201	30964100	24939200	29054500	6293770	3814680	4901720	39111600	27333300	22354400	25683800	22062400	16918200	45366500	24641400	22751800	14704900	11639800	11265500	11976700	12229600	11588800	31770900	25749000	32600000	29922200	21224500	24152300	45240600	27782700	24557200	25708000	11690000	13306500	1.42048	1	1.14608	0.904927	1.10923
649	TMEM181	Q9P2C4	Transmembrane protein 181 OS=Homo sapiens GN=TMEM181 PE=1 SV=2	3	1	1	1	11	3	4	7.05229	23236700	36697500	39540000	2386150	5319730	7522270	24867400	40233200	50939400	26795900	49943700	51622500	31029300	42324100	60749300	11849000	19114900	19247500	14070800	26938200	23439300	28748500	49801700	64318100	40147900	50509600	54753300	35896400	54942700	53591400	21928100	15057400	15591000	1.52703	1	0.987936	1.03199	0.888843
650	AIFM1	O95831|O95831-3	Apoptosis-inducing factor 1, mitochondrial OS=Homo sapiens GN=AIFM1 PE=1 SV=1|Isoform 3 of Apoptosis-inducing factor 1, mitochondrial OS=Homo sapiens GN=AIFM1	3	1	1	1	11	3	19	7.88488	89284800	158120000	126680000	20468300	25594400	17367500	98577400	168073000	143751000	68544300	152794000	98115400	129505000	178516000	178764000	40356500	70587100	51534900	33904800	77808200	47446600	92964100	178879000	210715000	86822500	145341000	127321000	135010000	255408000	228511000	49125800	62750800	43763800	0.909578	1	1.0963	0.887282	0.936822
651	PPP1R10	Q96QC0	Serine/threonine-protein phosphatase 1 regulatory subunit 10 OS=Homo sapiens GN=PPP1R10 PE=1 SV=1	3	1	1	1	11	3	11	6.75749	22181600	68046500	37609500	5546000	20520700	5652010	27775200	75731800	38230900	25980500	81880700	29187000	20484000	60321700	34234200	17473400	31402100	15581200	12790400	43511300	19197700	26745000	72372800	56128900	30766600	78071000	48945200	34327600	85110300	37967600	9700790	27166200	9558490	0.706415	1	0.681992	1.00395	1.03815
652	MRPS21	A0A075B746|P82921	28S ribosomal protein S21, mitochondrial OS=Homo sapiens GN=MRPS21 PE=1 SV=1|28S ribosomal protein S21, mitochondrial OS=Homo sapiens GN=MRPS21 PE=1 SV=2	3	1	1	1	11	3	3	6.7519	17497500	20106700	23525400	3000590	4878000	5090110	19102500	21131100	21181900	10693800	17938500	15090000	21934100	18932000	25100800	7469630	9014590	9454060	6407130	10018500	9931100	15202800	21878600	32519400	16402800	20029500	24229600	25707000	27154900	30218000	7776260	4842870	10440900	0.756164	1	0.975161	0.762052	0.953421
653	FBXO3	Q9UK99-3	Isoform 3 of F-box only protein 3 OS=Homo sapiens GN=FBXO3	3	1	1	1	11	3	5	6.67097	13035200	24165700	25691900	2118060	6109800	4843590	16577500	25840200	22879800	16044300	26453200	21163300	19293200	24607800	29240900	8646890	11749500	10549800	7925930	14985100	11180900	19917800	26153400	27365000	19045300	25483000	27473200	23159000	29640800	29313200	47804600	15006200	13463300	5.15996	1	0.952121	1.10824	0.918428
654	ANXA7	P20073|P20073-2	Annexin A7 OS=Homo sapiens GN=ANXA7 PE=1 SV=3|Isoform 2 of Annexin A7 OS=Homo sapiens GN=ANXA7	3	1	1	1	11	3	15	8.3314	169322000	169617000	204375000	58285000	33877400	46391900	217860000	186742000	173168000	125810000	124544000	138631000	249569000	175114000	250857000	127886000	99382700	103240000	70080300	84880100	72636300	203357000	201026000	116693000	143171000	142596000	231605000	376398000	245557000	306991000	86842600	64269200	77972400	0.576742	1	0.757794	0.696184	0.742636
655	PAK2	Q13177	Serine/threonine-protein kinase PAK 2 OS=Homo sapiens GN=PAK2 PE=1 SV=3	3	1	1	1	11	3	13	7.8241	124016000	133551000	199565000	14469800	14559400	19835000	152544000	146603000	146361000	129126000	141173000	165393000	167237000	119951000	213902000	78082600	67414800	91256100	59375000	69355700	81403500	156898000	153134000	108617000	124654000	129728000	236274000	201294000	175829000	214787000	56511300	41080900	59637300	0.70178	1	0.949531	1.00438	0.972322
656	BCCIP	Q9P287	BRCA2 and CDKN1A-interacting protein OS=Homo sapiens GN=BCCIP PE=1 SV=1	3	1	1	1	11	3	4	6.76233	20892800	40663800	78998600	3763300	5142430	5850080	24240600	40271100	55895300	22013200	40156000	52003500	27986900	36150400	75621800	11147100	19973200	29908800	11887100	28335500	41133000	20268800	37931700	46158600	21626900	45623300	107672000	24487900	44165400	68713400	13393900	11832000	16792600	1.36726	1	1.3062	1.06657	1.2701
657	STK26	B4E0Y9|Q8NBY1|Q9P289	Serine/threonine-protein kinase 26 OS=Homo sapiens GN=STK26 PE=1 SV=1|Serine/threonine-protein kinase 26 OS=Homo sapiens GN=STK26 PE=1 SV=1|Serine/threonine-protein kinase 26 OS=Homo sapiens GN=STK26 PE=1 SV=2	3	1	1	1	11	3	3	6.18054	3488650	16859100	19856300	704331	2205560	1687110	4435730	14373500	8770490	2739490	13014600	10311500	4879990	13234600	12124100	3493200	14118900	14217700	2311310	11512900	9575260	6112090	23156500	11333600	4636390	17318800	19763800	7572100	30169700	20362100	1854520	9941670	10543600	0.612226	1	0.736564	1.04013	0.751613
658	NAA16	Q6N069	N-alpha-acetyltransferase 16, NatA auxiliary subunit OS=Homo sapiens GN=NAA16 PE=1 SV=2	3	1	1	1	11	3	4	7.26133	39566500	43914700	58285700	10145600	7405140	7727130	45392800	46042900	48810600	34932700	41970200	41156900	58390200	47048500	66529500	18783100	19200700	24161600	15731300	22078000	24884200	42294700	44571500	45405200	32316300	38457400	57703800	57340000	55390400	68324100	17044300	13293000	33021200	0.74305	1	1.16383	0.950475	1.01572
659	PDGFRA	P16234	Platelet-derived growth factor receptor alpha OS=Homo sapiens GN=PDGFRA PE=1 SV=1	3	1	1	1	11	3	7	7.19768	38224000	48561300	63305100	16050200	12820000	17075600	61572900	77727200	69471600	66063000	68691600	68352900	67062900	69280200	87518000	30894700	29533100	30714000	10307800	14251400	13349700	73414400	77897500	106948000	24498600	24188900	35753600	69296500	97008800	120824000	23952300	14450300	25025100	0.864037	1	1.10606	1.36516	1.14005
660	RRP1B	Q14684	Ribosomal RNA processing protein 1 homolog B OS=Homo sapiens GN=RRP1B PE=1 SV=3	3	1	1	1	11	3	8	7.33436	76177100	68066300	74309200	14136600	11730600	9058940	87659000	66790000	64941500	91444300	71650900	56732600	80157200	40313800	44614900	43571700	31265800	26329500	46975700	46128900	34454300	95493700	69596400	92378500	101972000	72708800	115162000	115439000	70273600	54083400	82680900	18925800	16495800	1.7904	1	0.793593	1.06594	0.974293
661	ADH5	P11766	Alcohol dehydrogenase class-3 OS=Homo sapiens GN=ADH5 PE=1 SV=4	3	1	1	1	11	3	15	8.32603	350417000	334464000	444783000	89066500	115363000	119197000	357133000	356026000	326054000	245292000	293310000	312451000	502726000	407093000	488327000	151939000	153619000	168174000	91332300	109180000	109471000	301397000	315458000	170436000	184702000	184807000	290807000	395361000	461712000	485991000	111653000	100295000	88830900	0.705948	1	1.45327	0.98233	1.159
662	SLC25A6	P12236	ADP/ATP translocase 3 OS=Homo sapiens GN=SLC25A6 PE=1 SV=4	3	1	1	1	11	3	4	7.70924	43009400	54683600	49874900	6547970	6122740	29630500	52744900	58030100	53783100	41234700	60720700	43433300	67016300	55969800	65986400	20256800	19469800	15914800	16724600	24858600	18072000	47332900	53298200	74115300	53663300	55691700	49272200	69228300	58640100	55743500	9649020	10362600	16833600	0.348414	1	1.10638	0.881032	0.977558
663	TTC7A	Q9ULT0|Q9ULT0-4	Tetratricopeptide repeat protein 7A OS=Homo sapiens GN=TTC7A PE=1 SV=3|Isoform 3 of Tetratricopeptide repeat protein 7A OS=Homo sapiens GN=TTC7A	2	1	1	NA	11	2	6	6.58434	32055600	24816900	NA	6069110	7028340	NA	30491700	24714800	NA	25351400	25626800	NA	37901400	23340000	NA	8908860	8906700	NA	12828600	19220200	NA	23183700	25203200	NA	26355500	22156100	NA	20333200	26646100	NA	15175900	11856000	NA	1.86571	1	2.13038	1.46923	1.92407
664	NT5E	P21589	5'-nucleotidase OS=Homo sapiens GN=NT5E PE=1 SV=1	3	1	1	1	11	3	21	8.85425	235160000	240519000	225576000	65466200	107813000	72734100	319491000	309450000	320865000	173990000	216435000	169250000	393345000	286267000	336795000	138405000	139437000	104725000	82811300	146630000	88586800	331128000	440534000	540014000	217220000	234737000	269298000	448593000	456137000	286128000	114448000	98173600	79917000	0.637752	1	1.00214	0.951165	0.913802
665	PLCD3	Q8N3E9	1-phosphatidylinositol 4,5-bisphosphate phosphodiesterase delta-3 OS=Homo sapiens GN=PLCD3 PE=1 SV=3	3	1	1	1	11	3	9	7.17993	46933300	45252400	39467200	11388200	8400400	8308530	52424300	52000100	45923000	35385100	42985800	36646300	64669300	48206200	52715700	22029600	20268500	14382000	15730700	20409700	14583100	54023000	53502000	76048200	42707900	36697900	36597500	76396000	68455800	42073000	35702000	26433400	23053800	1.1682	1	0.967465	0.911214	0.880456
666	SLC25A20	O43772	Mitochondrial carnitine/acylcarnitine carrier protein OS=Homo sapiens GN=SLC25A20 PE=1 SV=1	3	1	1	1	11	3	9	7.74258	109436000	128928000	105856000	21836400	23488100	22815700	126909000	141373000	127873000	109448000	137119000	100928000	143980000	116852000	135088000	77025500	75039400	53447400	46924100	62580200	40374000	152410000	180298000	229901000	117475000	108390000	91857900	190192000	188533000	152686000	75228100	43849400	36224900	0.988745	1	0.865202	1.0326	0.856142
667	EIF4A2	Q14240|Q14240-2	Eukaryotic initiation factor 4A-II OS=Homo sapiens GN=EIF4A2 PE=1 SV=2|Isoform 2 of Eukaryotic initiation factor 4A-II OS=Homo sapiens GN=EIF4A2	3	1	1	1	11	3	9	8.01832	97205400	110235000	135073000	17742100	11456300	21102400	95449600	111457000	116480000	78068100	100074000	110070000	118216000	105153000	155754000	50276100	43735100	50495700	44263000	47757500	50861300	110410000	112929000	82056500	88850000	89366100	114392000	139073000	129435000	142719000	65229800	26341700	55452100	1.17246	1	0.971497	1.02301	0.880597
668	TCEAL4	A2RQR6|Q96EI5|Q96EI5-2	Transcription elongation factor A (SII)-like 4 variant 1 OS=Homo sapiens GN=TCEAL4 PE=1 SV=1|Transcription elongation factor A protein-like 4 OS=Homo sapiens GN=TCEAL4 PE=1 SV=2|Isoform 2 of Transcription elongation factor A protein-like 4 OS=Homo sapiens GN=TCEAL4	3	1	1	1	11	3	4	6.51282	13093300	6625850	34440600	3574850	2403140	4234850	14843500	5744320	29843100	12095500	5376950	26998100	6928590	3507810	22965700	9563580	3369650	21516500	7912930	3598240	18868300	12766500	6113720	24056700	12535900	4693490	34537900	12887500	4843200	28823600	9496320	3505790	10040500	1.84197	1	0.614446	1.27648	1.47779
669	SPECC1	Q5M775|Q5M775-4	Cytospin-B OS=Homo sapiens GN=SPECC1 PE=1 SV=1|Isoform 4 of Cytospin-B OS=Homo sapiens GN=SPECC1	3	1	1	1	11	3	10	6.74903	36644600	26133800	65212700	8839910	8397800	28737400	37524100	32247200	55206600	45143200	69962200	88325700	44451200	27973700	74547900	22030900	16016900	28719000	30207200	43499600	73067200	42892600	38255700	76463600	80846900	85321400	203488000	50591600	46692800	120454000	36346100	20048100	34285900	1.79587	1	1.00418	1.09249	0.951651
670	AHCY	P23526	Adenosylhomocysteinase OS=Homo sapiens GN=AHCY PE=1 SV=4	3	1	1	1	11	3	15	8.1384	186603000	256455000	224934000	85912900	93557200	71296300	207458000	260974000	171771000	239531000	316765000	206091000	285108000	258332000	241993000	112180000	118635000	89270600	108097000	163094000	103422000	212492000	249019000	129198000	196083000	256997000	242932000	266266000	312209000	234664000	84769400	104066000	65303200	0.795829	1	1.22377	1.02835	0.999678
671	CFL1	P23528	Cofilin-1 OS=Homo sapiens GN=CFL1 PE=1 SV=3	3	1	1	1	11	3	14	8.5903	292746000	336203000	490649000	192615000	330563000	95448700	360402000	361977000	346003000	389170000	453774000	475349000	432712000	381768000	526572000	234005000	175661000	217186000	170057000	201040000	199144000	297568000	318503000	195425000	312714000	363604000	530299000	574555000	408478000	477005000	87144600	107585000	85699900	0.379145	1	0.860746	0.66737	0.804825
672	UQCRC2	P22695	Cytochrome b-c1 complex subunit 2, mitochondrial OS=Homo sapiens GN=UQCRC2 PE=1 SV=3	3	1	1	1	11	3	15	8.27555	152806000	168750000	186925000	46682400	46435400	46139500	175327000	179097000	180373000	125916000	162846000	134915000	222218000	174552000	214596000	82232800	80247500	76369200	67759200	89513100	71343400	175873000	192951000	279090000	160125000	158256000	189247000	240424000	209335000	230624000	181661000	73033900	78251900	1.88878	1	1.05635	0.942613	0.935657
673	UQCRC1	P31930	Cytochrome b-c1 complex subunit 1, mitochondrial OS=Homo sapiens GN=UQCRC1 PE=1 SV=3	3	1	1	1	11	3	12	8.14396	72892400	75119800	117946000	15743700	21416300	20841400	84656400	74753300	116357000	55820400	68856900	78154200	100413000	74931600	140142000	40270500	39276000	53485500	31546700	42636800	45506100	84567300	90622000	186847000	77137400	73700200	118022000	127067000	95610500	154638000	100836000	33313000	52604000	1.98371	1	0.903161	0.857594	0.854816
674	VPS26B	Q4G0F5	Vacuolar protein sorting-associated protein 26B OS=Homo sapiens GN=VPS26B PE=1 SV=2	3	1	1	1	11	3	10	7.41657	54345000	107101000	74206000	10819900	25318000	18162200	66565400	120788000	67258100	65290900	126223000	75403900	81081800	112056000	91368600	32045100	47161300	29878000	29592500	61455900	33722100	71386800	125771000	62708700	64534900	125859000	101316000	86278800	169099000	105501000	41662300	50740900	27522900	1.20708	1	1.07406	1.06617	0.989897
675	MCM3AP	O60318	Germinal-center associated nuclear protein OS=Homo sapiens GN=MCM3AP PE=1 SV=2	3	1	1	1	11	3	5	6.30614	17753600	11482900	15633900	6923630	4704050	6584370	20487400	13044300	14993400	18774100	13659500	12689300	24451900	11152800	16550400	8358830	5390100	5726450	9191960	7935720	6597110	20001800	12248700	18598100	21643700	13764000	20972500	25104800	14636300	17600800	19555200	5935030	6266090	1.94716	1	1.11318	1.02666	1.04707
676	XYLB	O75191	Xylulose kinase OS=Homo sapiens GN=XYLB PE=1 SV=3	3	1	1	1	11	3	12	7.15075	67470800	86868600	84099000	15915700	18021500	12314700	76926700	85572300	58233300	78539800	86736100	68546700	86193600	74939100	70865400	51118600	50129900	40104600	41969200	56350600	44360000	85458000	94675400	46879700	67504500	90445300	105199000	101067000	113567000	94264600	28786800	30341600	17333400	0.712001	1	0.974706	1.08957	0.976593
677	CD3EAP	O15446|O15446-2	DNA-directed RNA polymerase I subunit RPA34 OS=Homo sapiens GN=CD3EAP PE=1 SV=1|Isoform 2 of DNA-directed RNA polymerase I subunit RPA34 OS=Homo sapiens GN=CD3EAP	3	1	1	1	11	3	4	6.57312	12567100	29356100	14552600	4166340	4515820	6074690	13204000	25731600	15298500	15653300	30073600	15033200	14339000	18673300	14535600	8461950	15354000	9199720	11902400	25404600	12193100	13567300	24222400	19234600	19863900	34693600	22854500	15692000	27817200	14639900	12561000	8247330	7082570	2.00098	1	1.04436	1.11411	1.07963
678	PDLIM1	O00151	PDZ and LIM domain protein 1 OS=Homo sapiens GN=PDLIM1 PE=1 SV=4	3	1	1	1	11	3	10	7.60132	101433000	112707000	140383000	14855700	17613000	18622800	103301000	119625000	123145000	129568000	205338000	197253000	85614900	78880400	147709000	12281600	16729600	10646600	18786400	22721600	14740400	21686900	30807300	29447900	31847600	32216500	56199800	23467800	31981400	29517900	28082500	49219400	35437300	2.9913	1	4.16951	1.1908	5.64778
679	SETX	Q7Z333|Q7Z333-3|Q7Z333-4	Probable helicase senataxin OS=Homo sapiens GN=SETX PE=1 SV=4|Isoform 3 of Probable helicase senataxin OS=Homo sapiens GN=SETX|Isoform 4 of Probable helicase senataxin OS=Homo sapiens GN=SETX	2	1	NA	1	11	2	5	6.13064	21188000	NA	3694740	7717250	NA	1170860	25339500	NA	3305570	20160800	NA	2885090	27345000	NA	2535650	9863090	NA	950645	9567410	NA	1427890	22892200	NA	5453590	23834700	NA	4842830	29488800	NA	2807240	27372200	NA	1322350	2.32033	1	1.05981	1.00033	1.10252
680	NSUN2	Q08J23	tRNA (cytosine(34)-C(5))-methyltransferase OS=Homo sapiens GN=NSUN2 PE=1 SV=2	3	1	1	1	11	3	19	7.44518	115504000	209144000	182215000	23164500	38407900	20617800	130264000	203415000	151580000	126354000	216565000	141802000	141401000	166779000	173586000	62091000	87881300	65529700	74984100	130487000	80963500	140868000	215156000	161115000	151626000	229855000	245811000	173617000	235414000	205261000	58532600	71870400	45905600	0.842756	1	0.930825	1.04552	0.962671
681	PTRHD1	Q6GMV3	Putative peptidyl-tRNA hydrolase PTRHD1 OS=Homo sapiens GN=PTRHD1 PE=1 SV=1	2	1	NA	1	11	2	3	6.56956	20762100	NA	17022000	3488670	NA	2588750	22129300	NA	13454100	17490900	NA	15045200	27746400	NA	20066400	13335600	NA	9206550	10255800	NA	7928480	22191100	NA	12291600	19085900	NA	18590700	27650100	NA	19186600	11534800	NA	4924010	1.04282	1	1.14688	1.03418	1.02687
682	SMYD5	Q6GMV2	SET and MYND domain-containing protein 5 OS=Homo sapiens GN=SMYD5 PE=1 SV=2	3	1	1	1	11	3	3	6.66235	18109500	9477640	62959800	2224550	1876780	6265910	19834700	9973390	39361300	15449600	9188490	38668200	22641200	8795460	56987500	10846900	4766180	24748600	8898210	5246120	21653000	21156100	10382600	26054800	16949600	8831940	61071600	30561500	14442700	63493900	7469990	4368710	12953600	0.611001	1	0.846706	0.892017	0.832716
683	SYDE1	Q6ZW31|Q6ZW31-2	Rho GTPase-activating protein SYDE1 OS=Homo sapiens GN=SYDE1 PE=1 SV=1|Isoform 2 of Rho GTPase-activating protein SYDE1 OS=Homo sapiens GN=SYDE1	3	1	1	1	11	3	3	6.3966	13080000	9053770	12021400	3197240	2858760	3932630	15001100	10062500	12016600	14318900	10092800	13270700	12534800	6451810	11494800	6764420	3814840	4448320	7091790	4801910	5281560	14050200	8924560	9318860	15792200	8987010	14232800	16631500	9223990	12722700	9969570	8277560	5893780	1.49845	1	0.861378	1.08859	1.15728
684	KIAA0513	O60268|O60268-3	Uncharacterized protein KIAA0513 OS=Homo sapiens GN=KIAA0513 PE=1 SV=1|Isoform 3 of Uncharacterized protein KIAA0513 OS=Homo sapiens GN=KIAA0513	3	1	1	1	11	3	4	6.35219	18281900	9083030	9381360	2531560	2799790	1818630	15799800	10746800	10244700	9490310	10097100	8088240	14516600	11659100	11266000	10889500	7205150	5199590	9900060	6514980	4579460	17396200	13935600	10949600	9868380	8935710	9567930	22351500	16657900	15979000	7605530	6197850	7862070	0.850588	1	0.742277	1.00291	0.906965
685	TST	Q16762	Thiosulfate sulfurtransferase OS=Homo sapiens GN=TST PE=1 SV=4	3	1	1	1	11	3	8	7.67989	75306600	80694700	71827700	13575500	15757800	11128700	87127800	84847800	66193100	58641300	83062300	49429600	114238000	84933800	92525500	36922000	36600400	26594100	31299700	43024000	28511200	84493000	82234900	100294000	80953400	67984100	80187600	120498000	95315300	108537000	46096200	36136700	18242800	0.956273	1	1.08352	0.903552	0.927732
686	SH3BP4	Q9P0V3	SH3 domain-binding protein 4 OS=Homo sapiens GN=SH3BP4 PE=1 SV=1	3	1	1	1	11	3	13	7.16621	56574000	71763800	207527000	12198400	11739800	27962900	72773100	70722800	191806000	86377400	91501900	174547000	70852400	57821700	225299000	18751800	16993300	42109100	27058000	33171600	72248200	43691700	42663900	137172000	54966700	63289100	184260000	51766700	52149100	135499000	23436600	17084700	37434500	1.13172	1	1.56427	1.08758	1.80371
687	LAMTOR2	Q9Y2Q5|Q9Y2Q5-2	Ragulator complex protein LAMTOR2 OS=Homo sapiens GN=LAMTOR2 PE=1 SV=1|Isoform 2 of Ragulator complex protein LAMTOR2 OS=Homo sapiens GN=LAMTOR2	3	1	1	1	11	3	2	6.88634	17875300	21533100	20992100	2114340	3836540	2730460	16818200	20324600	19405400	14305200	20177000	18289500	24736400	21818900	28531000	9574860	10469600	9071490	8239680	10325100	9591830	14983900	20162500	20091600	16011200	17332900	19872700	24789900	29086100	30732800	4276570	4052850	6794340	0.431238	1	1.14043	0.778865	0.870463
688	ARIH1	Q9Y4X5	E3 ubiquitin-protein ligase ARIH1 OS=Homo sapiens GN=ARIH1 PE=1 SV=2	3	1	1	1	11	3	8	7.23668	30000300	31771900	99678500	4603390	4087560	10427400	33488900	33099600	78227000	27718300	32021600	77990300	41393600	29784200	112171000	15602300	13948100	38762500	13587400	15362100	33671700	31720100	33641300	46503300	27854900	30350700	102809000	42563700	41047600	119317000	14971600	9700330	19535600	0.879276	1	1.11148	0.960301	1.0095
689	SNX1	Q13596	Sorting nexin-1 OS=Homo sapiens GN=SNX1 PE=1 SV=3	3	1	1	1	11	3	17	7.63045	89702300	187175000	160545000	21181600	38235700	29909800	102602000	211566000	148307000	80117700	201951000	123687000	110014000	162996000	162166000	49742700	96763100	64911000	41295000	86676600	55055400	99782000	219480000	106733000	77056500	158978000	177397000	106206000	234343000	181186000	62379100	78708800	106510000	1.4682	1	1.18388	1.21064	1.23952
690	GUSB	P08236	Beta-glucuronidase OS=Homo sapiens GN=GUSB PE=1 SV=2	3	1	1	1	11	3	11	7.48542	113324000	165662000	117073000	21349100	34027500	25022400	135802000	192750000	99967200	90106800	148882000	69149600	198272000	207455000	138149000	40000800	55989500	36585500	33042800	60391200	37853200	92060500	147767000	168181000	77559100	109480000	119823000	121448000	184474000	139900000	58983800	133211000	59778500	1.21406	1	1.86586	0.976777	1.4347
691	HSP90AB1	P08238	Heat shock protein HSP 90-beta OS=Homo sapiens GN=HSP90AB1 PE=1 SV=4	3	1	1	1	11	3	18	8.53915	208065000	341943000	193289000	60873200	91363000	123863000	263195000	371853000	137635000	250642000	393565000	158280000	339398000	353813000	216128000	138617000	157141000	75536900	117533000	207142000	82207300	246455000	361026000	107370000	230984000	396012000	272292000	439318000	425658000	197787000	125187000	112117000	42375700	0.712322	1	0.882954	0.722888	0.768678
692	WIPF2	Q8TF74	WAS/WASL-interacting protein family member 2 OS=Homo sapiens GN=WIPF2 PE=1 SV=1	3	1	1	1	11	3	4	6.29979	26613600	4527480	31612200	8285360	1378650	2183390	21895800	3733320	25808800	17781400	4561610	30084700	18041900	2587340	26990500	7402950	1680450	6333050	17350300	3921980	20423800	15371000	3334580	13742500	32726600	4780400	53539800	16824100	3092020	17966200	30956300	3560680	6171390	4.59953	1	1.22563	1.17729	1.66984
693	DAPK2	Q9UIK4	Death-associated protein kinase 2 OS=Homo sapiens GN=DAPK2 PE=1 SV=1	2	1	1	NA	11	2	3	6.52637	7030320	11324700	NA	1801820	2953790	NA	6906060	12746000	NA	5864590	15153700	NA	9939330	16619900	NA	3634990	6828280	NA	3813090	8722520	NA	7642540	16859100	NA	6096780	12883600	NA	7169530	21207900	NA	4590630	4870220	NA	1.60058	1	1.58443	1.3736	1.23591
694	TUBB6	K7ES63|Q9BUF5	Tubulin beta-6 chain (Fragment) OS=Homo sapiens GN=TUBB6 PE=1 SV=1|Tubulin beta-6 chain OS=Homo sapiens GN=TUBB6 PE=1 SV=1	3	1	1	1	11	3	10	8.21852	75773800	134085000	95131400	38879900	61436600	42996000	89936300	136070000	87276700	77149200	152832000	95685700	109584000	132774000	133111000	40405500	57132100	39093800	38038400	66506500	36492900	76066300	129758000	54345900	65964600	138000000	105934000	85923300	159792000	103199000	32113200	30060100	29316500	0.934263	1	1.45762	1.14076	1.34298
695	RAB5A	P20339|P20339-2	Ras-related protein Rab-5A OS=Homo sapiens GN=RAB5A PE=1 SV=2|Isoform 2 of Ras-related protein Rab-5A OS=Homo sapiens GN=RAB5A	3	1	1	1	11	3	6	7.80733	22030700	41748600	39100900	7032220	13892400	9462700	24741600	48600000	46169100	23122100	58888700	41560000	31405400	43147100	51566000	10706200	21780600	14698500	8989020	24399500	17262500	24170800	59328800	56687700	24895400	53730100	54302900	35849600	62944700	52012700	9212570	17585500	14963400	0.642381	1	1.00122	0.868798	0.885501
696	OLFML2B	F2Z3N3|Q68BL8	Olfactomedin-like protein 2B OS=Homo sapiens GN=OLFML2B PE=1 SV=1|Olfactomedin-like protein 2B OS=Homo sapiens GN=OLFML2B PE=2 SV=2	2	1	1	NA	11	2	4	6.45749	10796000	25638300	NA	3428130	5739880	NA	15358800	32291200	NA	18014200	40532100	NA	10924700	26206500	NA	10809100	20251900	NA	6877060	18599400	NA	24072400	46740200	NA	13503500	27654500	NA	30872100	54762900	NA	70958700	115007000	NA	5.74561	1	0.404437	1.00477	0.638318
697	TRIM56	Q9BRZ2	E3 ubiquitin-protein ligase TRIM56 OS=Homo sapiens GN=TRIM56 PE=1 SV=3	3	1	1	1	11	3	9	7.10236	56004800	51989800	55389000	14087700	10571100	11170600	75978600	53112800	51195500	54679200	52771200	49330500	86234600	46182600	66042300	33593800	24124900	24221800	26347200	25829600	22847400	70488500	55368600	53903100	60078700	48715800	66783000	101633000	63556500	71012500	30331700	15876900	16092500	0.746034	1	0.969738	0.893708	0.959185
698	NDUFAF4	Q9P032	NADH dehydrogenase [ubiquinone] 1 alpha subcomplex assembly factor 4 OS=Homo sapiens GN=NDUFAF4 PE=1 SV=1	3	1	1	1	11	3	5	7.31091	70459700	60378200	68677200	7239280	5446750	5724520	73661700	57597200	65052500	57379400	52333800	46860800	81416300	54243100	70399400	30139600	22303700	23914000	33959500	33264900	26077700	62280900	50097900	74638400	63492300	55973300	59824700	72408800	62495000	66704700	22291000	11242200	17292200	0.769546	1	1.28507	1.10835	1.30526
699	THY1	E9PIM6|E9PNQ8|J3QRJ3|P04216	Thy-1 membrane glycoprotein (Fragment) OS=Homo sapiens GN=THY1 PE=1 SV=7|Thy-1 membrane glycoprotein (Fragment) OS=Homo sapiens GN=THY1 PE=1 SV=1|Thy-1 membrane glycoprotein OS=Homo sapiens GN=THY1 PE=1 SV=1|Thy-1 membrane glycoprotein OS=Homo sapiens GN=THY1 PE=1 SV=2	3	1	1	1	11	3	2	7.16493	18085600	14327300	18656800	3925240	2371020	4380760	21781100	16924400	18223500	20381200	17400300	17580700	28516600	17255100	21959300	10554500	7787910	7746570	9180490	10291000	8642710	27071400	18777300	22452500	20534900	15065400	23321200	27181900	20800200	23607600	17544600	10780200	5789110	1.61347	1	1.19902	1.28334	1.02812
700	RPL27A	P46776	60S ribosomal protein L27a OS=Homo sapiens GN=RPL27A PE=1 SV=2	3	1	1	1	11	3	7	8.31043	60135400	113897000	87527100	14243400	22129400	15252100	73936800	117333000	67848800	73505500	141345000	68177700	88977700	110135000	96428200	35619600	54668400	30904100	31728000	70288100	35659400	77680300	132675000	62133900	81501200	134526000	118009000	103396000	150754000	105129000	14607700	40597000	12655200	0.353162	1	0.983525	0.968098	0.917493
701	RPL21	P46778	60S ribosomal protein L21 OS=Homo sapiens GN=RPL21 PE=1 SV=2	3	1	1	1	11	3	11	8.27453	65202300	139661000	68596100	25081900	29453800	28179000	82228100	134860000	57273200	80136400	165426000	65547900	105000000	134297000	81223400	38951200	55574000	27792900	33206500	80754500	33711500	82998200	151724000	52445200	87089500	158779000	101509000	118805000	182362000	83186800	54222700	44473100	12885500	1.14089	1	1.0101	0.900215	0.888037
702	RBM19	Q9Y4C8	Probable RNA-binding protein 19 OS=Homo sapiens GN=RBM19 PE=1 SV=3	3	1	1	1	11	3	5	6.58084	16909700	22336900	29579500	3959330	4287750	4222910	18788600	23350800	23902400	16281100	20670000	19975400	18955100	17836400	22140600	7904460	7423170	8564120	7302140	10095900	9199830	15723700	19663400	29762400	17708000	18967800	28542800	19793600	21225900	26908800	7888250	5346600	8230620	0.996213	1	1.09448	1.02363	1.21791
703	STRN3	Q13033-2	Isoform Alpha of Striatin-3 OS=Homo sapiens GN=STRN3	3	1	1	1	11	3	13	7.30791	67367300	84373900	93244700	16113700	17235100	18744300	76553000	95035600	88220000	77716000	117485000	102553000	87951600	85993100	110433000	41555600	50099600	46393200	39654400	57074000	49354700	84489300	115185000	94246300	82738300	100295000	120864000	99737900	117582000	113847000	45723000	62401600	41923100	1.14596	1	1.00784	1.09158	0.984799
704	BCR	P11274|P11274-2	Breakpoint cluster region protein OS=Homo sapiens GN=BCR PE=1 SV=2|Isoform 2 of Breakpoint cluster region protein OS=Homo sapiens GN=BCR	3	1	1	1	11	3	6	6.77834	33213400	29156800	45557100	6941670	6693590	10570900	38231000	35031600	46319100	24156000	32490500	38336000	43581200	32798700	57015200	17230300	17933900	20348300	13560700	20323300	17853200	34435000	39766400	44638800	29360800	29853900	48754500	48798000	43927800	63574600	26085000	20404000	19539300	1.33624	1	1.02072	0.909307	1.00522
705	FAF1	Q9UNN5	FAS-associated factor 1 OS=Homo sapiens GN=FAF1 PE=1 SV=2	3	1	1	1	11	3	8	6.98883	28608200	66123400	60768800	7491870	12134400	10199100	35919300	71266800	47340800	27532900	59197000	46555600	40635600	57230400	66472000	17020200	30790900	26945000	13883700	33242100	25196500	35361300	68286800	46064500	24304500	56342400	70671200	46779500	80336000	65470100	11565300	22968200	24021000	0.618013	1	0.992793	0.974058	0.985186
706	ENSA	A6NMQ3|O43768|O43768-2|O43768-3|O43768-4|O43768-5|O43768-6|O43768-7|O43768-9|Q5T5H1	Alpha-endosulfine OS=Homo sapiens GN=ENSA PE=1 SV=2|Alpha-endosulfine OS=Homo sapiens GN=ENSA PE=1 SV=1|Isoform 2 of Alpha-endosulfine OS=Homo sapiens GN=ENSA|Isoform 3 of Alpha-endosulfine OS=Homo sapiens GN=ENSA|Isoform 4 of Alpha-endosulfine OS=Homo sapiens GN=ENSA|Isoform 5 of Alpha-endosulfine OS=Homo sapiens GN=ENSA|Isoform 6 of Alpha-endosulfine OS=Homo sapiens GN=ENSA|Isoform 7 of Alpha-e…	3	1	1	1	11	3	4	7.20789	45051200	30791600	47548900	5587180	20303600	8071720	43180500	27211800	37036200	41493800	28993200	35925100	12896800	13428000	21670900	40645000	23336500	31057500	34503200	18528300	28646800	45269800	27326500	21192200	37591000	32207800	43727000	33884800	28352400	33735800	13578400	13600200	10823400	1.00171	1	0.434996	1.72154	1.63504
707	AK6	Q9Y3D8|Q9Y3D8-2	Adenylate kinase isoenzyme 6 OS=Homo sapiens GN=AK6 PE=1 SV=1|Isoform 2 of Adenylate kinase isoenzyme 6 OS=Homo sapiens GN=AK6	2	1	1	NA	11	2	3	6.80941	13482300	23298100	NA	3056350	4081460	NA	17449600	24135000	NA	13733500	19998600	NA	19432600	17975000	NA	7759270	10750500	NA	7179940	12405900	NA	14922900	20763300	NA	14506300	22493200	NA	18291800	21535900	NA	5486790	4796670	NA	0.749822	1	1.21418	1.05126	1.22398
708	CTSZ	Q9UBR2	Cathepsin Z OS=Homo sapiens GN=CTSZ PE=1 SV=1	3	1	1	1	11	3	7	8.16993	63317300	92135500	128573000	53754900	70522500	51810200	80793300	98181700	81482500	152663000	200716000	117628000	82150700	60870800	76820800	33784200	34823600	32702700	41450800	51842600	45979100	72441600	69786600	89861600	91435700	68171800	132546000	80381500	68643500	60846000	42277700	40796700	35749200	1.31478	1	1.16805	1.1613	1.28963
709	BTN3A3	O00478|O00478-2	Butyrophilin subfamily 3 member A3 OS=Homo sapiens GN=BTN3A3 PE=1 SV=1|Isoform 2 of Butyrophilin subfamily 3 member A3 OS=Homo sapiens GN=BTN3A3	2	1	NA	1	11	2	3	6.19674	12051500	NA	6363340	3165690	NA	1379010	15476900	NA	9252970	12070000	NA	6318450	21968300	NA	11219300	10324000	NA	3634410	6379620	NA	3061360	26331600	NA	13893400	11615500	NA	9351480	31653800	NA	13663900	30303500	NA	4484040	2.39311	1	0.793192	1.07192	0.627341
710	NDUFB7	P17568	NADH dehydrogenase [ubiquinone] 1 beta subcomplex subunit 7 OS=Homo sapiens GN=NDUFB7 PE=1 SV=4	3	1	1	1	11	3	3	6.77907	11540000	12370400	8681880	3440860	6107110	4431290	12000300	13316700	9038180	10367500	16728200	8355200	13800300	12363100	10478200	6485380	6803750	3793610	5924400	9496300	3766740	11779200	14784300	12846900	11671800	14095500	9194170	12699600	15756500	8930020	11167000	10500000	4254880	2.19808	1	1.24196	1.19519	1.21241
711	ATAD3A	Q9NVI7-2	Isoform 2 of ATPase family AAA domain-containing protein 3A OS=Homo sapiens GN=ATAD3A	3	1	1	1	11	3	10	7.8305	47917700	89663300	97076200	9046360	14508100	17274500	56305100	100796000	103094000	44606400	96357600	73230300	63587200	91362800	113666000	29990500	44481400	39191400	27843400	50795500	44435300	68469500	113627000	177173000	66042300	102797000	122250000	73033100	115394000	114068000	27210700	23773800	26314300	0.931357	1	0.995079	1.20806	0.989176
712	EHD1	Q9H4M9	EH domain-containing protein 1 OS=Homo sapiens GN=EHD1 PE=1 SV=2	3	1	1	1	11	3	18	8.09905	184494000	261699000	220730000	20895400	29637200	30585600	221819000	287377000	177839000	107523000	185825000	122509000	253231000	227996000	241372000	82756100	102357000	73099000	52301300	87247500	57164600	183903000	252332000	165757000	124050000	159694000	165335000	260803000	264152000	227549000	93438700	73824400	61500400	0.895593	1	1.10972	0.908633	1.09127
713	PARP12	Q9H0J9	Poly [ADP-ribose] polymerase 12 OS=Homo sapiens GN=PARP12 PE=1 SV=1	3	1	1	1	11	3	4	6.57382	33817800	29786100	28733500	4696060	4334300	4073230	27872400	25425700	22014900	18900300	18712200	17041500	36741300	27231700	30536800	15589500	11555000	10185600	10691500	12235100	10776400	27781000	25598200	27115900	22588200	17792400	33111600	39960800	27443600	30366800	18592400	10635400	11615300	1.16305	1	1.05082	0.895831	0.894924
714	HDGFRP3	A0A024R216|Q9Y3E1	Hepatoma-derived growth factor, related protein 3, isoform CRA_a OS=Homo sapiens GN=HDGFRP3 PE=1 SV=1|Hepatoma-derived growth factor-related protein 3 OS=Homo sapiens GN=HDGFRP3 PE=1 SV=1	2	1	1	NA	11	2	5	7.83892	42549100	38265700	NA	5631130	5391060	NA	51140300	38455700	NA	46610300	36828800	NA	54110800	35402200	NA	42222400	32838700	NA	57354700	49022700	NA	66577100	52332200	NA	96001300	72479900	NA	86367800	62275000	NA	45392000	50068500	NA	1.31378	1	0.716044	0.993311	0.759726
715	GOLT1B	Q9Y3E0	Vesicle transport protein GOT1B OS=Homo sapiens GN=GOLT1B PE=1 SV=1	3	1	1	1	11	3	2	7.03483	14372400	22434200	38534600	2606420	4510020	5185160	16599300	22759500	43206600	18890600	31576500	44491300	16946000	17333700	47105800	8890760	13800200	21614600	12599800	18198900	24839700	21204700	34310200	71663500	25627400	34047000	71151000	19325100	29100100	52323600	7650910	13342700	13250100	0.989664	1	1.0022	1.41391	1.10208
716	CHMP3	Q9Y3E7	Charged multivesicular body protein 3 OS=Homo sapiens GN=CHMP3 PE=1 SV=3	3	1	1	1	11	3	6	7.68802	88531900	57174500	121889000	11278500	5885190	10966500	105674000	61902100	91224400	84081900	52151200	95072900	133539000	57785300	131672000	64775500	28383600	55622600	48568000	31556200	56792900	98658000	56686400	64780700	91484700	56514400	131779000	150979000	72873400	139378000	35963200	17084300	49985300	0.59544	1	1.01088	0.842031	0.898043
717	PTRH2	J3KQ48|Q9Y3E5	Peptidyl-tRNA hydrolase 2, mitochondrial OS=Homo sapiens GN=PTRH2 PE=1 SV=1|Peptidyl-tRNA hydrolase 2, mitochondrial OS=Homo sapiens GN=PTRH2 PE=1 SV=1	3	1	1	1	11	3	6	7.20563	5154030	42568600	31664500	897676	5911680	3239110	5297530	41523700	33540500	4868030	43786800	23989900	6208360	39205800	41713900	5478880	24460400	17657300	2749620	23405000	14778000	5302450	56179900	45814400	5643920	43449900	30868300	15743600	60461800	42778100	6854400	12603400	5539820	1.08833	1	0.450693	0.433995	0.431733
718	MRPL2	Q5T653	39S ribosomal protein L2, mitochondrial OS=Homo sapiens GN=MRPL2 PE=1 SV=2	3	1	1	1	11	3	7	6.96565	44536900	46195000	11415300	10272200	6555170	2294280	51545200	47585800	11879500	37623800	40517600	8192220	59055100	39193300	12747700	24256900	24040500	4609320	24597400	28310200	4872200	50595200	47948200	18362000	55220200	44213600	14239200	72249300	54308000	13397000	33338600	9802600	2358790	1.15348	1	0.934182	0.902377	0.915378
719	SLC38A5	C9JHH7|C9JJU1|C9JMY2|C9JNK4|C9JWG4|Q8WUX1	Sodium-coupled neutral amino acid transporter 5 (Fragment) OS=Homo sapiens GN=SLC38A5 PE=1 SV=7|Sodium-coupled neutral amino acid transporter 5 (Fragment) OS=Homo sapiens GN=SLC38A5 PE=1 SV=7|Sodium-coupled neutral amino acid transporter 5 (Fragment) OS=Homo sapiens GN=SLC38A5 PE=1 SV=1|Sodium-coupled neutral amino acid transporter 5 (Fragment) OS=Homo sapiens GN=SLC38A5 PE=1 SV=1|Sodium-coupled …	2	1	NA	1	11	2	4	6.53223	20093300	NA	20488300	6431840	NA	3478350	23192400	NA	11581900	24426300	NA	8317950	23187700	NA	18135000	12315800	NA	4734360	21797200	NA	6964480	23920700	NA	9124310	62268100	NA	26225700	30022800	NA	12711100	163007000	NA	11566300	13.5722	1	0.882702	1.02668	0.991152
720	CHMP7	Q8WUX9	Charged multivesicular body protein 7 OS=Homo sapiens GN=CHMP7 PE=1 SV=1	3	1	1	1	11	3	5	6.61846	12302700	32656500	23300100	4717270	5815240	2602710	14771200	35167100	16703300	13441900	34307900	18238500	15236900	28163400	19110200	7782690	15467100	9752740	7767410	19254100	11697200	15433900	33503700	15659800	13185100	35836200	29958800	18708800	33682800	23785300	6341190	12591300	6373010	0.847269	1	0.930805	1.06302	1.01301
721	ACSF2	E9PF16|Q96CM8|Q96CM8-2|Q96CM8-3	Acyl-CoA synthetase family member 2, mitochondrial OS=Homo sapiens GN=ACSF2 PE=1 SV=1|Acyl-CoA synthetase family member 2, mitochondrial OS=Homo sapiens GN=ACSF2 PE=1 SV=2|Isoform 2 of Acyl-CoA synthetase family member 2, mitochondrial OS=Homo sapiens GN=ACSF2|Isoform 3 of Acyl-CoA synthetase family member 2, mitochondrial OS=Homo sapiens GN=ACSF2	3	1	1	1	11	3	10	7.37613	55200100	63741800	64710100	24610400	17247300	11567200	59619800	71871700	60953900	62550000	77743400	53598400	79830300	80701500	86516100	27980200	27229900	22958200	32393400	39969600	29417800	62959800	64704500	81438700	70731200	62469300	68570900	84572600	84740500	101258000	48541500	30449200	30689000	1.43476	1	1.07881	0.959281	0.904496
722	MON1B	Q7L1V2	Vacuolar fusion protein MON1 homolog B OS=Homo sapiens GN=MON1B PE=1 SV=1	3	1	1	1	11	3	3	6.33166	10573200	22133000	24024000	5185280	10439000	3462820	11279100	21441500	19297400	9991340	19162400	17376700	12929800	20098900	26211500	5964980	7364860	8203470	5222620	10112200	10113800	10721700	20573600	22135300	11067300	18913000	21814800	16989000	24954400	29991200	8476470	7199000	8108480	1.24722	1	0.869825	0.81322	0.851829
723	HNRNPLL	B7WPG3|C9IYN3|D6W592|Q8WVV9|Q8WVV9-4|Q8WVV9-5	Heterogeneous nuclear ribonucleoprotein L-like OS=Homo sapiens GN=HNRNPLL PE=1 SV=1|Heterogeneous nuclear ribonucleoprotein L-like OS=Homo sapiens GN=HNRNPLL PE=1 SV=2|Heterogeneous nuclear ribonucleoprotein L-like OS=Homo sapiens GN=HNRPLL PE=1 SV=1|Heterogeneous nuclear ribonucleoprotein L-like OS=Homo sapiens GN=HNRNPLL PE=1 SV=1|Isoform 4 of Heterogeneous nuclear ribonucleoprotein L-like OS=H…	3	1	1	1	11	3	13	7.50775	68428200	90979600	105253000	13913100	12971500	14917900	87689100	96322400	92566700	82474200	100942000	78296400	105428000	85785100	113042000	35599800	39473500	39784400	36125000	51553200	40321700	88241400	99210600	105542000	92791800	99033700	124927000	123235000	120071000	139509000	40178700	34884000	29496900	0.815001	1	0.977754	0.922679	0.912972
724	SLC38A1	F8VX04|Q9H2H9	Sodium-coupled neutral amino acid transporter 1 OS=Homo sapiens GN=SLC38A1 PE=1 SV=1|Sodium-coupled neutral amino acid transporter 1 OS=Homo sapiens GN=SLC38A1 PE=1 SV=1	3	1	1	1	11	3	2	6.93032	24619100	24185300	25133300	2487310	2824770	2915030	19482700	19124200	27376800	30668100	34137100	43985400	33405000	21855700	30592300	7215380	4726470	6111710	19372900	28289400	22939800	15204300	12387900	19347900	40468400	55013600	56141700	12470700	14714200	14091000	7200960	4026010	11186600	1.44343	1	3.06146	1.57104	2.00449
725	DDAH2	O95865	N(G),N(G)-dimethylarginine dimethylaminohydrolase 2 OS=Homo sapiens GN=DDAH2 PE=1 SV=1	3	1	1	1	11	3	8	7.50012	57145500	68312600	52683200	16298600	20812500	12841300	55907400	72824500	50906900	39175400	63314700	41381300	71076400	68046700	83310000	22442800	31005400	20957200	18930300	33898600	22595500	43566500	78367200	48408800	40787100	59513600	61467500	77471500	90122700	83587600	48183900	36517600	19003800	1.55474	1	1.04856	0.724641	0.925919
726	UACA	Q9BZF9	Uveal autoantigen with coiled-coil domains and ankyrin repeats OS=Homo sapiens GN=UACA PE=1 SV=2	3	1	1	1	11	3	45	7.78566	305443000	364078000	346838000	49306600	52738800	63793100	411921000	466076000	526401000	275124000	387485000	530818000	408400000	371922000	634873000	220532000	232532000	198864000	159508000	211794000	152767000	570949000	669855000	434971000	502835000	399107000	427677000	802116000	790913000	807782000	172362000	144446000	136822000	0.537156	1	0.581911	0.917218	0.658905
727	ITPR2	Q14571	Inositol 1,4,5-trisphosphate receptor type 2 OS=Homo sapiens GN=ITPR2 PE=1 SV=2	3	1	1	1	11	3	12	7.00722	50052000	76014200	45531400	16254500	18444400	9838610	63070800	97869700	65464200	74938500	129092000	76845400	79613400	91177800	80303100	35006900	50101200	23811700	31531000	55500900	22419200	82618000	120004000	74245900	71023600	103940000	72163800	105808000	169377000	80548500	45072400	45824800	21649400	1.06485	1	0.859955	1.00616	0.764814
728	ITPR3	Q14573	Inositol 1,4,5-trisphosphate receptor type 3 OS=Homo sapiens GN=ITPR3 PE=1 SV=2	3	1	1	1	11	3	41	7.56076	247932000	367557000	424461000	43494500	55212300	64839600	330489000	393506000	384139000	145465000	204566000	193080000	389416000	375572000	455611000	125583000	135368000	139319000	59478700	94230200	88285500	220739000	281786000	662395000	125204000	144795000	228049000	580623000	460983000	504980000	108986000	101438000	91825900	0.469216	1	0.766527	0.489888	0.730312
729	NR2F2	P24468|P24468-2|P24468-3	COUP transcription factor 2 OS=Homo sapiens GN=NR2F2 PE=1 SV=1|Isoform 2 of COUP transcription factor 2 OS=Homo sapiens GN=NR2F2|Isoform 3 of COUP transcription factor 2 OS=Homo sapiens GN=NR2F2	2	1	NA	1	11	2	2	6.7695	5348210	NA	5063030	2004890	NA	1375490	8500240	NA	12190300	8032750	NA	5564330	7828100	NA	12409000	1907640	NA	1676630	2147410	NA	2172260	4403610	NA	3929130	5540120	NA	3628420	9815490	NA	11197800	1744020	NA	1583680	0.444156	1	0.911491	0.578108	1.11113
730	LAMP1	P11279	Lysosome-associated membrane glycoprotein 1 OS=Homo sapiens GN=LAMP1 PE=1 SV=3	3	1	1	1	11	3	9	8.06973	114123000	174243000	99059800	145930000	79246100	37584600	117833000	200436000	125111000	106184000	180833000	101948000	167620000	236163000	168298000	48513800	68239900	37534300	44869100	78769800	35470100	81451600	146146000	115042000	99083000	129742000	73218900	143184000	256883000	179411000	47295800	54168400	18747900	0.825704	1	1.33795	0.733023	1.05589
731	GTF2E1	P29083	General transcription factor IIE subunit 1 OS=Homo sapiens GN=GTF2E1 PE=1 SV=2	2	1	1	NA	11	2	5	6.56853	20092300	23018400	NA	5719250	6977220	NA	22280900	23024100	NA	23908100	29173000	NA	12983700	11346400	NA	9661480	10559100	NA	12754000	16415700	NA	19227900	20813500	NA	21282900	28578400	NA	19501400	24428800	NA	5531790	9293910	NA	0.709082	1	0.760923	1.27051	1.46593
732	QSOX1	O00391	Sulfhydryl oxidase 1 OS=Homo sapiens GN=QSOX1 PE=1 SV=3	3	1	1	1	11	3	6	6.96509	49261700	28775300	33670000	11464200	10886500	9876410	44752900	30865100	38925900	28898200	29241300	29520400	45915500	24552800	33394300	26460900	20499400	19113600	28175700	26364000	21360000	44031900	38904200	59903800	59167800	36305400	48203800	55239600	33262000	32264400	36615400	29781600	29426500	1.65695	1	0.949985	1.02714	1.03948
733	DCTN6	O00399	Dynactin subunit 6 OS=Homo sapiens GN=DCTN6 PE=1 SV=1	3	1	1	1	11	3	5	6.96261	40966800	53773100	47061400	11284400	12536500	10204500	48924300	58262900	38802100	43728600	60665000	40310600	46968900	44688600	38018800	23134700	25739500	18193300	18511000	27505800	16454400	41787800	52756300	30788300	40396100	52781300	51959400	43073700	49598400	35834100	24985400	20127400	16970600	1.45001	1	1.24625	1.25011	1.45733
734	NEK7	Q8TDX7	Serine/threonine-protein kinase Nek7 OS=Homo sapiens GN=NEK7 PE=1 SV=1	3	1	1	1	11	3	7	7.78036	57497300	51249300	77099300	24871600	20588400	18892600	88390800	64219700	113448000	111497000	112399000	150089000	103603000	58040900	173324000	29768600	19769300	29764500	52637600	49990200	52942000	65044600	48987400	47165700	109422000	94798800	140713000	84575700	52954400	83267100	36447000	17920900	29547400	1.07724	1	1.40002	0.99101	1.34093
735	VPS26A	O75436	Vacuolar protein sorting-associated protein 26A OS=Homo sapiens GN=VPS26A PE=1 SV=2	3	1	1	1	11	3	14	8.03481	126481000	174363000	208587000	43159000	118915000	82506700	132376000	179947000	151005000	88557200	135545000	135479000	167709000	174474000	210008000	50234700	66042900	67878200	40487400	62904800	61730300	104122000	142620000	100022000	80791800	110436000	152162000	138669000	193028000	215744000	43680400	44702800	59653400	0.787415	1	1.38224	0.967554	1.22483
736	PMPCB	O75439	Mitochondrial-processing peptidase subunit beta OS=Homo sapiens GN=PMPCB PE=1 SV=2	3	1	1	1	11	3	10	7.63841	84268600	74658500	110272000	13413600	10445500	15756300	97449200	79234300	117825000	72093800	76056400	84338600	120820000	80177800	142368000	54711200	41962700	46128500	40809900	45922300	47426100	96570300	90791900	177326000	94131300	74621700	124727000	159628000	108762000	150358000	48629900	28962600	32879200	0.761537	1	0.865043	0.779555	0.783276
737	GIPC1	O14908	PDZ domain-containing protein GIPC1 OS=Homo sapiens GN=GIPC1 PE=1 SV=2	3	1	1	1	11	3	10	7.49803	97105400	82913300	143568000	14956200	10283900	20445800	110058000	78568800	125939000	88523300	74295800	111521000	93269800	55134800	137747000	40351900	29394600	43622200	36082400	34772200	47415400	77469400	65625600	95782200	77336500	65428200	140079000	103509000	74193400	106842000	29115100	19933200	26465900	0.703132	1	1.02984	0.964416	1.36424
738	SAMD9L	Q8IVG5	Sterile alpha motif domain-containing protein 9-like OS=Homo sapiens GN=SAMD9L PE=1 SV=2	3	1	1	1	11	3	8	6.64205	36137800	44915100	42257300	7656260	7634760	8497870	39101300	47019800	46180000	32214300	51213600	38982900	46039900	47013300	57494000	21644700	31101800	23728000	19911500	37474100	22201100	46527900	64644800	57433500	45933700	54030300	72011100	60330900	69411500	65685000	25422000	25911100	20164800	1.05333	1	0.872172	0.99377	0.831567
739	RAD21	O60216	Double-strand-break repair protein rad21 homolog OS=Homo sapiens GN=RAD21 PE=1 SV=2	3	1	1	1	11	3	10	7.13509	61009000	52757600	86949700	10152100	7455260	14391200	79942500	63501500	87881900	59205500	55181600	57886600	81260300	52910300	92667300	26920300	21326500	26652700	26000300	26388300	33367300	62725500	54810200	125426000	63220800	50170100	102612000	83584700	60732900	109664000	33316200	18387100	39242400	0.99638	1	1.11112	0.967007	1.22715
740	DNAJC17	Q9NVM6	DnaJ homolog subfamily C member 17 OS=Homo sapiens GN=DNAJC17 PE=1 SV=1	2	1	1	NA	11	2	2	6.60482	10306300	9623140	NA	2373690	2177310	NA	10909900	10067300	NA	10661100	11588400	NA	11013600	7978310	NA	4669930	3621450	NA	6199100	6297600	NA	10138200	10319000	NA	10813900	10762500	NA	10481000	8872990	NA	7646650	21307800	NA	1.82375	1	1.20098	1.24644	1.33556
741	EARS2	H3BTB7|Q5JPH6|Q5JPH6-2	Probable glutamate--tRNA ligase, mitochondrial OS=Homo sapiens GN=EARS2 PE=1 SV=1|Probable glutamate--tRNA ligase, mitochondrial OS=Homo sapiens GN=EARS2 PE=1 SV=2|Isoform 2 of Probable glutamate--tRNA ligase, mitochondrial OS=Homo sapiens GN=EARS2	3	1	1	1	11	3	8	6.88423	49925100	22066600	65259900	10881800	4874030	12677900	56965600	25213200	80287600	51710500	23931000	58127300	67017200	22921300	100295000	29130700	12906100	30769700	29088400	16301700	32872800	70618100	30753800	115134000	67821900	26646900	89644900	96833800	31610700	109527000	50539800	15480400	28387800	1.30468	1	0.790983	0.939726	0.754799
742	BORCS5	G3V1P3|Q969J3	Loss of heterozygosity, 12, chromosomal region 1, isoform CRA_c OS=Homo sapiens GN=BORCS5 PE=1 SV=1|Loss of heterozygosity 12 chromosomal region 1 protein OS=Homo sapiens GN=LOH12CR1 PE=1 SV=1	2	1	1	NA	11	2	2	6.42412	17622500	17845400	NA	3122360	2682830	NA	18674700	16410700	NA	19113100	18481800	NA	22173900	16406600	NA	10907700	9594510	NA	11975000	12098900	NA	17894600	17094100	NA	21576500	19490500	NA	24829300	22678200	NA	10722600	7076100	NA	1.07952	1	1.02067	0.928688	0.965017
743	SELK	F6XHT0|F8WAX7|Q9Y6D0	Selenoprotein K OS=Homo sapiens GN=SELK PE=1 SV=1|Selenoprotein K OS=Homo sapiens GN=SELK PE=1 SV=1|Selenoprotein K OS=Homo sapiens GN=SELK PE=1 SV=3	3	1	1	1	11	3	3	6.22862	9085310	8547380	23062500	1482180	2977110	5271180	9409030	7858340	18687200	10196000	11584900	22377100	10159500	5744030	24253700	7872070	4910120	11776300	9227200	7684580	16487200	12593300	10520900	28402400	13940600	14172900	34003200	12597200	10711900	24033400	15968500	4028490	17094100	3.16874	1	0.921735	1.28818	0.958333
744	ARFGEF2	Q9Y6D5	Brefeldin A-inhibited guanine nucleotide-exchange protein 2 OS=Homo sapiens GN=ARFGEF2 PE=1 SV=3	3	1	1	1	11	3	16	6.90784	46650900	89691600	46811100	12790400	22462500	9997870	53436100	105256000	49363500	50611700	117735000	45577400	66657500	98348700	59625500	25314100	49594000	20084600	24784300	63841000	24165500	54577700	111077000	46269100	54710100	107964000	58783800	63781700	129806000	57904200	33721400	49496100	17139400	1.32162	1	1.19443	1.10263	1.07494
745	ARFGEF1	Q9Y6D6	Brefeldin A-inhibited guanine nucleotide-exchange protein 1 OS=Homo sapiens GN=ARFGEF1 PE=1 SV=2	3	1	1	1	11	3	20	7.18131	107955000	111422000	116176000	26710600	24077500	21240800	124832000	128528000	112973000	113882000	142613000	111977000	149285000	113499000	151941000	61499000	59614000	55743500	58089900	78580700	58141800	133462000	147433000	121054000	125381000	136530000	170490000	177546000	166828000	163021000	63038500	48627300	37603900	0.887547	1	0.960977	0.968632	0.902113
746	MAD1L1	Q9Y6D9	Mitotic spindle assembly checkpoint protein MAD1 OS=Homo sapiens GN=MAD1L1 PE=1 SV=2	3	1	1	1	11	3	12	6.83421	38432800	46097000	75659800	10019800	11855800	15353400	44625000	51726900	72161900	42926100	57946400	64498100	49885000	47560000	80627800	18264000	20996900	27407400	30731400	40771200	36901200	41794700	48508000	95522300	46394800	52173600	101031000	51369600	53229000	82407100	35974400	26406200	27103500	1.75059	1	1.10987	1.0484	1.1146
747	TBCD	J3KR97|Q9BTW9|Q9BTW9-4	Tubulin-specific chaperone D OS=Homo sapiens GN=TBCD PE=1 SV=1|Tubulin-specific chaperone D OS=Homo sapiens GN=TBCD PE=1 SV=2|Isoform 4 of Tubulin-specific chaperone D OS=Homo sapiens GN=TBCD	3	1	1	1	11	3	16	7.63319	87911800	143273000	144758000	28187200	41118800	32616700	96035600	147168000	104497000	69649600	115359000	97923700	127163000	136462000	148963000	49785200	68180000	58637200	33500900	70559800	48829100	93648400	155291000	78705600	60742500	128260000	155272000	146100000	211401000	157072000	52936400	49670500	28759900	0.905734	1	0.99476	0.825966	0.843389
748	EHD4	Q9H223	EH domain-containing protein 4 OS=Homo sapiens GN=EHD4 PE=1 SV=1	3	1	1	1	11	3	15	7.77635	125930000	175147000	173894000	18930200	26167600	19636400	148711000	182234000	128949000	96538900	158481000	108222000	184406000	165302000	183471000	37322100	46749100	34826700	43330800	69107600	50786700	75316000	102792000	97393900	97457300	138847000	182695000	109129000	136795000	170584000	57325600	67491300	65836400	1.31312	1	1.93127	0.889323	1.74843
749	DBNL	Q9UJU6|Q9UJU6-5	Drebrin-like protein OS=Homo sapiens GN=DBNL PE=1 SV=1|Isoform 5 of Drebrin-like protein OS=Homo sapiens GN=DBNL	3	1	1	1	11	3	16	8.05221	119994000	140821000	174336000	24147900	26497300	43615400	140412000	148661000	158387000	132239000	168632000	184017000	133846000	117102000	196987000	80660400	75727000	79418700	71692600	88890500	86219800	131264000	138468000	124299000	128397000	144607000	250907000	165012000	155466000	177039000	59021500	48785300	48753300	0.89411	1	0.927038	1.02504	1.09178
750	SCFD2	Q8WU76|Q8WU76-2	Sec1 family domain-containing protein 2 OS=Homo sapiens GN=SCFD2 PE=1 SV=2|Isoform 2 of Sec1 family domain-containing protein 2 OS=Homo sapiens GN=SCFD2	3	1	1	1	11	3	7	7.30482	20129000	49409200	31180700	4486320	15884500	5647950	23915100	57167300	33194500	22325700	64142500	27727100	26616400	51762300	38090700	14270700	27843900	15447700	10734100	31894400	14180400	30808900	73555300	52055000	27966300	58608600	40107200	34516200	78096000	36642200	13920700	14794800	9774760	1.00817	1	0.881321	1.15018	0.888986
751	EEPD1	Q7L9B9	Endonuclease/exonuclease/phosphatase family domain-containing protein 1 OS=Homo sapiens GN=EEPD1 PE=1 SV=2	2	1	NA	1	11	2	2	6.14713	3069880	NA	10953700	593828	NA	1578770	3588880	NA	12947700	2041170	NA	8307250	3079630	NA	16254600	1034190	NA	4298160	1013800	NA	4260480	1842210	NA	9903660	2493870	NA	10244600	2101200	NA	12936700	2998240	NA	4902970	3.56694	1	1.67509	1.12975	2.19148
752	TNPO1	Q92973|Q92973-2	Transportin-1 OS=Homo sapiens GN=TNPO1 PE=1 SV=2|Isoform 2 of Transportin-1 OS=Homo sapiens GN=TNPO1	3	1	1	1	11	3	9	7.53148	56738400	58239300	29893300	6728980	6768200	4025240	68140300	63997100	25975300	48566600	51100000	27485200	80071300	56894000	37466500	30347900	24910700	12217300	26291500	31037500	14095000	59841900	59514300	23602800	57667100	53495600	38168100	80722200	72612000	29839900	21427200	13241000	12551000	0.663543	1	1.13368	0.955267	1.08307
753	KDM5C	P41229|P41229-2|P41229-5	Lysine-specific demethylase 5C OS=Homo sapiens GN=KDM5C PE=1 SV=2|Isoform 2 of Lysine-specific demethylase 5C OS=Homo sapiens GN=KDM5C|Isoform 5 of Lysine-specific demethylase 5C OS=Homo sapiens GN=KDM5C	3	1	1	1	11	3	4	6.28313	8606770	29902500	36400100	2222280	5277480	8087590	11868000	36512900	34894700	10274400	36760500	28869100	10012000	25839000	31630600	6642250	14961600	18406700	5934800	20413900	21953100	15558000	36509000	43536100	11799800	36681600	50669200	9744100	29489000	31212100	4591850	10944700	11240700	1.17799	1	1.17432	2.05743	1.56272
754	RPL35	P42766	60S ribosomal protein L35 OS=Homo sapiens GN=RPL35 PE=1 SV=2	3	1	1	1	11	3	5	8.17225	67783900	66319300	51102600	9773450	8133690	7314600	91606300	65667700	43111000	72923500	77125900	35936800	111449000	60056300	73416700	43485200	27652400	17977500	35989600	36620600	22238700	90452400	81088500	37939700	93671200	80914200	71955900	144965000	95772000	92088300	12314400	6155840	11169000	0.212347	1	0.87866	0.804024	0.810789
755	PARG	Q86W56|Q86W56-2|Q86W56-3	Poly(ADP-ribose) glycohydrolase OS=Homo sapiens GN=PARG PE=1 SV=1|Isoform 2 of Poly(ADP-ribose) glycohydrolase OS=Homo sapiens GN=PARG|Isoform 3 of Poly(ADP-ribose) glycohydrolase OS=Homo sapiens GN=PARG	3	1	1	1	11	3	5	6.43358	10164000	19573100	19621400	3527170	5833860	4644420	11173500	21292700	17246700	10499200	22578700	17280400	14762200	17377700	19150700	5557830	10136100	7353460	5055110	12775900	8703020	10972700	20912200	20580000	13049300	24190900	27982300	14313300	21934300	19850600	7212040	13933700	9168430	1.25955	1	1.17874	0.987839	1.0016
756	AGTRAP	Q6RW13-2	Isoform 2 of Type-1 angiotensin II receptor-associated protein OS=Homo sapiens GN=AGTRAP	3	1	1	1	11	3	4	7.19858	26192700	27746100	45120000	8814570	13554500	15178500	28748100	30283600	50756500	28729300	36021900	47410300	37193500	33881900	67789300	12892200	15572700	21747100	15953500	24087500	28797400	25833600	35002700	64985100	40916300	39211200	69477300	37489300	44081400	71516400	14635600	28137800	32061700	0.975887	1	1.13388	0.887953	0.983892
757	NDUFS8	E9PKH6|E9PPW7|O00217	NADH dehydrogenase [ubiquinone] iron-sulfur protein 8, mitochondrial (Fragment) OS=Homo sapiens GN=NDUFS8 PE=1 SV=1|NADH dehydrogenase [ubiquinone] iron-sulfur protein 8, mitochondrial (Fragment) OS=Homo sapiens GN=NDUFS8 PE=1 SV=1|NADH dehydrogenase [ubiquinone] iron-sulfur protein 8, mitochondrial OS=Homo sapiens GN=NDUFS8 PE=1 SV=1	2	1	1	NA	11	2	4	7.11034	25196900	54354100	NA	3177170	12762700	NA	32286000	70846200	NA	20874900	63667500	NA	43567000	64460400	NA	15346800	23637500	NA	11052100	31084200	NA	26846900	68603700	NA	25337800	58537600	NA	41955000	98202400	NA	19473000	26563300	NA	1.16023	1	1.18681	0.824561	0.987362
758	LZTFL1	Q9NQ48	Leucine zipper transcription factor-like protein 1 OS=Homo sapiens GN=LZTFL1 PE=1 SV=1	3	1	1	1	11	3	8	7.39791	94318100	80021200	102644000	15560900	16978800	17662600	106665000	92204800	85469600	84254300	76294400	91450900	132262000	93419400	124430000	79011100	57261200	63052900	61881200	49056800	55922100	117878000	91149300	53283000	97077700	77783000	110057000	145649000	120754000	142626000	47504600	37874000	55868800	0.815313	1	1.03785	1.04289	0.939637
759	COL2A1	P02458|P02458-1	Collagen alpha-1(II) chain OS=Homo sapiens GN=COL2A1 PE=1 SV=3|Isoform 1 of Collagen alpha-1(II) chain OS=Homo sapiens GN=COL2A1	3	1	1	1	11	3	7	7.0435	18094100	45766300	58978700	5659810	10387100	10569700	15965200	38461800	55119100	16509800	39961100	54103100	19647800	33179500	55496700	22958000	59072400	71894800	12824700	37526600	34215400	27830200	83215400	99137100	33057400	47632400	33815200	40185500	59995400	60783300	67370900	31715800	24073000	4.19082	1	0.558795	0.892399	0.509742
760	WRNIP1	Q96S55|Q96S55-2	ATPase WRNIP1 OS=Homo sapiens GN=WRNIP1 PE=1 SV=2|Isoform 2 of ATPase WRNIP1 OS=Homo sapiens GN=WRNIP1	3	1	1	1	11	3	7	6.61955	25722200	15354100	30336200	7595690	4687340	8074440	32910200	17891100	29204600	25232700	17717500	20829300	31747200	17964100	29247200	12870700	6616910	11136500	11697200	8466810	12382200	36010200	18260600	38630300	28588900	15108000	34006000	33359200	18752600	31186600	20841700	10714100	15350800	1.56176	1	1.08767	1.39098	1.26579
761	CCAR2	Q8N163	Cell cycle and apoptosis regulator protein 2 OS=Homo sapiens GN=CCAR2 PE=1 SV=2	3	1	1	1	11	3	17	7.59113	143523000	86043600	165590000	26599600	13837000	28313800	175697000	100108000	169315000	157413000	101983000	128121000	168509000	82650700	165197000	63348700	34256600	53918800	69577600	51810300	71570400	140909000	84604900	220970000	157900000	93247600	204375000	175818000	98086600	184444000	68423800	43982000	60822700	0.972837	1	1.09539	1.03273	1.28217
762	GNE	Q9Y223|Q9Y223-2|Q9Y223-3	Bifunctional UDP-N-acetylglucosamine 2-epimerase/N-acetylmannosamine kinase OS=Homo sapiens GN=GNE PE=1 SV=1|Isoform 2 of Bifunctional UDP-N-acetylglucosamine 2-epimerase/N-acetylmannosamine kinase OS=Homo sapiens GN=GNE|Isoform 3 of Bifunctional UDP-N-acetylglucosamine 2-epimerase/N-acetylmannosamine kinase OS=Homo sapiens GN=GNE	3	1	1	1	11	3	10	6.96972	43947100	75689800	59391800	11895700	17654900	12416400	53567700	75779700	43930800	50733000	84629000	51250500	57204800	66029300	56803200	27811700	35651600	22075300	30699100	58471600	27775300	55434800	83350200	44219300	64239100	98067800	88744600	63432000	87398000	47133600	38733000	36723000	27354000	1.5264	1	1.0307	1.12612	1.08353
763	KIAA0368	J3KN16	Proteasome-associated protein ECM29 homolog OS=Homo sapiens GN=KIAA0368 PE=1 SV=1	3	1	1	1	11	3	23	7.50705	182228000	167871000	211609000	36129500	23602000	33961100	222805000	187910000	184299000	195638000	193483000	184697000	260984000	168656000	244976000	121117000	98579000	116974000	105031000	117107000	115353000	255250000	231342000	189612000	232678000	214649000	353406000	309865000	270585000	275871000	117918000	58131800	63532800	0.95127	1	0.962607	1.06146	0.922568
764	GRB10	Q13322|Q13322-2|Q13322-3|Q13322-4	Growth factor receptor-bound protein 10 OS=Homo sapiens GN=GRB10 PE=1 SV=2|Isoform 1 of Growth factor receptor-bound protein 10 OS=Homo sapiens GN=GRB10|Isoform 2 of Growth factor receptor-bound protein 10 OS=Homo sapiens GN=GRB10|Isoform 4 of Growth factor receptor-bound protein 10 OS=Homo sapiens GN=GRB10	3	1	1	1	11	3	3	6.26189	4216090	9488860	7883910	1817740	3368600	2072850	4534460	9311550	6331290	6779780	14074200	7030620	3899900	6712330	3612840	2623280	4523550	1776020	3348110	10518400	3810440	5288760	10207900	5894450	7758310	17281800	14241000	8378560	11634400	5799810	1313150	3696770	1672720	0.391779	1	0.531976	0.813386	0.694388
765	FECH	P22830|P22830-2	Ferrochelatase, mitochondrial OS=Homo sapiens GN=FECH PE=1 SV=2|Isoform 2 of Ferrochelatase, mitochondrial OS=Homo sapiens GN=FECH	3	1	1	1	11	3	13	7.47236	78456400	89897300	99315100	24222200	19327100	16956500	90369200	97568900	129055000	74558800	99827800	99719700	113574000	97080900	153995000	44448000	55894100	51803500	41284100	66027900	52324000	118654000	162941000	223814000	96660700	118005000	140717000	136491000	175872000	187935000	70895900	46867300	59547900	1.29842	1	0.951005	1.12019	0.849498
766	KIAA1033	A0A087X256|Q2M389	WASH complex subunit 7 OS=Homo sapiens GN=KIAA1033 PE=1 SV=1|WASH complex subunit 7 OS=Homo sapiens GN=KIAA1033 PE=1 SV=2	3	1	1	1	11	3	25	7.74965	204319000	269527000	232615000	44536900	41758100	31485900	230401000	284657000	174168000	176566000	248482000	173019000	295212000	280047000	251719000	100830000	118068000	81958200	81407100	133677000	81567600	198164000	264406000	131987000	171237000	233280000	219323000	283850000	351940000	257306000	127926000	82399800	60326800	1.12659	1	1.18865	0.899597	1.04146
767	TAX1BP3	O14907	Tax1-binding protein 3 OS=Homo sapiens GN=TAX1BP3 PE=1 SV=2	3	1	1	1	11	3	4	7.56019	45232800	24692900	44994900	27945500	10919400	12994100	54580600	26429100	44983700	56758800	32461900	50984500	70524000	25479700	57426700	23876600	15078000	23848700	31671600	21925000	31304000	40462500	28731800	41786100	51337500	34440900	66526800	50947200	32189800	49417800	23711200	13361300	20289300	1.1634	1	1.58207	1.0234	1.37456
768	RUNX1	Q01196|Q01196-10|Q01196-2|Q01196-8|Q01196-9	Runt-related transcription factor 1 OS=Homo sapiens GN=RUNX1 PE=1 SV=3|Isoform AML-1I of Runt-related transcription factor 1 OS=Homo sapiens GN=RUNX1|Isoform AML-1A of Runt-related transcription factor 1 OS=Homo sapiens GN=RUNX1|Isoform AML-1G of Runt-related transcription factor 1 OS=Homo sapiens GN=RUNX1|Isoform AML-1H of Runt-related transcription factor 1 OS=Homo sapiens GN=RUNX1	3	1	1	1	11	3	5	6.66992	21367200	15350000	21873900	4720780	4397070	5827510	25119500	19665800	23776300	37752900	28955600	27893900	27069500	15717900	26729300	9643280	7561820	7368930	16008200	12341100	13164500	21989000	17812000	21797000	36338500	23350800	45781300	33441900	20483900	31325800	12868900	12799300	9638060	0.961938	1	0.925118	0.84728	0.963753
769	CD63	P08962|P08962-2	CD63 antigen OS=Homo sapiens GN=CD63 PE=1 SV=2|Isoform 2 of CD63 antigen OS=Homo sapiens GN=CD63	3	1	1	1	11	3	7	8.15109	494713000	439910000	582201000	192269000	192783000	122519000	448630000	450863000	630538000	260144000	314224000	437588000	753656000	614782000	1006380000	173227000	180887000	203903000	104580000	150742000	151671000	262814000	314546000	614293000	228714000	220603000	278423000	692762000	692646000	1169270000	89569800	103098000	78269700	0.323202	1	1.24336	0.488851	0.830902
770	CDH11	P55287	Cadherin-11 OS=Homo sapiens GN=CDH11 PE=2 SV=2	3	1	1	1	11	3	19	7.79555	73087800	86726900	113716000	20913600	32789200	31712700	88671100	133723000	103285000	135238000	250649000	147646000	116666000	117926000	149250000	65038200	56529000	57216800	76937000	87577500	81847000	197862000	195164000	332208000	215999000	187762000	297213000	193291000	223223000	270365000	65027600	48204100	48939300	0.840974	1	0.689827	1.31906	0.588595
771	NUP54	Q7Z3B4|Q7Z3B4-3	Nucleoporin p54 OS=Homo sapiens GN=NUP54 PE=1 SV=2|Isoform 3 of Nucleoporin p54 OS=Homo sapiens GN=NUP54	3	1	1	1	11	3	15	7.43619	78078300	129391000	130517000	19707800	23007100	20959900	92939000	136358000	112408000	81748500	133590000	93639800	106486000	120653000	129422000	39309200	55928900	44178400	43966400	78112000	55930400	79866700	127954000	135603000	86842500	130109000	149247000	108662000	161205000	137301000	35541200	49501900	64006400	0.817619	1	1.12001	0.94711	1.0974
772	SPIN1	Q9Y657	Spindlin-1 OS=Homo sapiens GN=SPIN1 PE=1 SV=3	3	1	1	1	11	3	6	6.31827	7239730	46748900	17599500	1769220	7149990	5892100	8855290	47213600	15583600	8973470	50626300	13813600	9123260	23292900	17522700	4531710	17690900	6112250	4422950	24799600	8698760	8722190	40799900	16273400	10237100	44161000	20293100	10598200	46207000	18449300	7025280	16487100	10733900	1.65702	1	0.983843	1.06049	1.07205
773	GCC2	Q8IWJ2	GRIP and coiled-coil domain-containing protein 2 OS=Homo sapiens GN=GCC2 PE=1 SV=4	3	1	1	1	11	3	30	6.99857	107499000	150136000	164380000	29176500	30005200	31556200	138615000	185144000	210036000	146810000	242800000	212988000	173018000	178524000	264583000	76645500	87001000	86504200	68153100	109006000	94555400	189054000	234277000	264694000	191608000	213623000	295849000	205717000	241184000	256917000	89856900	68085300	69356700	1.09189	1	0.961234	1.18421	0.864541
774	LOX	P28300	Protein-lysine 6-oxidase OS=Homo sapiens GN=LOX PE=1 SV=2	3	1	1	1	11	3	10	7.25793	32690400	43865200	43364200	10780400	9036100	9836820	39787900	51958700	80768100	39418400	67144600	59369200	41377500	37363200	73111500	8816460	12244500	9110990	15418100	22485100	19012900	19354400	26408600	34924500	58415600	46210900	66631000	22863100	36570600	34326500	28007600	77862500	42084400	3.06223	1	2.06841	1.09083	2.23286
775	MAN2B1	O00754	Lysosomal alpha-mannosidase OS=Homo sapiens GN=MAN2B1 PE=1 SV=3	3	1	1	1	11	3	13	7.66224	131427000	94666900	97229500	36189500	24500000	26981500	159919000	127542000	119961000	206353000	169958000	120231000	208443000	121620000	144602000	89692500	66922800	62044600	77694900	70927200	60505200	196779000	161035000	112504000	163527000	130388000	99377600	230243000	167557000	152733000	46844900	42821100	29532500	0.508595	1	1.03469	1.1013	0.891168
776	SERF2	P84101|P84101-4	Small EDRK-rich factor 2 OS=Homo sapiens GN=SERF2 PE=1 SV=1|Isoform 4 of Small EDRK-rich factor 2 OS=Homo sapiens GN=SERF2	3	1	1	1	11	3	3	6.72407	22655900	12597100	28185600	3050550	3450600	6690500	27065500	14443400	25645500	21257500	12776400	27289600	17685300	7641510	20721500	20826600	9354390	18244300	17009900	9240980	17224400	28012100	13848000	19346900	27037000	14534300	35404000	28890400	15584200	29586600	12795500	2886350	5285900	1.10713	1	0.699627	1.24941	1.20201
777	OCIAD1	Q9NX40	OCIA domain-containing protein 1 OS=Homo sapiens GN=OCIAD1 PE=1 SV=1	3	1	1	1	11	3	7	7.5934	40670100	47109100	64101100	6001200	9971500	9581930	38783300	49250500	58925200	28057600	44707400	42087900	44936100	40779600	62302100	30084400	32772100	35591400	22446500	26985600	29855400	48569200	56236500	107803000	36842100	39713800	51606000	63033800	58391800	67307200	10866900	15229500	15866200	0.430952	1	0.81476	0.992887	0.789436
778	ADPRHL2	Q9NX46	Poly(ADP-ribose) glycohydrolase ARH3 OS=Homo sapiens GN=ADPRHL2 PE=1 SV=1	3	1	1	1	11	3	9	7.221	27451300	34232800	86708600	9813700	7870320	13474500	27098000	34901200	58967500	25143900	35457800	62801400	33907000	30485400	82965300	14040100	18920000	35144300	13958700	22892500	39796600	28851700	40180100	44014700	27009500	37111800	110378000	33525900	43465000	89300100	24898300	16904600	54454100	1.85646	1	1.15589	1.10893	1.03706
779	MARCH5	Q9NX47	E3 ubiquitin-protein ligase MARCH5 OS=Homo sapiens GN=MARCH5 PE=1 SV=1	3	1	1	1	11	3	2	6.85306	6169130	5672940	5756930	2614900	1915980	5215010	7000990	6651440	6412680	5027680	6055920	5971020	8354220	6551690	8031420	3561170	2646900	3514340	2779190	3000160	3635770	7613130	6956970	9168950	6559640	5849370	7377280	9431050	7191710	6217920	2913000	2125460	5723060	0.772106	1	1.0124	1.0402	0.952457
780	RAB7A	P51149	Ras-related protein Rab-7a OS=Homo sapiens GN=RAB7A PE=1 SV=1	3	1	1	1	11	3	14	8.87945	328319000	282725000	333313000	122182000	82040900	130872000	365222000	297425000	349973000	231278000	209381000	244573000	519510000	336243000	481205000	136844000	111759000	118332000	89839300	92569600	96671300	239735000	216228000	313472000	229402000	171570000	230925000	423945000	345485000	470269000	113759000	71947600	102645000	0.670769	1	1.40053	0.728676	1.10533
781	HNRNPH2	P55795	Heterogeneous nuclear ribonucleoprotein H2 OS=Homo sapiens GN=HNRNPH2 PE=1 SV=1	3	1	1	1	11	3	8	7.88609	87706700	114250000	126951000	16369100	19566600	17745800	95227500	120056000	135247000	81885300	129053000	107072000	110145000	112128000	135142000	47793000	61922600	57266200	35806700	78277500	58737100	91888900	144761000	148548000	91599600	117858000	126928000	163173000	166524000	168854000	31743400	30984100	30957900	0.486297	1	0.771479	0.72565	0.74879
782	PFDN6	O15212	Prefoldin subunit 6 OS=Homo sapiens GN=PFDN6 PE=1 SV=1	3	1	1	1	11	3	4	6.84075	24918300	22993200	20632400	4438930	4245220	3376720	26958600	20346700	16049200	29079400	23295400	18690500	31876300	21300200	24433000	17862400	16236500	11779400	17357400	14015400	12081800	28565500	24939700	14447600	32862100	24069900	24762800	29499000	29575300	20179200	13950500	8840500	6434270	1.18217	1	1.235	1.24781	1.17256
783	ITGA4	P13612	Integrin alpha-4 OS=Homo sapiens GN=ITGA4 PE=1 SV=3	3	1	1	1	11	3	7	7.07713	83647400	49375800	85108500	9308690	5451550	12430800	95201600	58706900	81275800	57371400	47509800	50494400	93416100	41572000	82483700	20474100	12306100	19987600	23677600	16697900	29588800	41218900	23737900	55297300	47935500	26882200	44881100	50678900	28963800	54909000	23934600	9962890	16152200	1.18058	1	2.1067	1.04805	2.41025
784	METTL3	Q86U44	N6-adenosine-methyltransferase 70 kDa subunit OS=Homo sapiens GN=METTL3 PE=1 SV=2	3	1	1	1	11	3	6	6.86403	35027100	23412400	55275200	5751490	3709330	5884250	39940900	24666700	45562700	34889400	23545400	35952000	35430600	18663000	45671100	18952000	10303200	21310100	20475200	14233700	22683000	40860300	24758700	49467600	37397000	24465700	61241800	46263700	27412300	61360000	25899800	10377300	17698700	1.39943	1	0.875278	1.13808	1.1077
785	DBR1	Q9UK59	Lariat debranching enzyme OS=Homo sapiens GN=DBR1 PE=1 SV=2	3	1	1	1	11	3	5	7.10629	31683200	33638800	68343900	11466700	11796100	7698050	36412000	33373400	41472200	28154100	30711400	35524700	40224900	29399300	53817900	17971100	13610600	19517800	15204800	18234300	21588300	33101800	31795800	34904200	29359500	30135200	67187500	40773900	35714100	69511500	15301100	15549700	14606400	0.938073	1	1.12751	1.04612	1.1458
786	ITGA11	Q9UKX5|Q9UKX5-2	Integrin alpha-11 OS=Homo sapiens GN=ITGA11 PE=1 SV=2|Isoform 2 of Integrin alpha-11 OS=Homo sapiens GN=ITGA11	3	1	1	1	11	3	23	7.85909	41409400	72976900	80528600	69379700	61386200	71798500	55841200	103944000	145143000	368200000	714888000	450873000	73546600	108294000	215047000	17040600	39694800	34277000	123895000	168205000	134600000	106966000	150054000	220461000	687013000	361573000	368624000	145158000	136173000	160689000	51259700	63290500	50102500	0.882737	1	0.579068	0.949548	0.493582
787	PHLDB1	Q86UU1|Q86UU1-2	Pleckstrin homology-like domain family B member 1 OS=Homo sapiens GN=PHLDB1 PE=1 SV=1|Isoform 2 of Pleckstrin homology-like domain family B member 1 OS=Homo sapiens GN=PHLDB1	3	1	1	1	11	3	28	7.45319	88150100	153381000	151114000	29983000	35039600	35548800	123327000	175451000	156816000	139588000	206409000	180210000	105969000	140731000	179919000	71387300	90237400	79567600	93507200	165717000	131506000	155423000	210540000	179088000	211258000	317910000	330891000	178107000	220968000	200729000	106636000	99664200	109705000	1.49665	1	0.679995	1.12447	0.888429
788	ATP5F1	P24539|Q5QNZ2	ATP synthase F(0) complex subunit B1, mitochondrial OS=Homo sapiens GN=ATP5F1 PE=1 SV=2|ATP synthase F(0) complex subunit B1, mitochondrial OS=Homo sapiens GN=ATP5F1 PE=1 SV=1	3	1	1	1	11	3	12	8.25646	110139000	156303000	184547000	17482800	29072600	22952300	128796000	168057000	204974000	102210000	168637000	151598000	156335000	164147000	246955000	67339600	81964500	89778800	50088500	82875000	77784200	139440000	197753000	319254000	129492000	151732000	188311000	200275000	216996000	286801000	86171400	69779500	76613600	1.07556	1	0.892149	0.897166	0.825128
789	IWS1	Q96ST2|Q96ST2-2|Q96ST2-3	Protein IWS1 homolog OS=Homo sapiens GN=IWS1 PE=1 SV=2|Isoform 2 of Protein IWS1 homolog OS=Homo sapiens GN=IWS1|Isoform 3 of Protein IWS1 homolog OS=Homo sapiens GN=IWS1	3	1	1	1	11	3	8	7.19005	39351300	60029500	90207200	10215500	10467100	9118290	53098200	68439200	89431200	46325800	62268100	63343100	43623900	37830400	71957100	15606700	20621300	26713700	20937500	34707200	39699100	40381300	53840800	104166000	55567200	71469200	130465000	45797000	54753100	79141900	20821700	15301500	29864100	1.13652	1	1.08867	1.1362	1.48761
790	MAN1A2	O60476	Mannosyl-oligosaccharide 1,2-alpha-mannosidase IB OS=Homo sapiens GN=MAN1A2 PE=1 SV=1	3	1	1	1	11	3	4	6.81008	19739200	17639800	18605500	4490520	5477340	4046390	25290800	21018200	25277800	23817800	28233600	20462500	29183300	20502900	27711100	12995200	10998200	9855030	13357000	12617300	10336500	29304800	28001300	36918300	27436900	21569200	25175800	38224600	28279400	28454900	9075350	9868540	7245160	0.593495	1	0.872568	0.987889	0.848917
791	KPNB1	Q14974	Importin subunit beta-1 OS=Homo sapiens GN=KPNB1 PE=1 SV=2	3	1	1	1	11	3	21	8.28937	210373000	372763000	335959000	54731100	80936400	63700000	266967000	419192000	276875000	238919000	432401000	275715000	347554000	402377000	408758000	127298000	180742000	145604000	108418000	214010000	134203000	270402000	437340000	255434000	229304000	401356000	427984000	382536000	528314000	428506000	114790000	109013000	82160900	0.750116	1	1.03838	0.910856	0.895429
792	PJA2	O43164|O43164-2	E3 ubiquitin-protein ligase Praja-2 OS=Homo sapiens GN=PJA2 PE=1 SV=4|Isoform 2 of E3 ubiquitin-protein ligase Praja-2 OS=Homo sapiens GN=PJA2	3	1	1	1	11	3	4	6.19398	7380670	8006220	6851380	2939890	3310920	2856890	9151950	11231800	6614430	7545570	11514600	7505980	6013900	6259810	5269690	5315550	6369180	4754730	4425770	5537360	4328510	11417000	14491600	8651510	8629610	10628900	12118000	10292500	9906790	6293100	5339450	3085840	3380700	1.2968	1	0.667795	1.42937	1.14088
793	SNX15	Q9NRS6	Sorting nexin-15 OS=Homo sapiens GN=SNX15 PE=1 SV=1	3	1	1	1	11	3	8	6.80789	49688200	67972200	35155400	13312800	17133600	9948280	56569600	69182700	25130400	38513400	60495800	23309800	61698800	57259300	31366500	25941900	33414400	13737500	23427400	34093200	13459800	49031700	63807800	23949900	40543600	59762100	36579700	68246600	71864800	36472900	45647700	23093100	11578700	1.67199	1	1.03325	0.925781	1.06353
794	SSC5D	A1L4H1	Soluble scavenger receptor cysteine-rich domain-containing protein SSC5D OS=Homo sapiens GN=SSC5D PE=1 SV=3	3	1	1	1	11	3	7	7.38792	17228000	38605900	35164200	6268570	9839590	12867900	14119000	26629700	13402600	14295200	29916200	14896100	14445900	16977100	11922900	43305400	59278700	49288600	53455900	88745000	69955400	23382100	31690400	35657300	21289400	33995900	23410900	24403900	28415100	20012900	48420400	123606000	236577000	4.95982	1	0.67654	1.23463	0.742319
795	SEPN1	H9KV50|Q9NZV5|Q9NZV5-2	Selenoprotein N OS=Homo sapiens GN=SEPN1 PE=1 SV=1|Selenoprotein N OS=Homo sapiens GN=SEPN1 PE=1 SV=5|Isoform 2 of Selenoprotein N OS=Homo sapiens GN=SEPN1	3	1	1	1	11	3	3	6.40138	3524150	7330140	10059800	1441510	2271810	3038570	4264050	7906980	9464570	4237590	8199560	8102820	5249490	7867010	13226300	2200440	4304130	4597950	2707330	6889740	5755910	4142770	8973740	12677200	3955060	9922450	11804900	4924990	10517900	11557700	2828960	3685090	4390980	1.43588	1	1.2182	1.08392	1.11087
796	CDK9	P50750|P50750-2	Cyclin-dependent kinase 9 OS=Homo sapiens GN=CDK9 PE=1 SV=3|Isoform 2 of Cyclin-dependent kinase 9 OS=Homo sapiens GN=CDK9	2	1	1	NA	11	2	4	6.42612	28483600	22177800	NA	4065970	3449610	NA	29919700	24722000	NA	27863700	21985000	NA	33472700	19137100	NA	14095700	8285730	NA	16092700	11971400	NA	30265500	23413700	NA	30228000	23582300	NA	32103700	27026900	NA	24587100	10467700	NA	1.91447	1	1.19164	1.2148	1.19577
797	CHMP1A	Q9HD42	Charged multivesicular body protein 1a OS=Homo sapiens GN=CHMP1A PE=1 SV=1	3	1	1	1	11	3	8	7.69669	82599600	109536000	133813000	13473500	15255100	20737600	96897500	121797000	107475000	70010200	122574000	110900000	116477000	120422000	152135000	50514300	68464100	65031900	39408900	62344000	61416200	75313700	107927000	86551500	64344700	96027500	138273000	114255000	133499000	162312000	27130800	36103800	39711100	0.593586	1	1.16513	0.849398	1.08814
798	LASP1	Q14847	LIM and SH3 domain protein 1 OS=Homo sapiens GN=LASP1 PE=1 SV=2	3	1	1	1	11	3	13	8.49906	202888000	155916000	212437000	84836100	90525000	43613700	216952000	172584000	217700000	250125000	220242000	272435000	130552000	99100400	154061000	145985000	100644000	110128000	132423000	111637000	122478000	215433000	165873000	103687000	203198000	164746000	257325000	171686000	154241000	149107000	79099500	77204200	46480600	1.15169	1	0.869073	1.61692	1.62134
799	ITM2B	Q9Y287|Q9Y287-2	Integral membrane protein 2B OS=Homo sapiens GN=ITM2B PE=1 SV=1|Isoform 2 of Integral membrane protein 2B OS=Homo sapiens GN=ITM2B	2	1	1	NA	11	2	3	6.61579	1904050	6400030	NA	611597	1123620	NA	1841750	8416030	NA	2089840	8313590	NA	2575930	9044320	NA	1759360	6270020	NA	1425620	4399110	NA	5141540	16659400	NA	2748940	7234490	NA	4923590	17425100	NA	1800540	3196490	NA	0.91415	1	0.597943	1.34562	0.479948
800	SEC16A	O15027-5	Isoform 5 of Protein transport protein Sec16A OS=Homo sapiens GN=SEC16A	3	1	1	1	11	3	31	7.30968	141083000	169614000	148046000	35870900	39111800	34150600	171782000	205721000	163273000	227629000	283414000	199694000	161196000	143435000	182860000	95662200	100648000	73238800	98714000	142721000	92605300	207587000	236775000	149811000	231891000	270603000	284825000	214507000	234905000	183635000	85446400	73096000	55400100	0.995746	1	0.858856	1.24701	1.0275
801	PDHX	O00330|O00330-3	Pyruvate dehydrogenase protein X component, mitochondrial OS=Homo sapiens GN=PDHX PE=1 SV=3|Isoform 3 of Pyruvate dehydrogenase protein X component, mitochondrial OS=Homo sapiens GN=PDHX	3	1	1	1	11	3	12	7.13439	65360000	82666900	68387900	13277100	15144000	12188100	66271000	86983000	77908500	51586700	83168500	58264400	79065900	78531700	82888400	42383700	45537800	33056600	34461400	52692100	35043800	74498600	105596000	127652000	69253800	93171600	86855000	94427700	116516000	95802000	84966000	53706800	26274100	2.24927	1	0.956968	1.01663	0.900471
802	DEGS1	O15121	Sphingolipid delta(4)-desaturase DES1 OS=Homo sapiens GN=DEGS1 PE=1 SV=1	3	1	1	1	11	3	4	7.35842	10849300	28700800	26398200	2920890	4976510	4900640	16375100	32007000	25679400	9815790	26670600	18992200	17543200	27566100	32056600	6891620	15723100	13012700	4853380	12425300	8345060	17977800	39711000	54863400	11682300	23543300	25463100	20020000	40730800	36331500	4367290	5025300	5735870	0.545311	1	1.0015	1.15714	1.04946
803	SCAMP1	O15126	Secretory carrier-associated membrane protein 1 OS=Homo sapiens GN=SCAMP1 PE=1 SV=2	3	1	1	1	11	3	10	7.56046	71081600	39835700	115284000	12931100	7695850	16776100	86114500	47444300	131932000	81940200	50448200	126885000	93600300	39750800	147113000	49857100	23942400	64971700	42187600	27615600	62306600	109174000	58858800	194356000	112831000	51312500	156628000	131672000	64252100	164176000	50118400	18651400	48228100	0.951481	1	0.812441	1.06841	0.839129
804	SLC35F6	Q8N357	Solute carrier family 35 member F6 OS=Homo sapiens GN=SLC35F6 PE=1 SV=1	3	1	1	1	11	3	4	6.94457	18346800	11037600	33620500	4525800	3655720	7371080	17559500	11613800	34049800	14212100	9719880	27875900	26837800	13406900	48249400	7204730	4583270	16235500	6223840	5710400	15205100	14207700	10194600	47612800	13670700	9342630	37853600	24591100	21259500	72827800	3133360	1897200	8404330	0.318514	1	1.24732	0.744489	0.916178
805	SMARCC1	Q92922	SWI/SNF complex subunit SMARCC1 OS=Homo sapiens GN=SMARCC1 PE=1 SV=3	3	1	1	1	11	3	11	6.95726	52191700	40940600	37565300	12991000	11552100	10932300	72080900	53111000	43114400	87183800	79107700	42845100	62813900	38438500	47269500	32191400	21761300	17920300	43185600	40137800	25372500	71253400	56552400	48982600	98135700	80614400	80923400	82687000	62261900	58449100	32365000	14648900	17293800	0.978441	1	0.868213	1.1104	1.11848
806	RRP8	O43159	Ribosomal RNA-processing protein 8 OS=Homo sapiens GN=RRP8 PE=1 SV=2	3	1	1	1	11	3	5	6.44719	9138710	26247500	19175400	2130910	5205450	6799460	11790300	27176800	17698600	9985800	28743500	15846900	9657790	18693200	13402800	6129670	12237000	6474660	5835580	16169800	8274480	13344400	29950700	29433800	12801600	28809700	28254100	16049600	28677000	18948400	5926170	11879900	8041650	0.92301	1	0.687735	1.07139	0.942554
807	DSEL	Q8IZU8	Dermatan-sulfate epimerase-like protein OS=Homo sapiens GN=DSEL PE=2 SV=2	3	1	1	1	11	3	4	6.79532	40509700	48548100	21353700	8202850	6727270	2480840	53813500	53992100	19250100	21478900	27077500	9110110	70685000	60912800	25766500	17238700	16179800	6617710	10299900	13906900	4275800	27900700	27143600	15936100	22602400	16639700	9913730	50081800	39561800	13281900	8689950	5839810	4359160	0.433744	1	1.61308	0.717873	1.37866
808	HSPA13	P48723	Heat shock 70 kDa protein 13 OS=Homo sapiens GN=HSPA13 PE=1 SV=1	3	1	1	1	11	3	9	7.28317	50659000	49633900	61706900	15725000	14821200	13208600	65112600	58714700	74639000	75531000	78289600	84849300	72786800	46652800	84085300	34474300	27764500	28887600	50812200	51334400	45525100	75524700	69446400	102231000	131359000	115075000	126755000	88554500	67729200	85952000	25399200	18529100	19761200	0.716978	1	0.939398	1.09898	0.943409
[truncated: 4,719 more rows]
[truncated: 160 more columns]
