# Supplementary material for: Multifactorial bioengineering in the tendon context to maintain tenocyte phenotype and to direct dermal fibroblasts towards tenogenic lineage
Source: Bioact Mater. 2025 Dec 3;56:743–55. doi: 10.1016/j.bioactmat.2025.11.008 (PMC12747210; doi:10.1016/j.bioactmat.2025.11.008)
Supplement: Multimedia component 2 [file mmc2.xlsx]

## Sheet: TN hits (top100)
hTCs TCP	hTCs PLLA	hTCs +TGFB2	hTCs +MMC	hTCs +MMC+TGFB2	hDFs TCP	hDFs PLLA	hDFs +TGFB2	hDFs +MMC	hDFs +MMC+TGFB2
OGN	ASPN	OGN	ASPN	ASPN	KERA	COMP	OGN	MYOC	ASPN
COMP	OGN	ASPN	MYOC	DCN	PRG4	OGN	ASPN	OGN	DCN
ASPN	KERA	MYOC	COMP	KERA	OGN	ASPN	MYOC	ASPN	MYOC
PRELP	MYOC	KERA	BGN	OGN	MYOC	MYOC	COMP	COMP	PRELP
MYOC	COMP	PRELP	PRELP	MYOC	CHAD	KERA	PRELP	PRELP	COMP
KERA	PRELP	DCN	DCN	PRELP	COMP	PRELP	KERA	BGN	KERA
BGN	DCN	LUM	OGN	LUM	CFD	BGN	DCN	DCN	LUM
DCN	BGN	CFD	KERA	FMOD	ASPN	DCN	CFD	LUM	PRG4
LUM	LUM	FMOD	FMOD	CRIP1	PRELP	LUM	LUM	KERA	CFD
CRIP1	FMOD	DPT	LUM	DPT	BGN	PRG4	FMOD	FMOD	CILP
FMOD	DPT	CHAD	DPT	BGN	CILP	FMOD	PRG4	PRG4	CHAD
DPT	CHAD	PRG4	CILP2	PRG4	DCN	CILP	CHAD	CILP2	FMOD
CILP2	CFD	B4E1Z4	CILP	OLFML1	ANGPTL7	CFD	CILP	DPT	THBS4
CFD	CILP2	OLFML1	CFD	SRPX2	CILP2	CHAD	B4E1Z4	CILP	B4E1Z4
CHAD	CILP	TNXB	CHAD	CHAD	SRPX2	CILP2	BGN	CFD	ABI3BP
PRG4	ABI3BP	SRPX2	ANGPTL7	TNXB	TPPP3	THBS4	ABI3BP	THBS4	OGN
CILP	ANGPTL7	COMP	SRPX2	CFD	LUM	B4E1Z4	CILP2	SRPX2	GPX3
THBS4	SRPX2	F13A1	B4E1Z4	B4E1Z4	FMOD	ANGPTL7	MATN2	CHAD	BGN
ANGPTL7	F13A1	BGN	ABI3BP	CILP	SEPP1	ABI3BP	THBS4	ANGPTL7	MATN2
ABI3BP	B4E1Z4	SEPP1	CRIP1	GPX3	F13A1	DPT	ANGPTL7	ABI3BP	ANGPTL7
B4E1Z4	HAPLN3	MATN2	HAPLN3	F13A1	B4E1Z4	SRPX2	OLFML1	ACAN	CILP2
HAPLN3	OLFML1	CILP	GPX3	MYH11	THBS4	F13A1	TNXB	B4E1Z4	ALDH1A1
SRPX2	SEPP1	ACAN	MYH11	TPPP3	MYH11	OLFML1	F13A1	HAPLN3	TPPP3
ACAN	THBS4	CRIP1	THBS4	SEPP1	ACAN	SEPP1	TPPP3	SEPP1	TNXB
SEPP1	MYH11	ABI3BP	EFEMP1	ABI3BP	ABI3BP	ACAN	SRPX2	GPX3	CD9
F13A1	MATN2	ALDH1A1	ALDH1A1	ALDH1A1	HAPLN3	HAPLN3	MYH11	F13A1	MYH11
MATN2	ACAN	MYH11	MATN2	MATN2	MATN2	MATN2	SEPP1	MYH11	OLFML1
MYH11	GPX3	HAPLN3	SEPP1	COL14A1	OLFML1	MYH11	GPX3	OLFML1	ACAN
OLFML1	ALDH1A1	TPPP3	ADH1B	TMOD1	DPT	GPX3	ACAN	TPPP3	ANGPTL5
GPX3	VCAN	THBS4	F13A1	MMP3	GPX3	TNXB	CRIP1	EFEMP1	F13A1
TNXB	EFEMP1	ANGPTL7	ACAN	EFEMP1	TMOD1	TPPP3	DPT	ALDH1A1	EFEMP1
ALDH1A1	PRG4	GPX3	HAPLN1	ADH1B	TNXB	TMOD1	ADH1B	TMOD1	HAPLN3
MMP3	TNXB	CILP2	PRG4	ANGPTL5	ANGPTL5	EFEMP1	HAPLN3	MATN2	DPT
VCAN	MMP3	COL14A1	OLFML1	ANGPTL7	FAM207A	COL8A2	MAMDC2	ANGPTL5	SEPP1
FAM207A	HAPLN1	TMOD1	FAM207A	ABCA8	MMP3	ALDH1A1	EFEMP1	HAPLN1	FAM207A
AQP1	CRIP1	MMP3	AQP1	NID2	EFEMP1	HAPLN1	CRTAC1	CD9	CORO1A
C1QTNF3	C1QTNF3	ABCA8	MMP3	CRTAC1	C1QTNF3	MAMDC2	OLFML3	NID2	HLA-DRA
HAPLN1	MAMDC2	EFEMP1	ABCA8	RAB4A	MAMDC2	FAM207A	TMOD1	HLA-DRA	COL14A1
TPPP3	FAM207A	ADH1B	LTBP2	COL6A1	SSC5D	COL12A1	COL14A1	ABCA8	TMOD1
MAMDC2	ADH1B	CRTAC1	FNDC1	SPON2	CRIP1	C1QTNF3	HLA-DRA	COL8A2	MAMDC2
OLFML3	COL15A1	OLFML3	COL15A1	HLA-DRA	FNDC1	SSC5D	CD9	FNDC1	SPON2
COL15A1	TPPP3	COL6A1	ANXA3	COMP	COL8A2	HLA-DRA	FAM207A	FAM207A	SDPR
ADH1B	ABCA8	HLA-DRA	MCAM	HAPLN3	HAPLN1	OLFML3	C1R	MMP3	ADH1B
SSC5D	SPON2	C1R	TMOD1	COL6A3	OLFML3	ANGPTL5	SSC5D	COL15A1	NID2
ANXA3	FNDC1	SPON2	THBS3	LAMB2	HLA-DRA	MMP3	C1QTNF3	THBS3	SRPX2
EFEMP1	THBS3	ANGPTL5	RAB4A	MAMDC2	CRTAC1	FNDC1	ALDH1A1	COL12A1	FNDC1
MCAM	MCAM	MAMDC2	CRTAC1	COL6A2	AQP1	AQP1	ANGPTL5	TNXB	COL15A1
SPON1	ANXA3	RAB4A	NID2	CILP2	COL14A1	COL14A1	THBS3	AQP1	ANXA3
FNDC1	CRTAC1	SDPR	FBLN1	ACAN	THBS3	THBS3	RAB4A	A2M	OLFML2B
THBS3	LTBP2	COL6A3	COL11A1	CD9	NID2	CRTAC1	MMP3	COL14A1	ABCA8
ANGPTL5	OLFML3	CPXM2	HSPG2	SDPR	RAB4A	VCAN	COL6A1	VCAN	RAB4A
RAB4A	TMOD1	THBS3	AAR2	THBS3	ALDH1A1	NID2	MAOB	MCAM	AQP1
COL12A1	RAB4A	C1S	SPON2	OLFML2B	COL15A1	COL6A1	CPXM2	OLFML2B	CRIP1
LTBP2	SPON1	SSC5D	COL8A2	AQP1	A2M	COL15A1	SPON2	CRTAC1	HAPLN1
SPON2	AQP1	NID2	A2M	PGM5	MCAM	CPXM2	COL15A1	SORBS2	THBS3
CRTAC1	A2M	COL6A2	TNXB	AAR2	OLFML2B	COL6A3	ANXA3	RAB4A	A2M
COL8A2	COL12A1	MAOB	MAMDC2	COL15A1	CPXM2	CRIP1	COL6A3	LTBP2	HLA-DRB1
FBLN1	FBLN1	VCAN	FBLN5	CPXM2	NDUFA4L2	CD9	FNDC1	COL1A2	CPXM2
TMOD1	COL8A2	SPON1	TPPP3	HLA-DRB1	SORBS2	RAB4A	C1S	FBLN1	MAOB
A2M	AAR2	A2M	LAMB2	METTL7A	CD9	COL6A2	AQP1	MAMDC2	AAR2
AAR2	SSC5D	OLFML2B	LAMA2	A2M	AAR2	MCAM	COL6A2	NDUFA4L2	CADM1
LAMB2	NID2	LAMB2	VCAN	FAM207A	CORO1A	A2M	MAOA	CORO1A	GSTT1
CPXM2	CPXM2	FAM207A	CORO1A	THBS4	COL12A1	HLA-DRB1	HLA-DRB1	HSPG2	PGM5
MFGE8	AEBP1	HLA-DRB1	COL6A1	LAMA2	HLA-DRB1	SORBS2	SDPR	SSC5D	HIST1H1C
LAMA2	C1R	MAOA	COL12A1	FBLN5	LTBP2	AAR2	ABCA8	CPXM2	SLC29A1
NID2	ANGPTL5	AAR2	OLFML2B	PODN	ABCA8	OLFML2B	AAR2	HLA-DRB1	VCAN
COL6A1	PODN	COL15A1	SDPR	CORO1A	MFGE8	SPON2	HAPLN1	LAMB2	COL8A2
COL14A1	HLA-DRA	PGM5	HLA-DRA	ANXA3	MAOB	MAOB	NID2	COL6A1	LAMB2
FBLN5	FBLN5	CORO1A	CES1	HSPG2	SPON2	C1R	SPON1	SPON2	SORBS2
ABCA8	COL6A1	PODN	COL6A2	CES1	PCOLCE	CORO1A	A2M	AAR2	MFGE8
CORO1A	CORO1A	CD9	SUSD2	PDGFRL	CADM1	LTBP2	PCOLCE2	COL18A1	CRTAC1
PCOLCE2	LAMA2	PCOLCE2	COL18A1	SUSD2	VCAN	PCOLCE2	CORO1A	LAMA2	DTNA
AEBP1	C1S	METTL7A	SEPT5	MFGE8	COL6A1	NDUFA4L2	PGM5	COL6A2	SSC5D
CES1	SLC38A5	LAMA4	MXRA5	FBLN1	PCOLCE2	ABCA8	OLFML2B	MAOB	MAOA
SDPR	MFGE8	ANXA3	CADM1	CRYAB	GSTT1	PCOLCE	COL8A2	COL6A3	CAMK1D
COL6A2	PRPH	LAMA2	SLC38A5	MCAM	SLC1A4	FBLN1	LAMB2	PCOLCE2	C1R
C1R	COL6A2	AQP1	LAMA5	LAMA5	PGM5	SPON1	VCAN	MFGE8	GPD1L
TNC	CNN1	FBLN5	SPON1	SPON1	COL6A2	C1S	GSTT1	CRIP1	HSPG2
COL6A3	OLFML2B	MFGE8	MFGE8	LAMA4	COL18A1	ANXA3	CADM1	GSTT1	NDUFS4
CNN1	CES1	CES1	AEBP1	MAOB	LAMA5	CADM1	NDUFA4L2	FBLN5	MAPRE2
SLC38A5	LAMB2	PDGFRL	COL6A3	SERPINB9	SUSD2	GSTT1	SUSD2	MAOA	STEAP4
C1S	SORBS2	SYNPO2	ANGPTL5	HSPA2	COL1A2	MAOA	PDGFRL	LAMC1	LAMA2
OLFML2B	SEPT5	LMOD1	COL5A2	GGT5	SDPR	COL1A2	SLC38A5	TNC	PDGFRL
LAMC1	COL6A3	CA5B	PGM5	KLHL22	ABLIM1	AEBP1	LAMA2	SUSD2	SDC2
SEPT5	MAOA	HNMT	SORBS2	COL12A1	ANXA3	LAMA2	COL12A1	CADM1	MCAM
MAOB	MAOB	SERPINB9	COL4A1	COL18A1	LAMA2	LAMB2	KLHL22	GGT5	METTL7A
PCOLCE	HSPA12B	KLHL22	CA5B	C1R	LAMB2	PGM5	CA5B	PGM5	FBLN1
COL4A2	HVCN1	HSPA12B	LOX	LAMC1	SPON1	SUSD2	GGT5	SDPR	SERPINB9
ADRA2A	PCOLCE	LAMA5	CNN1	ITGA6	FAM49A	SLC38A5	CAMK1D	ABLIM1	DIP2C
COL1A2	COL18A1	STEAP4	HSPA2	PCOLCE2	MAOA	ABLIM1	DTNA	ANXA3	CKB
COL5A2	LAMC1	HVCN1	MAOB	C1S	C1S	SLC1A4	LAMA5	LAMA5	LTBP1
HVCN1	SDPR	DTNA	PODN	HSPA12B	ADRA2A	LAMA5	CKB	COL5A2	COL6A1
PODN	LMOD1	FNDC1	CPXM2	HNMT	COL6A3	MFGE8	IGFBP6	LTBP1	LAMC1
COL11A1	COL1A2	IGFBP6	LMCD1	LMOD1	SLC38A5	GGT5	MFGE8	SERPINB9	SLC1A4
MAOA	HSPA2	MCAM	COL1A2	VCAN	GGT5	FBLN5	ABLIM1	COL11A1	LAMA4
LAMA5	SERPINB9	HSPA2	HSPA12B	SYNPO2	C1R	TNC	STEAP4	HVCN1	SLC38A5
THBS1	PDGFRL	HAPLN1	SDC2	CKB	CRIP2	LAMC1	LAMC1	SDC2	COQ7
HSPA12B	ANGPTL2	COL18A1	ADRA2A	CA5B	FBLN5	COL5A2	HSPA12B	FAM49A	COL6A3
HSPA2	COL5A2	ANGPTL2	SLC29A1	SEPT5	FBLN1	COL11A1	METTL7A	CA5B	NDUFA4L2
COL18A1	COL11A1	CRABP2	LAMC1	CADM1	COL11A1	PDGFRL	GPD1L	B4GALT1	EMP2
