# Supplementary material for: Multifactorial bioengineering in the tendon context to maintain tenocyte phenotype and to direct dermal fibroblasts towards tenogenic lineage
Source: Bioact Mater. 2025 Dec 3;56:743–55. doi: 10.1016/j.bioactmat.2025.11.008 (PMC12747210; doi:10.1016/j.bioactmat.2025.11.008)
Supplement: Multimedia component 3 [file mmc3.xlsx]

## Sheet: Supplementary_file_S3_GSEA_hTCs
NAME	SYMBOL	TITLE	RANK IN GENE LIST	RANK METRIC SCORE	RUNNING ES	CORE ENRICHMENT
row_0	NDUFA4L2	NA	1	2.92254	0.0204327	Yes
row_1	SRPX	NA	2	2.75706	0.0398902	Yes
row_2	ZNF148	NA	28	1.34333	0.0445527	Yes
row_3	SLC1A4	NA	39	1.26029	0.0515198	Yes
row_4	RPRD2	NA	48	1.19649	0.0584222	Yes
row_5	SLAIN2	NA	50	1.18013	0.066558	Yes
row_6	CRIP2	NA	54	1.15156	0.0741069	Yes
row_7	CRTC2	NA	60	1.11359	0.0810023	Yes
row_8	SYNPO2	NA	63	1.10747	0.0884326	Yes
row_9	EHMT2	NA	64	1.09902	0.0961888	Yes
row_10	DCHS1	NA	66	1.09286	0.103709	Yes
row_11	TNXB	NA	72	1.06695	0.110275	Yes
row_12	STON1	NA	75	1.0532	0.117322	Yes
row_13	HIP1	NA	78	1.04902	0.12434	Yes
row_14	THBS4	NA	83	1.02795	0.130824	Yes
row_15	MCL1	NA	94	0.991617	0.135895	Yes
row_16	IRF2BPL	NA	95	0.988639	0.142872	Yes
row_17	TOE1	NA	98	0.985292	0.14944	Yes
row_18	CDH13	NA	102	0.981525	0.155789	Yes
row_19	TNC	NA	106	0.970088	0.162057	Yes
row_20	C18ORF25	NA	131	0.901219	0.163792	Yes
row_21	PRG4	NA	140	0.88751	0.168514	Yes
row_22	SARAF	NA	143	0.883788	0.174366	Yes
row_23	PLXNA3	NA	147	0.877044	0.179977	Yes
row_24	SSC5D	NA	151	0.866756	0.185516	Yes
row_25	ZHX3	NA	154	0.863881	0.191227	Yes
row_26	HTRA3	NA	166	0.84955	0.195103	Yes
row_27	ABLIM1	NA	180	0.836655	0.198502	Yes
row_28	NOL10	NA	183	0.832732	0.203994	Yes
row_29	SNAP29	NA	194	0.82166	0.207865	Yes
row_30	ABCC3	NA	197	0.816855	0.213245	Yes
row_31	CRIP1	NA	201	0.810462	0.218386	Yes
row_32	PCOLCE2	NA	217	0.794532	0.221103	Yes
row_33	RIOK3	NA	218	0.79412	0.226707	Yes
row_34	MELTF	NA	219	0.793694	0.232309	Yes
row_35	QSOX1	NA	220	0.792024	0.237898	Yes
row_36	CST3	NA	228	0.787385	0.242106	Yes
row_37	KIF2C	NA	233	0.779945	0.24684	Yes
row_38	CLSTN1	NA	237	0.778678	0.251757	Yes
row_39	ANGPTL5	NA	251	0.758965	0.254608	Yes
row_40	FLYWCH2	NA	255	0.753905	0.25935	Yes
row_41	APBB1	NA	261	0.750463	0.263683	Yes
row_42	COL2A1	NA	265	0.74739	0.268379	Yes
row_43	IFITM2	NA	267	0.746407	0.273454	Yes
row_44	ITGA6	NA	270	0.741581	0.278303	Yes
row_45	COL14A1	NA	274	0.738131	0.282934	Yes
row_46	LAMB2	NA	304	0.713136	0.282378	Yes
row_47	TNFAIP2	NA	309	0.709803	0.286616	Yes
row_48	TMEM57	NA	324	0.700853	0.288864	Yes
row_49	SESN2	NA	330	0.697817	0.292826	Yes
row_50	PSTPIP1	NA	344	0.690114	0.295191	Yes
row_51	BAIAP2	NA	349	0.682773	0.299238	Yes
row_52	AAAS	NA	353	0.681266	0.303468	Yes
row_53	STEAP4	NA	364	0.673805	0.306296	Yes
row_54	PODXL	NA	366	0.671758	0.310844	Yes
row_55	PKP4	NA	368	0.668184	0.315367	Yes
row_56	TCF4	NA	370	0.666842	0.319881	Yes
row_57	AQP1	NA	395	0.651071	0.31985	Yes
row_58	CD97	NA	396	0.65093	0.324444	Yes
row_59	VARS2	NA	408	0.640945	0.326848	Yes
row_60	YIPF3	NA	419	0.636166	0.32941	Yes
row_61	SIPA1L3	NA	422	0.633536	0.333496	Yes
row_62	FGD4	NA	426	0.630963	0.337371	Yes
row_63	NCAM1	NA	437	0.621397	0.339829	Yes
row_64	ZBTB11	NA	439	0.621066	0.344019	Yes
row_65	MFGE8	NA	477	0.604393	0.341154	Yes
row_66	FBXO11	NA	491	0.595212	0.34285	Yes
row_67	C7orf50	NA	516	0.584517	0.342349	Yes
row_68	COMP	NA	518	0.584374	0.346281	Yes
row_69	CRABP2	NA	522	0.583654	0.349822	Yes
row_70	TPPP3	NA	530	0.580881	0.352572	Yes
row_71	DNAJC17	NA	559	0.567028	0.351178	Yes
row_72	OLFML3	NA	562	0.565022	0.35478	Yes
row_73	EFR3A	NA	577	0.559362	0.35603	Yes
row_74	ACAN	NA	578	0.558649	0.359972	Yes
row_75	ADRA2A	NA	589	0.553032	0.361948	Yes
row_76	ISLR	NA	591	0.552716	0.365656	Yes
row_77	SELK	NA	608	0.543644	0.366409	Yes
row_78	SLC26A2	NA	633	0.534766	0.365558	Yes
row_79	SDPR	NA	636	0.533713	0.368939	Yes
row_80	LAMA5	NA	642	0.531422	0.371726	Yes
row_81	DMAP1	NA	672	0.519631	0.369805	Yes
row_82	CIZ1	NA	681	0.51605	0.371905	Yes
row_83	PLSCR4	NA	683	0.514285	0.375342	Yes
row_84	COL4A2	NA	686	0.513915	0.378583	Yes
row_85	ZNF280D	NA	710	0.503678	0.377705	Yes
row_86	OGN	NA	714	0.50084	0.380662	Yes
row_87	TNRC6A	NA	715	0.500497	0.384194	Yes
row_88	CLEC11A	NA	727	0.496368	0.385577	Yes
row_89	SCAF8	NA	732	0.494682	0.388297	Yes
row_90	GDE1	NA	750	0.488688	0.38847	Yes
row_91	PTPRF	NA	752	0.488609	0.391726	Yes
row_92	NOP14	NA	766	0.486375	0.392653	Yes
row_93	NELFCD	NA	768	0.485642	0.395887	Yes
row_94	SETD2	NA	779	0.483309	0.397371	Yes
row_95	GALNT10	NA	788	0.479899	0.399216	Yes
row_96	HAPLN3	NA	807	0.472543	0.399082	Yes
row_97	IGFBP6	NA	836	0.465048	0.396968	Yes
row_98	NME4	NA	862	0.45604	0.395369	Yes
row_99	NHS	NA	864	0.454854	0.398386	Yes
row_100	SGCB	NA	870	0.452753	0.400618	Yes
row_101	GPRIN1	NA	875	0.451214	0.403031	Yes
row_102	H2AFZ	NA	882	0.449486	0.405047	Yes
row_103	RXRB	NA	883	0.449042	0.408216	Yes
row_104	PRELP	NA	935	0.437054	0.401472	Yes
row_105	AP5Z1	NA	943	0.43624	0.403202	Yes
row_106	SLC29A1	NA	950	0.433403	0.405104	Yes
row_107	RNPC3	NA	951	0.433347	0.408163	Yes
row_108	GPX3	NA	970	0.42975	0.407727	Yes
row_109	CD9	NA	982	0.42604	0.408613	Yes
row_110	ANGPTL7	NA	1001	0.422088	0.408123	Yes
row_111	COQ7	NA	1007	0.421647	0.410136	Yes
row_112	SGCD	NA	1015	0.420025	0.411751	Yes
row_113	SLIT3	NA	1034	0.413327	0.411199	Yes
row_114	ANXA3	NA	1038	0.412862	0.413535	Yes
row_115	LAMA2	NA	1042	0.412038	0.415864	Yes
row_116	XAB2	NA	1054	0.409345	0.416633	Yes
row_117	ITGA1	NA	1058	0.408853	0.418941	Yes
row_118	MCUR1	NA	1077	0.404407	0.418326	Yes
row_119	RRP36	NA	1101	0.397499	0.416699	Yes
row_120	B4E1Z4	NA	1115	0.395307	0.416983	Yes
row_121	AMOTL1	NA	1135	0.389821	0.416073	Yes
row_122	KCMF1	NA	1157	0.384793	0.414741	Yes
row_123	CYBA	NA	1158	0.384737	0.417456	Yes
row_124	FAM207A	NA	1180	0.380149	0.416092	Yes
row_125	MAMDC2	NA	1186	0.378831	0.417802	Yes
row_126	FST	NA	1199	0.376946	0.41815	Yes
row_127	HEATR5B	NA	1209	0.375316	0.419064	Yes
row_128	CBLB	NA	1215	0.37458	0.420744	Yes
row_129	CHD1L	NA	1219	0.37336	0.422801	Yes
row_130	MAPRE3	NA	1259	0.362556	0.417844	Yes
row_131	COL16A1	NA	1262	0.361902	0.420012	Yes
row_132	CTSF	NA	1272	0.359389	0.420814	Yes
row_133	PLXNA2	NA	1278	0.358335	0.42238	Yes
row_134	EPHB3	NA	1287	0.356106	0.423351	Yes
