# Supplementary material for: Multifactorial bioengineering in the tendon context to maintain tenocyte phenotype and to direct dermal fibroblasts towards tenogenic lineage
Source: Bioact Mater. 2025 Dec 3;56:743–55. doi: 10.1016/j.bioactmat.2025.11.008 (PMC12747210; doi:10.1016/j.bioactmat.2025.11.008)
Supplement: Multimedia component 4 [file mmc4.xlsx]

## Sheet: Supplementary_file_S4_GSEA_hTCs
NAME	SYMBOL	TITLE	RANK IN GENE LIST	RANK METRIC SCORE	RUNNING ES	CORE ENRICHMENT
row_0	COL11A1	NA	0	3.58382	0.0134878	Yes
row_1	LRRC15	NA	3	3.40631	0.0259222	Yes
row_2	COL4A1	NA	6	3.28879	0.0379142	Yes
row_3	LMCD1	NA	11	3.12799	0.0489157	Yes
row_4	GALNT10	NA	13	2.82824	0.0593671	Yes
row_5	NDUFA4L2	NA	15	2.77686	0.0696252	Yes
row_6	COL5A2	NA	20	2.70637	0.0790399	Yes
row_7	THBS1	NA	26	2.51773	0.0875519	Yes
row_8	COL5A1	NA	34	2.33798	0.095002	Yes
row_9	COL4A2	NA	38	2.2636	0.102943	Yes
row_10	LTBP2	NA	39	2.24262	0.111383	Yes
row_11	TNC	NA	42	2.22711	0.11938	Yes
row_12	LOXL3	NA	43	2.20864	0.127692	Yes
row_13	ADRA2A	NA	44	2.20861	0.136004	Yes
row_14	C1QTNF3	NA	51	2.08838	0.142707	Yes
row_15	FNDC1	NA	58	2.02643	0.149178	Yes
row_16	SLC1A4	NA	61	1.9962	0.156305	Yes
row_17	COL1A2	NA	64	1.95668	0.163284	Yes
row_18	PODXL	NA	65	1.95486	0.170641	Yes
row_19	RIOK3	NA	69	1.91885	0.177284	Yes
row_20	FBLN1	NA	72	1.90427	0.184066	Yes
row_21	CILP2	NA	74	1.90173	0.19103	Yes
row_22	TAGLN	NA	75	1.90001	0.198181	Yes
row_23	TCF4	NA	94	1.73919	0.201258	Yes
row_24	CSRP2	NA	102	1.71054	0.206346	Yes
row_25	AQP1	NA	111	1.65545	0.211035	Yes
row_26	IRF2BPL	NA	115	1.6472	0.216656	Yes
row_27	MCAM	NA	118	1.62873	0.2224	Yes
row_28	SESN2	NA	119	1.62413	0.228513	Yes
row_29	MANBA	NA	120	1.61512	0.234592	Yes
row_30	WIPF2	NA	121	1.61279	0.240661	Yes
row_31	INHBA	NA	126	1.58737	0.245865	Yes
row_32	CDH13	NA	127	1.58644	0.251835	Yes
row_33	SULF1	NA	128	1.5859	0.257804	Yes
row_34	CRIP2	NA	132	1.54506	0.263041	Yes
row_35	COL16A1	NA	143	1.50589	0.266781	Yes
row_36	NCAM1	NA	147	1.49935	0.271846	Yes
row_37	SLC29A1	NA	150	1.48763	0.277059	Yes
row_38	VCAN	NA	165	1.42379	0.279719	Yes
row_39	ZNF148	NA	167	1.40502	0.284815	Yes
row_40	LOX	NA	170	1.3925	0.28967	Yes
row_41	CBLB	NA	175	1.36739	0.294045	Yes
row_42	SULF2	NA	178	1.35575	0.298762	Yes
row_43	HAPLN1	NA	185	1.33582	0.302633	Yes
row_44	ABLIM1	NA	188	1.32218	0.307224	Yes
row_45	SLAIN2	NA	191	1.31726	0.311796	Yes
row_46	CILP	NA	192	1.3172	0.316753	Yes
row_47	AEBP1	NA	197	1.30483	0.320893	Yes
row_48	ANXA3	NA	200	1.29714	0.32539	Yes
row_49	FADS2	NA	202	1.29601	0.330075	Yes
row_50	MCL1	NA	207	1.27795	0.334113	Yes
row_51	HSPG2	NA	208	1.27782	0.338923	Yes
row_52	COL12A1	NA	211	1.27013	0.343317	Yes
row_53	IGFBP7	NA	212	1.26892	0.348093	Yes
row_54	C18ORF25	NA	213	1.26848	0.352867	Yes
row_55	FLYWCH2	NA	222	1.23978	0.355991	Yes
row_56	PDLIM1	NA	228	1.22035	0.35962	Yes
row_57	ANGPTL7	NA	229	1.21987	0.364211	Yes
row_58	DOCK9	NA	234	1.21253	0.368004	Yes
row_59	TGFB1I1	NA	245	1.19695	0.370582	Yes
row_60	COMP	NA	250	1.17834	0.374245	Yes
row_61	STARD13	NA	252	1.17506	0.378475	Yes
row_62	CTIF	NA	255	1.17223	0.382501	Yes
row_63	HIP1	NA	257	1.16789	0.386704	Yes
row_64	GAS6	NA	258	1.16584	0.391092	Yes
row_65	PARVB	NA	272	1.1478	0.392906	Yes
row_66	LIMCH1	NA	282	1.12975	0.395424	Yes
row_67	COL15A1	NA	285	1.1187	0.399248	Yes
row_68	B4GALT1	NA	292	1.11094	0.402273	Yes
row_69	ZNF185	NA	293	1.1103	0.406452	Yes
row_70	PTPRF	NA	296	1.10719	0.410233	Yes
row_71	COL8A2	NA	301	1.10084	0.413606	Yes
row_72	ANKRD44	NA	305	1.0979	0.417159	Yes
row_73	FAM107B	NA	308	1.09463	0.420894	Yes
row_74	MXRA5	NA	310	1.091	0.424807	Yes
row_75	C7orf50	NA	319	1.0722	0.427301	Yes
row_76	THBS2	NA	325	1.06467	0.430344	Yes
row_77	SIPA1L3	NA	327	1.06211	0.434148	Yes
row_78	KIF2C	NA	330	1.05747	0.437743	Yes
row_79	CTGF	NA	339	1.04494	0.440134	Yes
row_80	BGN	NA	340	1.04391	0.444063	Yes
row_81	SELK	NA	345	1.03686	0.447194	Yes
row_82	SLC38A5	NA	366	1.00899	0.447137	Yes
row_83	THBS4	NA	367	1.00868	0.450933	Yes
row_84	BAIAP2	NA	369	1.00552	0.454525	Yes
row_85	EHMT2	NA	406	0.962173	0.451208	Yes
row_86	COL7A1	NA	407	0.961552	0.454827	Yes
row_87	FAM207A	NA	411	0.957741	0.457854	Yes
row_88	RPRD2	NA	424	0.944769	0.459097	Yes
row_89	SLC26A2	NA	431	0.938919	0.461474	Yes
row_90	CNN1	NA	437	0.929937	0.46401	Yes
row_91	PKP4	NA	447	0.915748	0.465722	Yes
row_92	NOL10	NA	449	0.912635	0.468964	Yes
row_93	PCOLCE	NA	455	0.907876	0.471418	Yes
row_94	HAPLN3	NA	465	0.896967	0.473059	Yes
row_95	MALT1	NA	475	0.891226	0.474679	Yes
row_96	QSOX1	NA	485	0.886995	0.476282	Yes
row_97	MGEA5	NA	486	0.88686	0.47962	Yes
row_98	ABI3BP	NA	489	0.884802	0.482565	Yes
row_99	PTBP3	NA	498	0.87815	0.484328	Yes
row_100	PLXNA3	NA	508	0.872452	0.485877	Yes
row_101	SEPT5	NA	524	0.860335	0.486224	Yes
row_102	TSC22D2	NA	531	0.855687	0.488288	Yes
row_103	EFEMP2	NA	536	0.843322	0.490691	Yes
row_104	LOXL4	NA	545	0.834036	0.492289	Yes
row_105	ZBTB11	NA	556	0.826964	0.493474	Yes
row_106	MAMDC2	NA	558	0.826337	0.496391	Yes
row_107	SNAP29	NA	567	0.819933	0.497935	Yes
row_108	NOP14	NA	568	0.818502	0.501015	Yes
row_109	SORBS2	NA	581	0.810795	0.501754	Yes
row_110	COBLL1	NA	593	0.801698	0.502652	Yes
row_111	ABCC3	NA	602	0.791851	0.50409	Yes
row_112	CRTC2	NA	608	0.788616	0.506095	Yes
row_113	H2AFZ	NA	633	0.770978	0.504371	Yes
row_114	TOE1	NA	643	0.762206	0.505505	Yes
row_115	SLC9A3R2	NA	649	0.758586	0.507397	Yes
row_116	EPHB3	NA	667	0.747343	0.506933	Yes
row_117	ELN	NA	672	0.744071	0.508962	Yes
row_118	MCUR1	NA	704	0.726234	0.505722	Yes
row_119	DNAJC17	NA	716	0.719815	0.506311	Yes
row_120	AP5Z1	NA	747	0.704892	0.503182	Yes
row_121	RXRB	NA	749	0.704628	0.505641	Yes
row_122	SARAF	NA	754	0.700423	0.507507	Yes
row_123	YIPF3	NA	757	0.698345	0.509749	Yes
row_124	TAF7	NA	770	0.690757	0.510036	Yes
row_125	LAMC1	NA	780	0.686247	0.510885	Yes
row_126	LTBP1	NA	791	0.681149	0.511521	Yes
