# Supplementary material for: Multifactorial bioengineering in the tendon context to maintain tenocyte phenotype and to direct dermal fibroblasts towards tenogenic lineage
Source: Bioact Mater. 2025 Dec 3;56:743–55. doi: 10.1016/j.bioactmat.2025.11.008 (PMC12747210; doi:10.1016/j.bioactmat.2025.11.008)
Supplement: Multimedia component 5 [file mmc5.xlsx]

## Sheet: Supplementary_file_S5_GSEA_hTCs
NAME	SYMBOL	TITLE	RANK IN GENE LIST	RANK METRIC SCORE	RUNNING ES	CORE ENRICHMENT
row_0	SRPX	NA	0	3.78225	0.0193616	Yes
row_1	SSC5D	NA	2	3.376	0.0364508	Yes
row_2	OLFML3	NA	3	3.18653	0.0527628	Yes
row_3	ECM1	NA	6	2.88611	0.0671516	Yes
row_4	TNXB	NA	8	2.84625	0.081529	Yes
row_5	C1QTNF3	NA	14	2.33389	0.0925128	Yes
row_6	VCAN	NA	15	2.28861	0.104228	Yes
row_7	PAPPA	NA	16	2.27432	0.115871	Yes
row_8	C1R	NA	25	2.09703	0.125064	Yes
row_9	ANGPTL2	NA	29	1.9664	0.134552	Yes
row_10	TPPP3	NA	32	1.93904	0.144092	Yes
row_11	PCOLCE	NA	33	1.92998	0.153972	Yes
row_12	COL14A1	NA	38	1.86225	0.162734	Yes
row_13	PCOLCE2	NA	39	1.8331	0.172118	Yes
row_14	SLIT3	NA	43	1.75269	0.180512	Yes
row_15	COL2A1	NA	44	1.73068	0.189371	Yes
row_16	THBS2	NA	45	1.72338	0.198193	Yes
row_17	C1S	NA	46	1.69639	0.206877	Yes
row_18	PRG4	NA	48	1.67665	0.215268	Yes
row_19	THBS4	NA	51	1.64164	0.223286	Yes
row_20	FST	NA	54	1.58556	0.231017	Yes
row_21	THBS1	NA	61	1.53176	0.237702	Yes
row_22	C1QTNF5	NA	62	1.52378	0.245502	Yes
row_23	SNAP29	NA	66	1.50059	0.252606	Yes
row_24	FABP3	NA	72	1.44021	0.259015	Yes
row_25	SLAIN2	NA	75	1.41547	0.265875	Yes
row_26	TNC	NA	76	1.41507	0.273119	Yes
row_27	CPXM2	NA	87	1.33452	0.278023	Yes
row_28	NDUFA4L2	NA	92	1.32493	0.284035	Yes
row_29	COL12A1	NA	97	1.29319	0.289884	Yes
row_30	CLEC11A	NA	98	1.29293	0.296502	Yes
row_31	LAMA4	NA	105	1.27324	0.301864	Yes
row_32	ACAN	NA	106	1.27162	0.308373	Yes
row_33	AP5Z1	NA	118	1.17687	0.312278	Yes
row_34	RIOK3	NA	123	1.15988	0.317445	Yes
row_35	SPON1	NA	129	1.13775	0.322305	Yes
row_36	ANGPTL5	NA	130	1.13087	0.328094	Yes
row_37	CRIP2	NA	134	1.12534	0.333277	Yes
row_38	F13A1	NA	137	1.11668	0.338608	Yes
row_39	PAMR1	NA	169	1.0296	0.337904	Yes
row_40	HAPLN3	NA	173	1.02131	0.342554	Yes
row_41	CHAD	NA	179	1.00531	0.346737	Yes
row_42	QSOX1	NA	187	0.988763	0.350449	Yes
row_43	MAMDC2	NA	189	0.987707	0.355313	Yes
row_44	CRTC2	NA	195	0.973892	0.359335	Yes
row_45	ABI3BP	NA	197	0.970894	0.364112	Yes
row_46	SEPHS1	NA	200	0.969094	0.368687	Yes
row_47	HMCN1	NA	203	0.958766	0.37321	Yes
row_48	OGN	NA	209	0.950472	0.377112	Yes
row_49	PPP1R11	NA	218	0.936505	0.380364	Yes
row_50	APBB1	NA	221	0.934201	0.384761	Yes
row_51	PLEKHM1	NA	226	0.923111	0.388715	Yes
row_52	SARAF	NA	233	0.905529	0.392195	Yes
row_53	IGFBP6	NA	235	0.899087	0.396604	Yes
row_54	OLFML1	NA	241	0.889308	0.400193	Yes
row_55	ANGPTL7	NA	242	0.88647	0.404731	Yes
row_56	CD97	NA	248	0.871513	0.408229	Yes
row_57	MAPRE3	NA	249	0.870792	0.412687	Yes
row_58	CDKN1B	NA	252	0.866123	0.416735	Yes
row_59	CLSTN1	NA	266	0.836595	0.418512	Yes
row_60	AVL9	NA	269	0.834039	0.422396	Yes
row_61	MFGE8	NA	270	0.834012	0.426666	Yes
row_62	SELK	NA	272	0.833197	0.430738	Yes
row_63	DCHS1	NA	274	0.829674	0.434793	Yes
row_64	SYNPO2	NA	275	0.828255	0.439032	Yes
row_65	SEPP1	NA	279	0.823107	0.442668	Yes
row_66	MAPRE2	NA	290	0.809102	0.444882	Yes
row_67	AAMDC	NA	294	0.807305	0.448437	Yes
row_68	IRF2BPL	NA	301	0.795429	0.451352	Yes
row_69	EHMT2	NA	308	0.784716	0.454213	Yes
row_70	FLYWCH2	NA	336	0.752694	0.452863	Yes
row_71	TSC22D2	NA	342	0.742215	0.455699	Yes
row_72	ZNF148	NA	352	0.718723	0.457644	Yes
row_73	COL8A2	NA	354	0.716871	0.461121	Yes
row_74	KIF2C	NA	357	0.711615	0.464378	Yes
row_75	MYH11	NA	376	0.696338	0.464474	Yes
row_76	MATN2	NA	377	0.6962	0.468038	Yes
row_77	GPRIN1	NA	380	0.693172	0.471201	Yes
row_78	ISY1	NA	383	0.686748	0.474331	Yes
row_79	MAOA	NA	385	0.681967	0.477629	Yes
row_80	LAMC1	NA	386	0.681823	0.481119	Yes
row_81	PARVB	NA	389	0.677701	0.484203	Yes
row_82	KERA	NA	394	0.675345	0.486889	Yes
row_83	CST3	NA	396	0.674945	0.490152	Yes
row_84	C18ORF25	NA	398	0.673804	0.493408	Yes
row_85	MCL1	NA	405	0.669883	0.495681	Yes
row_86	TOE1	NA	406	0.669216	0.499107	Yes
row_87	RABEPK	NA	408	0.666517	0.502326	Yes
row_88	B4E1Z4	NA	420	0.650804	0.503538	Yes
row_89	SPON2	NA	430	0.643225	0.505096	Yes
row_90	CFD	NA	432	0.639793	0.508178	Yes
row_91	KCMF1	NA	434	0.63944	0.511259	Yes
row_92	TGFB1I1	NA	442	0.633673	0.513154	Yes
row_93	A2M	NA	461	0.616612	0.512841	Yes
row_94	CRIP1	NA	465	0.613961	0.515406	Yes
row_95	CRKL	NA	468	0.611235	0.51815	Yes
row_96	PDGFRL	NA	473	0.609406	0.520498	Yes
row_97	ZBTB11	NA	475	0.608577	0.523421	Yes
row_98	CRABP2	NA	487	0.600847	0.524377	Yes
row_99	PRELP	NA	505	0.592512	0.524134	Yes
row_100	LAMB2	NA	512	0.588288	0.525989	Yes
row_101	COMP	NA	513	0.586734	0.528993	Yes
row_102	SRPX2	NA	517	0.584767	0.531408	Yes
row_103	AEBP1	NA	527	0.577653	0.532631	Yes
row_104	PDLIM1	NA	545	0.564702	0.532245	Yes
row_105	HDDC3	NA	549	0.562291	0.534545	Yes
row_106	MALT1	NA	561	0.555054	0.535267	Yes
row_107	LOXL4	NA	563	0.551314	0.537896	Yes
row_108	COL4A2	NA	574	0.543013	0.538749	Yes
row_109	CILP	NA	576	0.542369	0.541333	Yes
row_110	LUM	NA	577	0.542334	0.544109	Yes
row_111	CBLB	NA	591	0.536269	0.544349	Yes
row_112	ADRA2A	NA	600	0.529591	0.545518	Yes
row_113	PSTPIP1	NA	603	0.527831	0.547835	Yes
row_114	CNN1	NA	621	0.515969	0.5472	Yes
row_115	COL6A1	NA	622	0.515915	0.549841	Yes
row_116	RPRD2	NA	628	0.512142	0.551499	Yes
row_117	LAMA2	NA	633	0.509286	0.553335	Yes
row_118	ASPN	NA	643	0.503942	0.55418	Yes
row_119	IFITM2	NA	646	0.50278	0.556369	Yes
row_120	GPX3	NA	667	0.485918	0.555002	Yes
row_121	PLXNA3	NA	668	0.485089	0.557485	Yes
row_122	SIPA1L3	NA	681	0.472057	0.557589	Yes
row_123	PKP4	NA	697	0.463752	0.557072	Yes
row_124	B4GALT1	NA	698	0.463443	0.559445	Yes
row_125	SCAF8	NA	713	0.457539	0.559089	Yes
row_126	ZHX3	NA	720	0.455544	0.560264	Yes
row_127	AMOTL1	NA	740	0.445345	0.558882	Yes
row_128	VARS2	NA	748	0.444143	0.559807	Yes
row_129	PCBD2	NA	751	0.44329	0.561691	Yes
row_130	RMND5A	NA	757	0.441593	0.562988	Yes
row_131	RNF31	NA	767	0.435628	0.563483	Yes
row_132	TCF4	NA	791	0.4285	0.561244	Yes
row_133	TNRC6A	NA	802	0.422835	0.561482	Yes
row_134	INHBA	NA	814	0.41815	0.561502	Yes
row_135	TAF7	NA	815	0.41728	0.563639	Yes
row_136	WIPF2	NA	826	0.411845	0.56382	Yes
row_137	HVCN1	NA	851	0.397067	0.561227	Yes
row_138	MYOC	NA	861	0.393245	0.561506	Yes
row_139	NCAM1	NA	863	0.391774	0.563319	Yes
row_140	ASPSCR1	NA	873	0.388173	0.563571	Yes
row_141	BAIAP2	NA	881	0.385071	0.564193	Yes
