# Supplementary material for: Multifactorial bioengineering in the tendon context to maintain tenocyte phenotype and to direct dermal fibroblasts towards tenogenic lineage
Source: Bioact Mater. 2025 Dec 3;56:743–55. doi: 10.1016/j.bioactmat.2025.11.008 (PMC12747210; doi:10.1016/j.bioactmat.2025.11.008)
Supplement: Multimedia component 6 [file mmc6.xlsx]

## Sheet: Supplementary_file_S6_GSEA_hTCs
NAME	SYMBOL	TITLE	RANK IN GENE LIST	RANK METRIC SCORE	RUNNING ES	CORE ENRICHMENT
row_0	THBS1	NA	1	4.46768	0.012965	Yes
row_1	CTGF	NA	2	4.03046	0.0248351	Yes
row_2	THBS2	NA	4	3.78251	0.0357822	Yes
row_3	SSC5D	NA	5	3.71316	0.0467178	Yes
row_4	LTBP2	NA	6	3.6408	0.0574403	Yes
row_5	SULF2	NA	7	3.61316	0.0680814	Yes
row_6	COL11A1	NA	8	3.55976	0.0785652	Yes
row_7	IGFBP7	NA	12	3.42207	0.0880653	Yes
row_8	LMCD1	NA	14	3.36845	0.097793	Yes
row_9	COL8A2	NA	15	3.36321	0.107698	Yes
row_10	OLFML3	NA	16	3.31469	0.11746	Yes
row_11	VCAN	NA	18	3.26788	0.126892	Yes
row_12	CILP2	NA	20	3.25826	0.136295	Yes
row_13	AEBP1	NA	24	3.18152	0.145086	Yes
row_14	COL5A1	NA	27	3.11044	0.153862	Yes
row_15	COL5A2	NA	30	3.08717	0.162568	Yes
row_16	LRRC15	NA	32	3.06926	0.171415	Yes
row_17	FNDC1	NA	48	2.69826	0.176471	Yes
row_18	HAPLN3	NA	49	2.64683	0.184266	Yes
row_19	WIPF2	NA	56	2.45141	0.190329	Yes
row_20	C1QTNF3	NA	58	2.44116	0.197326	Yes
row_21	GALNT10	NA	61	2.38234	0.203957	Yes
row_22	THBS4	NA	62	2.37613	0.210954	Yes
row_23	COL4A1	NA	63	2.35885	0.217901	Yes
row_24	COL4A2	NA	64	2.33941	0.224791	Yes
row_25	TAGLN	NA	65	2.32174	0.231629	Yes
row_26	NDUFA4L2	NA	73	2.18972	0.236729	Yes
row_27	CSRP2	NA	75	2.1615	0.242902	Yes
row_28	ANGPTL7	NA	77	2.15472	0.249055	Yes
row_29	MCAM	NA	81	2.11699	0.254712	Yes
row_30	TNC	NA	87	2.10601	0.25995	Yes
row_31	FAM107B	NA	90	2.04787	0.265596	Yes
row_32	SLC1A4	NA	93	2.00522	0.271116	Yes
row_33	ANXA3	NA	94	2.00363	0.277017	Yes
row_34	NCAM1	NA	95	2.00207	0.282913	Yes
row_35	PAPPA	NA	97	1.98494	0.288567	Yes
row_36	CNN1	NA	98	1.98378	0.294409	Yes
row_37	COL16A1	NA	99	1.98229	0.300247	Yes
row_38	SESN2	NA	100	1.97561	0.306065	Yes
row_39	ISLR	NA	101	1.97168	0.311872	Yes
row_40	ADRA2A	NA	103	1.95676	0.317442	Yes
row_41	RIOK3	NA	108	1.91949	0.322325	Yes
row_42	COL12A1	NA	115	1.8849	0.326719	Yes
row_43	MCL1	NA	117	1.87641	0.332053	Yes
row_44	ACAN	NA	119	1.87464	0.337381	Yes
row_45	COL1A2	NA	124	1.83744	0.342022	Yes
row_46	C18ORF25	NA	138	1.77228	0.344736	Yes
row_47	PCOLCE	NA	141	1.74549	0.349491	Yes
row_48	HAPLN1	NA	142	1.73766	0.354609	Yes
row_49	SULF1	NA	143	1.7282	0.359698	Yes
row_50	FST	NA	148	1.69986	0.363934	Yes
row_51	SEPHS1	NA	154	1.69242	0.367955	Yes
row_52	AQP1	NA	157	1.66949	0.372486	Yes
row_53	ECM1	NA	159	1.66357	0.377193	Yes
row_54	IRF2BPL	NA	160	1.657	0.382073	Yes
row_55	LIMCH1	NA	161	1.65507	0.386947	Yes
row_56	ABI3BP	NA	165	1.65237	0.391235	Yes
row_57	COL15A1	NA	168	1.64318	0.395689	Yes
row_58	COL7A1	NA	169	1.63967	0.400518	Yes
row_59	C1QTNF5	NA	171	1.62664	0.405116	Yes
row_60	LOXL3	NA	172	1.62438	0.4099	Yes
row_61	TCF4	NA	174	1.61906	0.414475	Yes
row_62	INHBA	NA	175	1.61648	0.419236	Yes
row_63	ANGPTL2	NA	179	1.59731	0.423362	Yes
row_64	TOE1	NA	183	1.59025	0.427467	Yes
row_65	FBLN1	NA	188	1.5657	0.431308	Yes
row_66	SLAIN2	NA	191	1.54312	0.435467	Yes
row_67	COMP	NA	193	1.53851	0.439805	Yes
row_68	CBLB	NA	194	1.53621	0.444329	Yes
row_69	CILP	NA	195	1.53595	0.448853	Yes
row_70	SELK	NA	211	1.461	0.450265	Yes
row_71	ELN	NA	226	1.42622	0.451767	Yes
row_72	PODXL	NA	236	1.40084	0.454159	Yes
row_73	SPON1	NA	242	1.38148	0.457264	Yes
row_74	AP5Z1	NA	247	1.36097	0.460501	Yes
row_75	FLYWCH2	NA	259	1.34249	0.462335	Yes
row_76	NOL10	NA	262	1.33055	0.465868	Yes
row_77	MANBA	NA	263	1.32989	0.469785	Yes
row_78	MAMDC2	NA	264	1.32147	0.473676	Yes
row_79	SLC29A1	NA	266	1.31483	0.477356	Yes
row_80	ANKRD44	NA	267	1.31382	0.481225	Yes
row_81	TGFB1I1	NA	275	1.29882	0.483701	Yes
row_82	ABLIM1	NA	280	1.28834	0.486725	Yes
row_83	OGN	NA	285	1.27739	0.489716	Yes
row_84	GPRIN1	NA	290	1.26652	0.492675	Yes
row_85	SIPA1L3	NA	302	1.24424	0.49422	Yes
row_86	BGN	NA	308	1.23196	0.496884	Yes
row_87	PARVB	NA	310	1.22792	0.500308	Yes
row_88	ZNF148	NA	311	1.22703	0.503922	Yes
row_89	CLEC11A	NA	316	1.21915	0.506741	Yes
row_90	MALT1	NA	319	1.21565	0.509936	Yes
row_91	SLIT3	NA	320	1.21527	0.513515	Yes
row_92	GAS6	NA	322	1.21395	0.516898	Yes
row_93	QSOX1	NA	323	1.21318	0.520471	Yes
row_94	CHAD	NA	333	1.18898	0.522238	Yes
row_95	CDKN1B	NA	337	1.18069	0.525137	Yes
row_96	CRIP2	NA	340	1.17527	0.528213	Yes
row_97	ZBTB11	NA	346	1.16924	0.530693	Yes
row_98	KIF2C	NA	347	1.16874	0.534135	Yes
row_99	PRELP	NA	361	1.14609	0.535005	Yes
row_100	EHMT2	NA	366	1.1407	0.537593	Yes
row_101	MYOC	NA	367	1.13978	0.54095	Yes
row_102	NXN	NA	368	1.13594	0.544296	Yes
row_103	PKP4	NA	370	1.13304	0.54744	Yes
row_104	PAMR1	NA	371	1.13245	0.550775	Yes
row_105	LOXL4	NA	379	1.12186	0.55273	Yes
row_106	MATN2	NA	380	1.12105	0.556032	Yes
row_107	SLC26A2	NA	381	1.12033	0.559331	Yes
row_108	TSC22D2	NA	385	1.11339	0.562032	Yes
row_109	PDLIM1	NA	391	1.10095	0.564311	Yes
row_110	LOX	NA	393	1.09764	0.567351	Yes
row_111	AVL9	NA	403	1.0842	0.568809	Yes
row_112	DOCK9	NA	411	1.06711	0.570603	Yes
row_113	SEPP1	NA	415	1.05894	0.573144	Yes
row_114	CTIF	NA	416	1.05664	0.576256	Yes
row_115	CRTC2	NA	419	1.05446	0.578976	Yes
row_116	SLC38A5	NA	420	1.05421	0.58208	Yes
row_117	SRPX	NA	423	1.0495	0.584786	Yes
row_118	STARD13	NA	432	1.04055	0.586309	Yes
row_119	ISY1	NA	436	1.03518	0.588779	Yes
row_120	SCAF8	NA	440	1.03202	0.59124	Yes
row_121	F13A1	NA	450	1.02362	0.592521	Yes
row_122	CTSF	NA	461	1.01372	0.593579	Yes
row_123	FAM207A	NA	463	1.01192	0.596366	Yes
row_124	HMCN1	NA	464	1.01141	0.599345	Yes
row_125	PTBP3	NA	469	1.00483	0.601534	Yes
row_126	MFGE8	NA	476	0.994779	0.603307	Yes
row_127	A2M	NA	482	0.984815	0.605244	Yes
row_128	SNAP29	NA	492	0.971679	0.606371	Yes
row_129	MGEA5	NA	495	0.969002	0.608839	Yes
row_130	DCHS1	NA	506	0.956512	0.609729	Yes
row_131	B4GALT1	NA	511	0.953445	0.611766	Yes
row_132	PPP1R11	NA	516	0.95081	0.613796	Yes
row_133	PSTPIP1	NA	519	0.949076	0.616205	Yes
row_134	DNAJC17	NA	533	0.9356	0.616456	Yes
row_135	MYH11	NA	534	0.935501	0.619211	Yes
row_136	FADS2	NA	539	0.930096	0.621179	Yes
row_137	KERA	NA	540	0.923418	0.623899	Yes
row_138	MCUR1	NA	542	0.921024	0.626418	Yes
row_139	IFITM2	NA	548	0.917366	0.628157	Yes
row_140	BAIAP2	NA	555	0.911541	0.629685	Yes
row_141	AMOTL1	NA	563	0.900448	0.630988	Yes
row_142	CFD	NA	581	0.887394	0.630325	Yes
row_143	KCMF1	NA	598	0.875017	0.629819	Yes
row_144	ABCC3	NA	601	0.874182	0.632008	Yes
row_145	PLXNA3	NA	608	0.871289	0.633417	Yes
row_146	NHS	NA	619	0.863712	0.634034	Yes
row_147	SLC9A3R2	NA	628	0.857907	0.635019	Yes
row_148	CDH13	NA	629	0.857824	0.637545	Yes
row_149	C7orf50	NA	660	0.836611	0.634228	Yes
row_150	SEPT5	NA	677	0.82851	0.633584	Yes
row_151	THBS3	NA	696	0.808367	0.632496	Yes
row_152	RPRD2	NA	705	0.803727	0.633321	Yes
row_153	HAGH	NA	707	0.801441	0.635489	Yes
row_154	ASPN	NA	708	0.800856	0.637848	Yes
row_155	FIG4	NA	713	0.796769	0.639423	Yes
row_156	PCOLCE2	NA	720	0.791722	0.640599	Yes
row_157	HSD17B14	NA	721	0.79161	0.64293	Yes
row_158	LAMA2	NA	722	0.790106	0.645257	Yes
row_159	CIZ1	NA	728	0.785635	0.646607	Yes
row_160	HIP1	NA	735	0.781378	0.647752	Yes
row_161	SARAF	NA	745	0.773359	0.648295	Yes
row_162	PRKCI	NA	751	0.770747	0.649602	Yes
row_163	HVCN1	NA	763	0.759913	0.64972	Yes
row_164	PTPRF	NA	776	0.748092	0.64961	Yes
row_165	CLSTN1	NA	783	0.74219	0.65064	Yes
row_166	EPHB3	NA	800	0.729755	0.649706	Yes
row_167	LUM	NA	813	0.721208	0.649517	Yes
row_168	TAF7	NA	815	0.718599	0.651441	Yes
row_169	NOP14	NA	819	0.713546	0.652964	Yes
row_170	RRP36	NA	822	0.71233	0.654676	Yes
row_171	RNF31	NA	823	0.711046	0.656771	Yes
row_172	STON1	NA	826	0.710061	0.658476	Yes
row_173	CRKL	NA	829	0.707995	0.660176	Yes
row_174	ZC3HAV1L	NA	838	0.702851	0.660704	Yes
row_175	XAB2	NA	845	0.699857	0.661609	Yes
row_176	PLEKHM1	NA	858	0.694441	0.661342	Yes
row_177	ASPSCR1	NA	886	0.675025	0.658126	Yes
row_178	PRG4	NA	889	0.674682	0.659728	Yes
row_179	VARS2	NA	897	0.669339	0.66035	Yes
row_180	CD97	NA	910	0.664136	0.659994	Yes
row_181	GPX3	NA	912	0.663787	0.661756	Yes
row_182	SORBS2	NA	919	0.660477	0.662545	Yes
row_183	RXRB	NA	924	0.658317	0.663713	Yes
row_184	AAR2	NA	934	0.654091	0.663905	Yes
