# Supplementary material for: Multifactorial bioengineering in the tendon context to maintain tenocyte phenotype and to direct dermal fibroblasts towards tenogenic lineage
Source: Bioact Mater. 2025 Dec 3;56:743–55. doi: 10.1016/j.bioactmat.2025.11.008 (PMC12747210; doi:10.1016/j.bioactmat.2025.11.008)
Supplement: Multimedia component 7 [file mmc7.xlsx]

## Sheet: Supplementary_file_S7_GSEA_hDFs
NAME	SYMBOL	TITLE	RANK IN GENE LIST	RANK METRIC SCORE	RUNNING ES	CORE ENRICHMENT
row_0	SRPX	NA	3	2.57816	0.0135657	Yes
row_1	KERA	NA	6	2.42013	0.0264572	Yes
row_2	NSFL1C	NA	7	2.30681	0.0391124	Yes
row_3	LSM14A	NA	9	2.20577	0.0510206	Yes
row_4	NUFIP2	NA	12	2.11868	0.0622583	Yes
row_5	ANLN	NA	13	2.10547	0.073809	Yes
row_6	NELFA	NA	14	2.09417	0.0852976	Yes
row_7	HMGN4	NA	15	2.06572	0.0966302	Yes
row_8	ENSA	NA	24	1.81931	0.105069	Yes
row_9	SLAIN2	NA	27	1.77881	0.114442	Yes
row_10	PRG4	NA	35	1.69757	0.122406	Yes
row_11	CRIP2	NA	38	1.68673	0.131274	Yes
row_12	ZNF185	NA	39	1.66654	0.140417	Yes
row_13	TSSC4	NA	41	1.64362	0.149241	Yes
row_14	CIC	NA	43	1.60602	0.157859	Yes
row_15	BAG3	NA	46	1.59336	0.166215	Yes
row_16	RBM33	NA	49	1.57081	0.174447	Yes
row_17	ZNF148	NA	50	1.56382	0.183026	Yes
row_18	CHAD	NA	55	1.47454	0.190345	Yes
row_19	SNAP29	NA	56	1.47252	0.198423	Yes
row_20	CFD	NA	57	1.46255	0.206446	Yes
row_21	PRELP	NA	64	1.41399	0.213047	Yes
row_22	SMTN	NA	65	1.39722	0.220713	Yes
row_23	MYOC	NA	73	1.37596	0.226912	Yes
row_24	OGN	NA	75	1.37241	0.234248	Yes
row_25	PRRC2A	NA	77	1.36115	0.241523	Yes
row_26	MGA	NA	84	1.33188	0.247673	Yes
row_27	CILP	NA	90	1.30705	0.25388	Yes
row_28	TCF4	NA	94	1.29548	0.260409	Yes
row_29	TPPP3	NA	95	1.29248	0.2675	Yes
row_30	TCEAL4	NA	99	1.27178	0.273899	Yes
row_31	HTRA3	NA	101	1.27091	0.280678	Yes
row_32	MYH11	NA	103	1.26513	0.287426	Yes
row_33	WIPF1	NA	104	1.26413	0.294361	Yes
row_34	ZHX3	NA	108	1.25825	0.300686	Yes
row_35	SDPR	NA	111	1.24977	0.307157	Yes
row_36	F13A1	NA	114	1.23344	0.313538	Yes
row_37	KIAA1462	NA	122	1.21356	0.318846	Yes
row_38	PRRC2B	NA	127	1.19316	0.324621	Yes
row_39	NES	NA	128	1.18764	0.331137	Yes
row_40	PPP1R13L	NA	138	1.13963	0.335654	Yes
row_41	PRR14	NA	140	1.1356	0.341691	Yes
row_42	SRPX2	NA	143	1.12736	0.347491	Yes
row_43	JUNB	NA	154	1.08577	0.35152	Yes
row_44	AGFG2	NA	160	1.06885	0.35642	Yes
row_45	MMP3	NA	162	1.06165	0.362052	Yes
row_46	CILP2	NA	165	1.05927	0.367478	Yes
row_47	COMP	NA	166	1.05291	0.373254	Yes
row_48	LIMD1	NA	167	1.05231	0.379027	Yes
row_49	COL18A1	NA	173	1.04316	0.383786	Yes
row_50	ARL6IP6	NA	175	1.03895	0.389293	Yes
row_51	MCL1	NA	177	1.03621	0.394785	Yes
row_52	RPRD2	NA	190	0.999617	0.397956	Yes
row_53	CDKN1B	NA	191	0.998406	0.403434	Yes
row_54	SEPP1	NA	193	0.995053	0.4087	Yes
row_55	ASPN	NA	210	0.952797	0.410843	Yes
row_56	UTP14A	NA	212	0.951704	0.415872	Yes
row_57	PDLIM5	NA	217	0.94379	0.420278	Yes
row_58	CDH13	NA	227	0.919326	0.423587	Yes
row_59	CIZ1	NA	235	0.911685	0.42724	Yes
row_60	EIF4ENIF1	NA	244	0.88372	0.430546	Yes
row_61	NDUFA4L2	NA	246	0.875045	0.435154	Yes
row_62	CSRP1	NA	247	0.874772	0.439953	Yes
row_63	IRF2BPL	NA	253	0.861038	0.443713	Yes
row_64	SYNPO2	NA	257	0.85869	0.447846	Yes
row_65	ANGPTL7	NA	262	0.845359	0.451713	Yes
row_66	NCOR1	NA	263	0.844983	0.456348	Yes
row_67	FLYWCH2	NA	279	0.809204	0.457897	Yes
row_68	FNDC1	NA	280	0.804851	0.462312	Yes
row_69	KLF16	NA	287	0.796666	0.465527	Yes
row_70	GPRIN1	NA	338	0.729461	0.459893	Yes
row_71	EHMT2	NA	339	0.729187	0.463893	Yes
row_72	MFGE8	NA	352	0.714777	0.465502	Yes
row_73	AVL9	NA	353	0.713753	0.469417	Yes
row_74	ACAN	NA	356	0.702548	0.472886	Yes
row_75	FOXO1	NA	359	0.701462	0.476349	Yes
row_76	B4E1Z4	NA	360	0.700503	0.480192	Yes
row_77	SETD2	NA	361	0.700371	0.484034	Yes
row_78	SYNM	NA	367	0.68958	0.486854	Yes
row_79	SYDE1	NA	371	0.683072	0.490023	Yes
row_80	SCAF8	NA	378	0.679163	0.492592	Yes
row_81	GPX3	NA	379	0.67883	0.496316	Yes
row_82	CRTC2	NA	388	0.663622	0.498415	Yes
row_83	ITGA6	NA	406	0.648128	0.498695	Yes
row_84	BGN	NA	409	0.646449	0.501856	Yes
row_85	DCN	NA	420	0.635247	0.503414	Yes
row_86	APBB1	NA	437	0.618616	0.503724	Yes
row_87	EFEMP1	NA	444	0.613516	0.505933	Yes
row_88	CNN3	NA	450	0.60758	0.508303	Yes
row_89	SLC7A5	NA	473	0.580702	0.507249	Yes
row_90	C18ORF25	NA	479	0.577714	0.509455	Yes
row_91	TMEM57	NA	486	0.570592	0.511429	Yes
row_92	CRIP1	NA	499	0.560521	0.512191	Yes
row_93	AMOTL1	NA	504	0.555109	0.514466	Yes
row_94	HIP1	NA	508	0.553712	0.516925	Yes
row_95	MATN2	NA	509	0.552166	0.519954	Yes
row_96	C2CD2	NA	511	0.550237	0.52278	Yes
row_97	NCAM1	NA	518	0.544251	0.52461	Yes
row_98	A2M	NA	522	0.541983	0.527005	Yes
row_99	FMOD	NA	526	0.537925	0.529378	Yes
row_100	ANGPTL5	NA	531	0.530289	0.531516	Yes
row_101	MECP2	NA	537	0.527701	0.533448	Yes
row_102	BCL9L	NA	539	0.526605	0.536144	Yes
row_103	MAPRE3	NA	547	0.520954	0.537653	Yes
row_104	CNN1	NA	563	0.508125	0.53755	Yes
row_105	PSTPIP1	NA	569	0.499354	0.539326	Yes
row_106	EPHA2	NA	570	0.498447	0.54206	Yes
row_107	ZNF280D	NA	586	0.485793	0.541834	Yes
row_108	TAF7	NA	590	0.482303	0.543902	Yes
row_109	NHSL1	NA	593	0.481183	0.546157	Yes
row_110	OLFML2B	NA	599	0.476924	0.547809	Yes
row_111	SSC5D	NA	605	0.473488	0.549443	Yes
row_112	KCNMA1	NA	608	0.472121	0.551648	Yes
row_113	TMOD1	NA	612	0.469659	0.553647	Yes
row_114	SLC1A4	NA	615	0.46805	0.555829	Yes
row_115	RAB4A	NA	620	0.464301	0.557605	Yes
row_116	MAMDC2	NA	637	0.452649	0.557005	Yes
row_117	FOXO3	NA	641	0.449982	0.558895	Yes
row_118	SARAF	NA	643	0.44878	0.561165	Yes
row_119	CORO1A	NA	657	0.438945	0.561067	Yes
row_120	MCAM	NA	664	0.437189	0.56231	Yes
row_121	QSOX1	NA	674	0.433339	0.562952	Yes
row_122	COBLL1	NA	688	0.424126	0.562774	Yes
row_123	NME4	NA	702	0.41797	0.562562	Yes
row_124	WIPF2	NA	704	0.417497	0.564659	Yes
row_125	SIPA1L3	NA	715	0.413006	0.564998	Yes
row_126	LOX	NA	726	0.408661	0.565313	Yes
row_127	SESN2	NA	729	0.407513	0.567163	Yes
row_128	PPP2R3A	NA	733	0.405313	0.568808	Yes
row_129	SUSD5	NA	745	0.400694	0.568887	Yes
row_130	ABI3BP	NA	774	0.380667	0.565579	Yes
row_131	KCMF1	NA	780	0.37663	0.566681	Yes
row_132	ADRA2A	NA	781	0.376479	0.568747	Yes
row_133	DCHS1	NA	789	0.369564	0.569425	Yes
row_134	CTIF	NA	790	0.36956	0.571453	Yes
row_135	NOL10	NA	799	0.364428	0.57191	Yes
row_136	PAMR1	NA	811	0.358437	0.571757	Yes
row_137	BAIAP2	NA	818	0.357032	0.572559	Yes
row_138	TNRC6A	NA	833	0.351085	0.571787	Yes
row_139	FAM49A	NA	834	0.35068	0.573711	Yes
row_140	TSC22D2	NA	842	0.348677	0.574275	Yes
row_141	MAPRE2	NA	855	0.343488	0.573847	Yes
row_142	AQP1	NA	864	0.34037	0.574172	Yes
row_143	TGFB1I1	NA	873	0.335276	0.57447	Yes
row_144	LEMD2	NA	875	0.334819	0.576114	Yes
row_145	ROGDI	NA	883	0.332829	0.576591	Yes
row_146	PIKFYVE	NA	900	0.322252	0.575275	Yes
row_147	LACC1	NA	923	0.312478	0.57275	Yes
row_148	CRTAC1	NA	933	0.308247	0.572706	Yes
row_149	UHRF2	NA	942	0.303897	0.572832	Yes
row_150	SUSD2	NA	947	0.299339	0.573703	Yes
row_151	LNP	NA	948	0.299256	0.575345	Yes
row_152	SORBS2	NA	956	0.295088	0.575615	Yes
row_153	ENDOD1	NA	961	0.292943	0.576451	Yes
row_154	THBS4	NA	962	0.292936	0.578058	Yes
row_155	LAMA5	NA	979	0.284545	0.576536	Yes
row_156	ZGPAT	NA	983	0.282128	0.577505	Yes
row_157	TNXB	NA	1007	0.272288	0.574567	Yes
row_158	HAPLN3	NA	1024	0.266445	0.572945	Yes
row_159	PPP1R11	NA	1027	0.265493	0.574016	Yes
row_160	CEP41	NA	1038	0.260652	0.573519	Yes
row_161	LTBP2	NA	1039	0.260296	0.574947	Yes
row_162	SMAP2	NA	1041	0.259954	0.57618	Yes
row_163	PRPH	NA	1043	0.259534	0.577411	Yes
row_164	FST	NA	1050	0.25856	0.577673	Yes
row_165	SEPT5	NA	1052	0.257896	0.578896	Yes
