# Supplementary material for: Multifactorial bioengineering in the tendon context to maintain tenocyte phenotype and to direct dermal fibroblasts towards tenogenic lineage
Source: Bioact Mater. 2025 Dec 3;56:743–55. doi: 10.1016/j.bioactmat.2025.11.008 (PMC12747210; doi:10.1016/j.bioactmat.2025.11.008)
Supplement: Multimedia component 8 [file mmc8.xlsx]

## Sheet: Supplementary_file_S8_GSEA_hDFs
NAME	SYMBOL	TITLE	RANK IN GENE LIST	RANK METRIC SCORE	RUNNING ES	CORE ENRICHMENT
row_0	CNN1	NA	0	3.40304	0.011552	Yes
row_1	CNN3	NA	3	3.26548	0.0222516	Yes
row_2	SLC7A5	NA	7	2.98368	0.0318018	Yes
row_3	PPP1R13L	NA	9	2.94459	0.0416048	Yes
row_4	CTGF	NA	12	2.83709	0.0508502	Yes
row_5	KIAA1462	NA	14	2.74128	0.059963	Yes
row_6	KERA	NA	17	2.69984	0.0687425	Yes
row_7	MCAM	NA	19	2.69142	0.0776861	Yes
row_8	LSM14A	NA	23	2.63164	0.0860413	Yes
row_9	NUFIP2	NA	24	2.62438	0.09495	Yes
row_10	NSFL1C	NA	26	2.58501	0.103532	Yes
row_11	LIMCH1	NA	32	2.48976	0.111021	Yes
row_12	CSRP1	NA	36	2.38867	0.118551	Yes
row_13	SLC1A4	NA	42	2.31913	0.12546	Yes
row_14	SYNPO2	NA	43	2.31514	0.133319	Yes
row_15	CRIP2	NA	47	2.2973	0.140539	Yes
row_16	COL8A2	NA	49	2.2921	0.148127	Yes
row_17	PDLIM5	NA	50	2.28667	0.15589	Yes
row_18	SMTN	NA	52	2.25261	0.163344	Yes
row_19	SLAIN2	NA	53	2.2421	0.170955	Yes
row_20	NES	NA	60	2.15276	0.177106	Yes
row_21	GPC4	NA	62	2.14859	0.184207	Yes
row_22	BAG3	NA	63	2.14259	0.19148	Yes
row_23	NELFA	NA	68	2.09267	0.197813	Yes
row_24	EPHA2	NA	76	2.04282	0.203399	Yes
row_25	JUNB	NA	80	1.99477	0.209592	Yes
row_26	ENSA	NA	81	1.99397	0.216361	Yes
row_27	PRG4	NA	84	1.97859	0.222692	Yes
row_28	TSSC4	NA	86	1.97282	0.229196	Yes
row_29	COL5A1	NA	90	1.93758	0.235195	Yes
row_30	HMGN4	NA	93	1.90664	0.241282	Yes
row_31	ENPP1	NA	97	1.87401	0.247066	Yes
row_32	TNC	NA	102	1.80834	0.252433	Yes
row_33	COL5A2	NA	105	1.77055	0.258058	Yes
row_34	RBM33	NA	108	1.74777	0.263606	Yes
row_35	PRELP	NA	111	1.73566	0.269112	Yes
row_36	CDKN1B	NA	112	1.73198	0.274992	Yes
row_37	CIC	NA	118	1.70415	0.279813	Yes
row_38	LTBP2	NA	121	1.69157	0.28517	Yes
row_39	SORBS2	NA	126	1.67144	0.290073	Yes
row_40	PRRC2A	NA	127	1.67052	0.295743	Yes
row_41	TGFB1I1	NA	128	1.66524	0.301396	Yes
row_42	COL1A2	NA	130	1.6611	0.306842	Yes
row_43	MYOC	NA	133	1.65424	0.312072	Yes
row_44	F13A1	NA	134	1.64794	0.317667	Yes
row_45	IGFBP7	NA	139	1.62762	0.322421	Yes
row_46	MYLK	NA	140	1.62355	0.327932	Yes
row_47	COMP	NA	145	1.60101	0.332596	Yes
row_48	CHAD	NA	146	1.59289	0.338003	Yes
row_49	OGN	NA	148	1.5905	0.34321	Yes
row_50	PRRC2B	NA	149	1.58784	0.3486	Yes
row_51	FNDC1	NA	150	1.5776	0.353955	Yes
row_52	SRPX2	NA	161	1.54529	0.357274	Yes
row_53	SEPP1	NA	162	1.5377	0.362494	Yes
row_54	CILP2	NA	163	1.53479	0.367704	Yes
row_55	CILP	NA	164	1.53357	0.372909	Yes
row_56	MYH11	NA	176	1.49545	0.375866	Yes
row_57	WIPF1	NA	177	1.49496	0.380941	Yes
row_58	MGA	NA	178	1.49299	0.386009	Yes
row_59	ZNF148	NA	181	1.48237	0.390656	Yes
row_60	BGN	NA	182	1.48101	0.395683	Yes
row_61	NDUFA4L2	NA	183	1.48	0.400707	Yes
row_62	ZHX3	NA	200	1.4099	0.40241	Yes
row_63	THBS1	NA	201	1.40455	0.407177	Yes
row_64	PCOLCE	NA	202	1.40428	0.411944	Yes
row_65	SNAP29	NA	207	1.39605	0.415913	Yes
row_66	COL4A1	NA	210	1.38761	0.420238	Yes
row_67	KLF16	NA	213	1.37792	0.42453	Yes
row_68	ITGA1	NA	222	1.34574	0.427556	Yes
row_69	CIZ1	NA	225	1.33879	0.431715	Yes
row_70	MMP3	NA	235	1.30877	0.434424	Yes
row_71	TCF4	NA	236	1.30693	0.43886	Yes
row_72	SESN2	NA	238	1.30582	0.4431	Yes
row_73	FOXP1	NA	244	1.29439	0.446531	Yes
row_74	COL18A1	NA	252	1.28462	0.449542	Yes
row_75	C18ORF25	NA	253	1.28265	0.453896	Yes
row_76	CFD	NA	261	1.26523	0.456842	Yes
row_77	MCL1	NA	276	1.2292	0.458317	Yes
row_78	ZNF185	NA	287	1.20749	0.460489	Yes
row_79	COL11A1	NA	288	1.20565	0.464582	Yes
row_80	ACAN	NA	296	1.1971	0.467296	Yes
row_81	TCEAL4	NA	298	1.19302	0.471153	Yes
row_82	FLYWCH2	NA	303	1.18798	0.474415	Yes
row_83	ADRA2A	NA	306	1.18272	0.478045	Yes
row_84	ASPN	NA	308	1.17969	0.481856	Yes
row_85	A2M	NA	309	1.17967	0.485861	Yes
row_86	IRF2BPL	NA	318	1.1604	0.488258	Yes
row_87	SGCD	NA	319	1.15933	0.492194	Yes
row_88	COL4A2	NA	332	1.13381	0.49373	Yes
row_89	FOXO3	NA	339	1.11751	0.496367	Yes
row_90	HAPLN1	NA	349	1.10055	0.498369	Yes
row_91	LOXL3	NA	353	1.09584	0.501511	Yes
row_92	PARVB	NA	364	1.07531	0.503234	Yes
row_93	HIP1	NA	369	1.06819	0.506089	Yes
row_94	FST	NA	382	1.05279	0.50735	Yes
row_95	AMOTL1	NA	385	1.04775	0.510521	Yes
row_96	HAPLN3	NA	389	1.03327	0.513451	Yes
row_97	COL7A1	NA	406	1.01186	0.513802	Yes
row_98	OLFML2B	NA	407	1.01146	0.517236	Yes
row_99	GPX3	NA	416	0.99846	0.519083	Yes
row_100	ANKRD44	NA	422	0.98252	0.521455	Yes
row_101	FBLN1	NA	425	0.98177	0.524402	Yes
row_102	EIF4ENIF1	NA	427	0.979599	0.527535	Yes
row_103	ELN	NA	431	0.971216	0.530254	Yes
row_104	ANGPTL7	NA	437	0.966688	0.532572	Yes
row_105	MFGE8	NA	442	0.960006	0.53506	Yes
row_106	COL12A1	NA	446	0.958247	0.537734	Yes
row_107	PRR14	NA	451	0.951533	0.540194	Yes
row_108	SYDE1	NA	454	0.94976	0.543032	Yes
row_109	FOXO1	NA	458	0.947391	0.54567	Yes
row_110	CTIF	NA	459	0.947301	0.548886	Yes
row_111	NCAM1	NA	465	0.944473	0.551128	Yes
row_112	EFEMP1	NA	478	0.931153	0.551977	Yes
row_113	HSPG2	NA	488	0.921966	0.553372	Yes
row_114	NID2	NA	496	0.912053	0.555119	Yes
row_115	VLDLR	NA	498	0.909539	0.558014	Yes
row_116	RPRD2	NA	504	0.905266	0.560123	Yes
row_117	FBLN5	NA	505	0.905055	0.563195	Yes
row_118	SNTB1	NA	507	0.900614	0.56606	Yes
row_119	GPRIN1	NA	508	0.898962	0.569112	Yes
row_120	AQP1	NA	510	0.892289	0.571948	Yes
row_121	SRPX	NA	511	0.890819	0.574972	Yes
row_122	UTP14A	NA	543	0.86103	0.571921	Yes
row_123	NHSL1	NA	547	0.858162	0.574256	Yes
row_124	SELK	NA	550	0.854559	0.576771	Yes
row_125	SSC5D	NA	561	0.846219	0.577716	Yes
row_126	TMOD1	NA	562	0.846184	0.580589	Yes
row_127	TPPP3	NA	579	0.823487	0.580301	Yes
row_128	SETD2	NA	583	0.817693	0.582498	Yes
row_129	SERPINI1	NA	595	0.801476	0.583099	Yes
row_130	CRTC2	NA	599	0.797522	0.585228	Yes
row_131	ARL6IP6	NA	603	0.784977	0.587315	Yes
row_132	C2CD2	NA	604	0.784344	0.589978	Yes
row_133	NCOR1	NA	611	0.782298	0.591477	Yes
row_134	TMEM57	NA	613	0.781486	0.593937	Yes
row_135	THBS4	NA	626	0.772981	0.594248	Yes
row_136	MGEA5	NA	632	0.770287	0.5959	Yes
row_137	CRISPLD2	NA	637	0.767207	0.597733	Yes
row_138	KCMF1	NA	638	0.761906	0.600319	Yes
row_139	SYNM	NA	659	0.742253	0.598985	Yes
row_140	STARD13	NA	663	0.738928	0.600915	Yes
row_141	FMOD	NA	672	0.732218	0.601859	Yes
row_142	ANGPTL5	NA	676	0.729068	0.603756	Yes
row_143	BCL9L	NA	686	0.722529	0.604474	Yes
row_144	COBLL1	NA	724	0.695719	0.599705	Yes
row_145	B4GALT1	NA	735	0.684008	0.6001	Yes
row_146	SULF2	NA	742	0.681498	0.601257	Yes
row_147	B4E1Z4	NA	744	0.680314	0.603374	Yes
row_148	SGCB	NA	758	0.670981	0.603146	Yes
row_149	ITPR1	NA	776	0.655665	0.602096	Yes
row_150	MAPRE3	NA	780	0.652648	0.603733	Yes
row_151	SCAF8	NA	793	0.641774	0.603599	Yes
row_152	SUSD5	NA	794	0.641671	0.605777	Yes
row_153	DCN	NA	824	0.628375	0.602321	Yes
row_154	ROGDI	NA	830	0.62306	0.603473	Yes
row_155	SIPA1L3	NA	835	0.620807	0.604809	Yes
row_156	AGFG2	NA	838	0.618474	0.606523	Yes
row_157	AVL9	NA	839	0.617298	0.608619	Yes
row_158	TAF7	NA	844	0.615543	0.609938	Yes
row_159	CORO1A	NA	856	0.609011	0.609885	Yes
row_160	TNRC6A	NA	863	0.604996	0.610783	Yes
row_161	ANLN	NA	878	0.596257	0.610109	Yes
row_162	LOX	NA	882	0.594926	0.61155	Yes
row_163	LIMD1	NA	895	0.588303	0.611235	Yes
row_164	ASPSCR1	NA	911	0.578895	0.610309	Yes
row_165	EHMT2	NA	923	0.572721	0.610133	Yes
row_166	WIPF2	NA	936	0.568447	0.60975	Yes
row_167	GDE1	NA	945	0.564111	0.610123	Yes
row_168	DPYSL3	NA	962	0.554274	0.608922	Yes
row_169	DCHS1	NA	963	0.554233	0.610803	Yes
row_170	NGEF	NA	972	0.548654	0.611124	Yes
row_171	ABCC3	NA	988	0.538282	0.61006	Yes
row_172	SDC2	NA	992	0.536131	0.611302	Yes
row_173	DPT	NA	1019	0.52269	0.608066	Yes
row_174	TSC22D2	NA	1037	0.511498	0.606526	Yes
row_175	UHRF2	NA	1038	0.511235	0.608261	Yes
row_176	PIKFYVE	NA	1041	0.509272	0.609605	Yes
row_177	LEMD2	NA	1043	0.507154	0.611134	Yes
row_178	ABLIM1	NA	1047	0.506596	0.612275	Yes
row_179	CEP41	NA	1049	0.504346	0.613794	Yes
row_180	PAMR1	NA	1054	0.502651	0.61473	Yes
row_181	PRPH	NA	1057	0.501441	0.616047	Yes
row_182	SEPT5	NA	1058	0.500682	0.617746	Yes
row_183	SARAF	NA	1062	0.499404	0.618863	Yes
row_184	FAM49A	NA	1073	0.493674	0.618612	Yes
row_185	MAMDC2	NA	1075	0.493099	0.620093	Yes
