# Supplementary material for: Multifactorial bioengineering in the tendon context to maintain tenocyte phenotype and to direct dermal fibroblasts towards tenogenic lineage
Source: Bioact Mater. 2025 Dec 3;56:743–55. doi: 10.1016/j.bioactmat.2025.11.008 (PMC12747210; doi:10.1016/j.bioactmat.2025.11.008)
Supplement: Multimedia component 9 [file mmc9.xlsx]

## Sheet: Supplementary_file_S8_GSEA_hDFs
NAME	SYMBOL	TITLE	RANK IN GENE LIST	RANK METRIC SCORE	RUNNING ES	CORE ENRICHMENT
row_0	SRPX	NA	0	3.68363	0.0174606	Yes
row_1	KERA	NA	2	2.84479	0.0307524	Yes
row_2	OLFML3	NA	4	2.69008	0.0433108	Yes
row_3	NSFL1C	NA	7	2.49867	0.0547693	Yes
row_4	NELFA	NA	10	2.43819	0.0659411	Yes
row_5	NUFIP2	NA	11	2.36203	0.0771373	Yes
row_6	LSM14A	NA	15	2.33734	0.0876382	Yes
row_7	ENSA	NA	19	2.20792	0.0975258	Yes
row_8	SLAIN2	NA	25	2.04159	0.106239	Yes
row_9	THBS1	NA	28	1.98181	0.115248	Yes
row_10	THBS2	NA	31	1.95381	0.124124	Yes
row_11	F13A1	NA	34	1.9382	0.132925	Yes
row_12	TSSC4	NA	36	1.90239	0.14175	Yes
row_13	PRG4	NA	40	1.87025	0.150037	Yes
row_14	HMGN4	NA	41	1.8662	0.158883	Yes
row_15	CHAD	NA	42	1.8549	0.167675	Yes
row_16	CRISPLD2	NA	45	1.81506	0.175893	Yes
row_17	BAG3	NA	51	1.72287	0.183096	Yes
row_18	PRRC2A	NA	52	1.71772	0.191238	Yes
row_19	SSC5D	NA	54	1.70578	0.199131	Yes
row_20	MGA	NA	55	1.69956	0.207187	Yes
row_21	CRIP2	NA	58	1.67718	0.214752	Yes
row_22	PRELP	NA	64	1.61469	0.221442	Yes
row_23	RBM33	NA	66	1.60102	0.228838	Yes
row_24	TCEAL4	NA	77	1.52176	0.234124	Yes
row_25	SNAP29	NA	80	1.49917	0.240845	Yes
row_26	CILP	NA	82	1.49726	0.247749	Yes
row_27	OGN	NA	84	1.48654	0.254603	Yes
row_28	C1QTNF3	NA	87	1.47982	0.261232	Yes
row_29	MYH11	NA	89	1.4706	0.26801	Yes
row_30	WIPF1	NA	95	1.43318	0.27384	Yes
row_31	SYNM	NA	97	1.42937	0.280422	Yes
row_32	COMP	NA	98	1.42925	0.287197	Yes
row_33	MYOC	NA	103	1.39292	0.293029	Yes
row_34	CDKN1B	NA	108	1.37521	0.298777	Yes
row_35	CFD	NA	109	1.37301	0.305285	Yes
row_36	LIMD1	NA	112	1.35014	0.311299	Yes
row_37	ZNF148	NA	115	1.33437	0.317239	Yes
row_38	ZHX3	NA	122	1.30227	0.322255	Yes
row_39	ANLN	NA	135	1.25116	0.325873	Yes
row_40	SLC7A5	NA	140	1.24349	0.330996	Yes
row_41	UTP14A	NA	141	1.24338	0.33689	Yes
row_42	CIC	NA	149	1.22435	0.341345	Yes
row_43	PRR14	NA	157	1.20087	0.345688	Yes
row_44	PCOLCE	NA	158	1.19697	0.351362	Yes
row_45	AVL9	NA	160	1.19259	0.356822	Yes
row_46	MMP3	NA	166	1.18346	0.361468	Yes
row_47	TPPP3	NA	167	1.17878	0.367055	Yes
row_48	FST	NA	176	1.14941	0.370962	Yes
row_49	SEPP1	NA	187	1.1273	0.374378	Yes
row_50	ASPN	NA	188	1.12668	0.379719	Yes
row_51	PRRC2B	NA	196	1.09883	0.383578	Yes
row_52	CILP2	NA	199	1.09127	0.388366	Yes
row_53	KLF16	NA	202	1.08246	0.393111	Yes
row_54	SMTN	NA	204	1.08103	0.398043	Yes
row_55	GPRIN1	NA	208	1.07497	0.40256	Yes
row_56	EIF4ENIF1	NA	210	1.06566	0.407418	Yes
row_57	AGFG2	NA	211	1.06502	0.412467	Yes
row_58	SRPX2	NA	218	1.04894	0.416282	Yes
row_59	TNXB	NA	219	1.04862	0.421253	Yes
row_60	SESN2	NA	235	1.01483	0.423173	Yes
row_61	ARL6IP6	NA	240	1.00887	0.427184	Yes
row_62	RPRD2	NA	248	0.984359	0.430501	Yes
row_63	TCF4	NA	250	0.979445	0.434951	Yes
row_64	ANGPTL7	NA	251	0.973948	0.439567	Yes
row_65	NES	NA	253	0.971934	0.443982	Yes
row_66	WIPF2	NA	267	0.949051	0.445975	Yes
row_67	MAMDC2	NA	271	0.935461	0.449831	Yes
row_68	JUNB	NA	279	0.924394	0.452863	Yes
row_69	ZNF185	NA	282	0.921655	0.456847	Yes
row_70	CRIP1	NA	293	0.885176	0.459115	Yes
row_71	MCL1	NA	298	0.88104	0.462521	Yes
row_72	FNDC1	NA	316	0.854671	0.463296	Yes
row_73	FLYWCH2	NA	317	0.85409	0.467344	Yes
row_74	ANGPTL2	NA	321	0.846303	0.470778	Yes
row_75	COL8A2	NA	324	0.842321	0.474385	Yes
row_76	IRF2BPL	NA	326	0.836637	0.478158	Yes
row_77	CRTC2	NA	329	0.832504	0.481719	Yes
row_78	PPP1R13L	NA	330	0.826329	0.485635	Yes
row_79	KIAA1462	NA	340	0.81331	0.487756	Yes
row_80	B4E1Z4	NA	351	0.800615	0.489624	Yes
row_81	C18ORF25	NA	358	0.790492	0.492215	Yes
row_82	SLC1A4	NA	368	0.770024	0.49413	Yes
row_83	EHMT2	NA	411	0.728207	0.489488	Yes
row_84	CRTAC1	NA	417	0.723069	0.491952	Yes
row_85	CRKL	NA	427	0.713564	0.4936	Yes
row_86	PAMR1	NA	431	0.709392	0.496384	Yes
row_87	MATN2	NA	432	0.707908	0.49974	Yes
row_88	BGN	NA	440	0.699244	0.501705	Yes
row_89	SCAF8	NA	458	0.678804	0.501646	Yes
row_90	FOXO3	NA	467	0.671658	0.503288	Yes
row_91	GPX3	NA	474	0.663741	0.505278	Yes
row_92	MGEA5	NA	477	0.658853	0.508016	Yes
row_93	CIZ1	NA	486	0.653226	0.50957	Yes
row_94	CPXM2	NA	492	0.650394	0.51169	Yes
row_95	SYDE1	NA	505	0.634123	0.512383	Yes
row_96	BCL9L	NA	507	0.633227	0.515192	Yes
row_97	AQP1	NA	508	0.632936	0.518192	Yes
row_98	CDH13	NA	512	0.626928	0.520586	Yes
row_99	FMOD	NA	514	0.6245	0.523353	Yes
row_100	APBB1	NA	519	0.62045	0.525523	Yes
row_101	AMOTL1	NA	528	0.615882	0.526901	Yes
row_102	TAF7	NA	534	0.611632	0.528836	Yes
row_103	CTIF	NA	542	0.602567	0.530343	Yes
row_104	ASPSCR1	NA	555	0.594386	0.530848	Yes
row_105	RAB4A	NA	558	0.593132	0.533274	Yes
row_106	NOL10	NA	563	0.589498	0.535298	Yes
row_107	OLFML1	NA	565	0.588553	0.537895	Yes
row_108	PDLIM5	NA	570	0.584337	0.539894	Yes
row_109	ABI3BP	NA	573	0.582488	0.542269	Yes
row_110	DCN	NA	576	0.579348	0.54463	Yes
row_111	MAPRE3	NA	583	0.575826	0.546203	Yes
row_112	C2CD2	NA	594	0.566437	0.546961	Yes
row_113	NCOR1	NA	615	0.545429	0.545692	Yes
row_114	COL2A1	NA	638	0.531926	0.543974	Yes
row_115	PPP2R3A	NA	641	0.530729	0.546104	Yes
row_116	MAPRE2	NA	652	0.524941	0.546665	Yes
row_117	TGFB1I1	NA	668	0.513559	0.546209	Yes
row_118	KCTD12	NA	677	0.508251	0.547076	Yes
row_119	NDUFA4L2	NA	678	0.506581	0.549477	Yes
row_120	FOXO1	NA	685	0.501182	0.550697	Yes
row_121	MLH1	NA	694	0.499095	0.551521	Yes
row_122	QSOX1	NA	699	0.496319	0.553102	Yes
row_123	PIKFYVE	NA	706	0.491546	0.554276	Yes
row_124	AAR2	NA	707	0.490826	0.556603	Yes
row_125	TMEM57	NA	711	0.489086	0.558343	Yes
row_126	KCMF1	NA	716	0.484409	0.559868	Yes
row_127	KCNMA1	NA	721	0.480741	0.561376	Yes
row_128	NHSL1	NA	723	0.479549	0.563456	Yes
row_129	SELK	NA	744	0.467382	0.561817	Yes
row_130	CSRP1	NA	746	0.466877	0.563838	Yes
row_131	PODN	NA	748	0.465113	0.56585	Yes
row_132	PDGFRL	NA	764	0.456745	0.565124	Yes
row_133	SEPT5	NA	768	0.452829	0.566692	Yes
row_134	SARAF	NA	769	0.452263	0.568836	Yes
row_135	SIPA1L3	NA	771	0.45107	0.570781	Yes
row_136	ADRA2A	NA	785	0.44496	0.570385	Yes
row_137	MECP2	NA	793	0.438999	0.571117	Yes
row_138	ACAN	NA	803	0.435248	0.571446	Yes
row_139	SULF2	NA	806	0.432867	0.573112	Yes
row_140	CLEC11A	NA	822	0.424487	0.572233	Yes
row_141	ADH1B	NA	825	0.423428	0.573855	Yes
row_142	THBS4	NA	834	0.417997	0.574295	Yes
row_143	TSC22D2	NA	844	0.414554	0.574525	Yes
row_144	C1S	NA	851	0.408803	0.575307	Yes
row_145	ZNF280D	NA	862	0.403912	0.575294	Yes
row_146	ZGPAT	NA	881	0.399162	0.573717	Yes
row_147	SPON1	NA	886	0.396332	0.574825	Yes
row_148	SUSD2	NA	900	0.388295	0.57416	Yes
row_149	NCAM1	NA	901	0.388099	0.576	Yes
row_150	C1R	NA	910	0.385341	0.576285	Yes
