# Supplementary material for: Multifactorial bioengineering in the tendon context to maintain tenocyte phenotype and to direct dermal fibroblasts towards tenogenic lineage
Source: Bioact Mater. 2025 Dec 3;56:743–55. doi: 10.1016/j.bioactmat.2025.11.008 (PMC12747210; doi:10.1016/j.bioactmat.2025.11.008)
Supplement: Multimedia component 11 [file mmc11.xlsx]

## Sheet: Supplementary_file_S10
NAME	SYMBOL	TITLE	RANK IN GENE LIST	RANK METRIC SCORE	RUNNING ES	CORE ENRICHMENT
row_0	THBS1	NA	0	4.28282	0.0119113	Yes
row_1	TSSC4	NA	7	3.41115	0.020242	Yes
row_2	CNN3	NA	8	3.39645	0.0296881	Yes
row_3	KERA	NA	9	3.2331	0.0386799	Yes
row_4	OLFML3	NA	10	3.15344	0.0474502	Yes
row_5	TNC	NA	13	3.12023	0.0557426	Yes
row_6	OGN	NA	16	3.01228	0.0637349	Yes
row_7	H2AFZ	NA	19	2.93441	0.0715106	Yes
row_8	SRPX	NA	20	2.92582	0.0796478	Yes
row_9	PPP1R13L	NA	25	2.87011	0.0868592	Yes
row_10	F13A1	NA	30	2.79495	0.0938616	Yes
row_11	THBS2	NA	32	2.74681	0.101308	Yes
row_12	PCOLCE	NA	33	2.74447	0.108941	Yes
row_13	LSM14A	NA	34	2.69154	0.116427	Yes
row_14	ADRA2A	NA	40	2.61229	0.122728	Yes
row_15	WIPF1	NA	41	2.60354	0.129969	Yes
row_16	SESN2	NA	49	2.52032	0.13563	Yes
row_17	SLAIN2	NA	51	2.49616	0.142379	Yes
row_18	COL8A2	NA	53	2.47675	0.149075	Yes
row_19	CTGF	NA	54	2.47274	0.155952	Yes
row_20	NSFL1C	NA	56	2.45656	0.162591	Yes
row_21	COL4A2	NA	63	2.41217	0.168144	Yes
row_22	SEPP1	NA	68	2.37658	0.173982	Yes
row_23	NDUFA4L2	NA	71	2.37197	0.180194	Yes
row_24	BGN	NA	74	2.35845	0.186368	Yes
row_25	CILP2	NA	77	2.32133	0.192438	Yes
row_26	BAG3	NA	78	2.31441	0.198875	Yes
row_27	C1QTNF3	NA	83	2.26271	0.204397	Yes
row_28	PRELP	NA	90	2.21791	0.209409	Yes
row_29	KIAA1462	NA	92	2.20031	0.215336	Yes
row_30	MYOC	NA	95	2.16363	0.220968	Yes
row_31	COL12A1	NA	97	2.14731	0.226747	Yes
row_32	MCL1	NA	104	2.11324	0.231468	Yes
row_33	COL1A2	NA	109	2.09181	0.236515	Yes
row_34	FST	NA	111	2.08627	0.242125	Yes
row_35	NELFA	NA	116	2.06117	0.247086	Yes
row_36	COMP	NA	118	2.05626	0.252613	Yes
row_37	NES	NA	119	2.05508	0.258328	Yes
row_38	JUNB	NA	121	2.04864	0.263833	Yes
row_39	PRRC2A	NA	122	2.04334	0.269516	Yes
row_40	LTBP2	NA	125	2.0368	0.274795	Yes
row_41	SSC5D	NA	130	2.02519	0.279657	Yes
row_42	COL18A1	NA	132	2.0233	0.285091	Yes
row_43	ARL6IP6	NA	134	2.00647	0.290479	Yes
row_44	SMTN	NA	140	1.97047	0.294995	Yes
row_45	COL6A2	NA	141	1.96668	0.300465	Yes
row_46	CHAD	NA	143	1.96219	0.305729	Yes
row_47	PTBP3	NA	150	1.93739	0.309961	Yes
row_48	CILP	NA	153	1.92757	0.314937	Yes
row_49	C18ORF25	NA	160	1.89099	0.31904	Yes
row_50	PODN	NA	164	1.8679	0.323657	Yes
row_51	FOXO1	NA	166	1.85899	0.328634	Yes
row_52	CLEC11A	NA	167	1.85449	0.333792	Yes
row_53	COL7A1	NA	168	1.85204	0.338943	Yes
row_54	COL4A1	NA	178	1.81713	0.342262	Yes
row_55	PRRC2B	NA	181	1.80743	0.346903	Yes
row_56	SULF2	NA	182	1.80531	0.351924	Yes
row_57	ITPR1	NA	184	1.7914	0.356714	Yes
row_58	CIZ1	NA	202	1.71737	0.358214	Yes
row_59	CFD	NA	206	1.69553	0.362351	Yes
row_60	FMOD	NA	233	1.63394	0.361885	Yes
row_61	ZNF185	NA	237	1.63105	0.365843	Yes
row_62	PSTPIP1	NA	246	1.6144	0.368791	Yes
row_63	CRIP2	NA	253	1.59727	0.372077	Yes
row_64	FNDC1	NA	255	1.59438	0.376319	Yes
row_65	SYNM	NA	256	1.59176	0.380746	Yes
row_66	COL5A1	NA	262	1.58823	0.384199	Yes
row_67	PRG4	NA	276	1.56221	0.386039	Yes
row_68	ZHX3	NA	279	1.56043	0.389993	Yes
row_69	SUSD5	NA	281	1.54955	0.39411	Yes
row_70	ZNF148	NA	300	1.5089	0.394838	Yes
row_71	XAB2	NA	302	1.50021	0.398817	Yes
row_72	NOL10	NA	307	1.49544	0.402205	Yes
row_73	CNN1	NA	308	1.49262	0.406357	Yes
row_74	MCAM	NA	314	1.48542	0.409524	Yes
row_75	RBM33	NA	318	1.47794	0.413056	Yes
row_76	SRPX2	NA	325	1.46525	0.415975	Yes
row_77	AEBP1	NA	332	1.45778	0.418873	Yes
row_78	PRR14	NA	333	1.45497	0.42292	Yes
row_79	CIC	NA	341	1.44552	0.425591	Yes
row_80	AMOTL1	NA	345	1.43943	0.429016	Yes
row_81	ENPP1	NA	350	1.43254	0.43223	Yes
row_82	LIMCH1	NA	353	1.42567	0.435809	Yes
row_83	NHSL1	NA	360	1.41061	0.438576	Yes
row_84	TGFB1I1	NA	365	1.40748	0.44172	Yes
row_85	IRF2BPL	NA	366	1.40714	0.445633	Yes
row_86	ACAN	NA	372	1.40181	0.448568	Yes
row_87	MAMDC2	NA	375	1.39733	0.452069	Yes
row_88	SYDE1	NA	377	1.3929	0.45575	Yes
row_89	HAPLN3	NA	386	1.38215	0.458052	Yes
row_90	COL6A1	NA	399	1.36119	0.459526	Yes
row_91	SLC7A5	NA	400	1.36061	0.46331	Yes
row_92	SNTB1	NA	401	1.36048	0.467093	Yes
row_93	MYH11	NA	405	1.3587	0.470294	Yes
row_94	KCNMA1	NA	420	1.33858	0.471319	Yes
row_95	NUFIP2	NA	421	1.33855	0.475042	Yes
row_96	TSC22D2	NA	422	1.33611	0.478758	Yes
row_97	SORBS2	NA	425	1.3307	0.482073	Yes
row_98	ABLIM1	NA	426	1.33057	0.485774	Yes
row_99	UHRF2	NA	428	1.32948	0.489278	Yes
row_100	DPYSL3	NA	434	1.32364	0.491996	Yes
row_101	CSRP1	NA	438	1.31689	0.49508	Yes
row_102	QSOX1	NA	444	1.30351	0.497742	Yes
row_103	EPHA2	NA	455	1.28876	0.499399	Yes
row_104	COL5A2	NA	456	1.28801	0.502981	Yes
row_105	KLF16	NA	467	1.2742	0.504598	Yes
row_106	CRISPLD2	NA	468	1.27338	0.508139	Yes
row_107	NME4	NA	471	1.27237	0.511293	Yes
row_108	LEMD2	NA	478	1.26422	0.513652	Yes
row_109	C7orf50	NA	479	1.26367	0.517167	Yes
row_110	PAMR1	NA	481	1.26306	0.520487	Yes
row_111	LOXL4	NA	494	1.24915	0.521648	Yes
row_112	AQP1	NA	496	1.24824	0.524927	Yes
row_113	C2CD2	NA	501	1.24422	0.527617	Yes
row_114	ANGPTL7	NA	510	1.23077	0.529498	Yes
row_115	PDLIM5	NA	518	1.2192	0.53154	Yes
row_116	CRTAC1	NA	525	1.21364	0.533759	Yes
row_117	CDKN1B	NA	534	1.20379	0.535565	Yes
row_118	LOXL3	NA	542	1.1951	0.53754	Yes
row_119	KLHL22	NA	543	1.19471	0.540863	Yes
row_120	TMOD1	NA	559	1.18008	0.541254	Yes
row_121	RXRB	NA	560	1.18002	0.544536	Yes
row_122	DCHS1	NA	561	1.17816	0.547812	Yes
row_123	FLYWCH2	NA	570	1.16957	0.549524	Yes
row_124	FBLN5	NA	575	1.1565	0.551969	Yes
row_125	B4E1Z4	NA	579	1.15285	0.554597	Yes
row_126	NCKIPSD	NA	607	1.12979	0.552536	Yes
row_127	TPPP3	NA	614	1.12375	0.554505	Yes
row_128	DPT	NA	617	1.12259	0.557242	Yes
row_129	SCAF8	NA	620	1.12179	0.559976	Yes
row_130	NGEF	NA	627	1.11627	0.561924	Yes
row_131	MAPRE3	NA	666	1.07219	0.557583	Yes
row_132	ANLN	NA	677	1.06046	0.558605	Yes
row_133	FAM49A	NA	680	1.05587	0.561156	Yes
row_134	B4GALT1	NA	688	1.04944	0.562726	Yes
row_135	PCOLCE2	NA	697	1.04052	0.564078	Yes
row_136	RPRD2	NA	698	1.03934	0.566969	Yes
row_137	NELFCD	NA	704	1.0331	0.568879	Yes
row_138	LAMA5	NA	707	1.02952	0.571356	Yes
row_139	ASPN	NA	712	1.02803	0.573445	Yes
row_140	OCIAD2	NA	723	1.01539	0.574342	Yes
row_141	THBS3	NA	729	1.00827	0.576182	Yes
row_142	TCEAL4	NA	734	1.00601	0.578209	Yes
row_143	ARRB1	NA	735	1.00589	0.581007	Yes
row_144	THBS4	NA	741	1.00254	0.582831	Yes
row_145	EFEMP1	NA	746	0.999003	0.584839	Yes
row_146	SEPT5	NA	751	0.996321	0.586839	Yes
row_147	ZGPAT	NA	752	0.996288	0.58961	Yes
row_148	DCN	NA	766	0.988656	0.589854	Yes
row_149	SNAP29	NA	772	0.979818	0.591616	Yes
row_150	SETD2	NA	775	0.978151	0.593951	Yes
row_151	MMP3	NA	783	0.970945	0.595302	Yes
row_152	MGA	NA	793	0.964444	0.59625	Yes
row_153	RAB4A	NA	795	0.964072	0.598738	Yes
row_154	C1S	NA	818	0.945214	0.597127	Yes
row_155	MGEA5	NA	819	0.944884	0.599755	Yes
row_156	PPP1R11	NA	827	0.938112	0.601015	Yes
row_157	TCF4	NA	831	0.937093	0.603043	Yes
row_158	COBLL1	NA	852	0.920902	0.60175	Yes
row_159	SUSD2	NA	856	0.917983	0.603725	Yes
row_160	CRIP1	NA	861	0.909426	0.605484	Yes
row_161	GGT5	NA	868	0.905473	0.606846	Yes
row_162	MELTF	NA	885	0.897239	0.606258	Yes
row_163	ENSA	NA	899	0.885808	0.606216	Yes
row_164	CRTC2	NA	910	0.876327	0.606726	Yes
row_165	KCMF1	NA	929	0.864606	0.605662	Yes
row_166	SZT2	NA	931	0.864263	0.607873	Yes
row_167	COL11A1	NA	935	0.863632	0.609696	Yes
row_168	KCTD12	NA	940	0.861158	0.611321	Yes
row_169	LIMD1	NA	943	0.859336	0.613325	Yes
row_170	FUCA1	NA	970	0.841268	0.610654	Yes
row_171	BCL9L	NA	981	0.833094	0.611044	Yes
row_172	CPXM2	NA	987	0.825675	0.612377	Yes
row_173	ELN	NA	1001	0.81633	0.612142	Yes
row_174	ABI3BP	NA	1005	0.815132	0.613831	Yes
row_175	ROGDI	NA	1008	0.813609	0.615708	Yes
row_176	SLC1A1	NA	1011	0.810464	0.617577	Yes
